# Supplementary material for: Transcriptome Responses of Ripe Cherry Tomato Fruit Exposed to Chilling and Rewarming Identify Reversible and Irreversible Gene Expression Changes
Source: Front Plant Sci. 2021 Jul 16;12:685416. doi: 10.3389/fpls.2021.685416 (PMC8322768; doi:10.3389/fpls.2021.685416)
Supplement: Supplementary file 2 [file Table_1.XLSX]

## Sheet: MappingStats
	Sample Name	Expt	Sequencing Provider	Sequencing Platform	%GC	Input Reads	Unique Reads
1	A_D0_R1	1	AGRF	Illumina NovaSeq 6000, S1 200 Cycle, flow cell	0.43	24388722	16768654
2	A_D0_R2	1	AGRF	Illumina NovaSeq 6000, S1 200 Cycle, flow cell	0.435	24603126	15786269
3	A_D0_R3	1	AGRF	Illumina NovaSeq 6000, S1 200 Cycle, flow cell	0.43	21395811	16510467
4	A_T10_D27_1_R1	1	AGRF	Illumina NovaSeq 6000, S1 200 Cycle, flow cell	0.44	24857383	12750341
5	A_T10_D27_1_R2	1	AGRF	Illumina NovaSeq 6000, S1 200 Cycle, flow cell	0.44	23384983	11477073
6	A_T10_D27_1_R3	1	AGRF	Illumina NovaSeq 6000, S1 200 Cycle, flow cell	0.44	27174209	15798925
7	A_T10_D27_R1	1	AGRF	Illumina NovaSeq 6000, S1 200 Cycle, flow cell	0.44	24319614	14910652
8	A_T10_D27_R2	1	AGRF	Illumina NovaSeq 6000, S1 200 Cycle, flow cell	0.43	22861059	13838128
9	A_T10_D27_R3	1	AGRF	Illumina NovaSeq 6000, S1 200 Cycle, flow cell	0.44	21879621	12078129
10	A_T10_D6_R1	1	AGRF	Illumina NovaSeq 6000, S1 200 Cycle, flow cell	0.43	26768132	17849789
11	A_T10_D6_R2	1	AGRF	Illumina NovaSeq 6000, S1 200 Cycle, flow cell	0.43	21886637	15323407
12	A_T10_D6_R3	1	AGRF	Illumina NovaSeq 6000, S1 200 Cycle, flow cell	0.44	22921382	13177978
13	A_T20_D6_R1	1	AGRF	Illumina NovaSeq 6000, S1 200 Cycle, flow cell	0.44	19615370	10529809
14	A_T20_D6_R2	1	AGRF	Illumina NovaSeq 6000, S1 200 Cycle, flow cell	0.44	24781599	14162798
15	A_T20_D6_R3	1	AGRF	Illumina NovaSeq 6000, S1 200 Cycle, flow cell	0.44	22086052	11494922
16	A_T04_D27_1_R1	1	AGRF	Illumina NovaSeq 6000, S1 200 Cycle, flow cell	0.43	24115826	16255010
17	A_T04_D27_1_R2	1	AGRF	Illumina NovaSeq 6000, S1 200 Cycle, flow cell	0.43	23536172	15474144
18	A_T04_D27_1_R3	1	AGRF	Illumina NovaSeq 6000, S1 200 Cycle, flow cell	0.43	23662056	16267485
19	A_T04_D27_R1	1	AGRF	Illumina NovaSeq 6000, S1 200 Cycle, flow cell	0.43	24654420	17853161
20	A_T04_D27_R2	1	AGRF	Illumina NovaSeq 6000, S1 200 Cycle, flow cell	0.43	20994022	15482683
21	A_T04_D27_R3	1	AGRF	Illumina NovaSeq 6000, S1 200 Cycle, flow cell	0.43	21090015	14411476
22	A_T04_D6_R1	1	AGRF	Illumina NovaSeq 6000, S1 200 Cycle, flow cell	0.43	23891821	16423820
23	A_T04_D6_R2	1	AGRF	Illumina NovaSeq 6000, S1 200 Cycle, flow cell	0.43	24787377	18525400
24	A_T04_D6_R3	1	AGRF	Illumina NovaSeq 6000, S1 200 Cycle, flow cell	0.43	20836897	16133657
25	SB10_D0_R1	1	AGRF	Illumina NovaSeq 6000, S1 200 Cycle, flow cell	0.42	21213542	20183150	Data used only in Fig. S6
26	SB10_D0_R2	1	AGRF	Illumina NovaSeq 6000, S1 200 Cycle, flow cell	0.42	23367488	22245007	Data used only in Fig. S6
27	SB10_D0_R3	1	AGRF	Illumina NovaSeq 6000, S1 200 Cycle, flow cell	0.42	28319547	27069194	Data used only in Fig. S6
28	SB10_T10_D27_1_R1	1	AGRF	Illumina NovaSeq 6000, S1 200 Cycle, flow cell	0.42	22317080	20672305	Data used only in Fig. S6
29	SB10_T10_D27_1_R2	1	AGRF	Illumina NovaSeq 6000, S1 200 Cycle, flow cell	0.41	20987713	19602477	Data used only in Fig. S6
30	SB10_T10_D27_1_R3	1	AGRF	Illumina NovaSeq 6000, S1 200 Cycle, flow cell	0.41	22223765	20509265	Data used only in Fig. S6
31	SB10_T10_D27_R1	1	AGRF	Illumina NovaSeq 6000, S1 200 Cycle, flow cell	0.41	20184992	18348788	Data used only in Fig. S6
32	SB10_T10_D27_R2	1	AGRF	Illumina NovaSeq 6000, S1 200 Cycle, flow cell	0.41	22357772	20599685	Data used only in Fig. S6
33	SB10_T10_D27_R3	1	AGRF	Illumina NovaSeq 6000, S1 200 Cycle, flow cell	0.4	16008866	14068656	Data used only in Fig. S6
34	SB10_T10_D6_R1	1	AGRF	Illumina NovaSeq 6000, S1 200 Cycle, flow cell	0.41	20951403	19487757	Data used only in Fig. S6
35	SB10_T10_D6_R2	1	AGRF	Illumina NovaSeq 6000, S1 200 Cycle, flow cell	0.41	20668998	19048312	Data used only in Fig. S6
36	SB10_T10_D6_R3	1	AGRF	Illumina NovaSeq 6000, S1 200 Cycle, flow cell	0.42	21479762	19867670	Data used only in Fig. S6
37	SB10_T20_D6_R1	1	AGRF	Illumina NovaSeq 6000, S1 200 Cycle, flow cell	0.41	20361732	18505341	Data used only in Fig. S6
38	SB10_T20_D6_R2	1	AGRF	Illumina NovaSeq 6000, S1 200 Cycle, flow cell	0.4	23026631	19935228	Data used only in Fig. S6
39	SB10_T20_D6_R3	1	AGRF	Illumina NovaSeq 6000, S1 200 Cycle, flow cell	0.41	18630514	16603442	Data used only in Fig. S6
40	SB10_T04_D27_1_R1	1	AGRF	Illumina NovaSeq 6000, S1 200 Cycle, flow cell	0.42	23368068	21974890	Data used only in Fig. S6
41	SB10_T04_D27_1_R2	1	AGRF	Illumina NovaSeq 6000, S1 200 Cycle, flow cell	0.42	21247369	20060480	Data used only in Fig. S6
42	SB10_T04_D27_1_R3	1	AGRF	Illumina NovaSeq 6000, S1 200 Cycle, flow cell	0.42	17845503	16815977	Data used only in Fig. S6
43	SB10_T04_D27_R1	1	AGRF	Illumina NovaSeq 6000, S1 200 Cycle, flow cell	0.42	24318398	22753914	Data used only in Fig. S6
44	SB10_T04_D27_R2	1	AGRF	Illumina NovaSeq 6000, S1 200 Cycle, flow cell	0.42	21636948	20368503	Data used only in Fig. S6
45	SB10_T04_D27_R3	1	AGRF	Illumina NovaSeq 6000, S1 200 Cycle, flow cell	0.42	20803173	19712465	Data used only in Fig. S6
46	SB10_T04_D6_R1	1	AGRF	Illumina NovaSeq 6000, S1 200 Cycle, flow cell	0.41	20032148	18549237	Data used only in Fig. S6
47	SB10_T04_D6_R2	1	AGRF	Illumina NovaSeq 6000, S1 200 Cycle, flow cell	0.41	22094536	20463425	Data used only in Fig. S6
48	SB10_T04_D6_R3	1	AGRF	Illumina NovaSeq 6000, S1 200 Cycle, flow cell	0.42	20520889	19255563	Data used only in Fig. S6
49	SB6_D0_R1	1	AGRF	Illumina NovaSeq 6000, S1 200 Cycle, flow cell	0.42	24144226	23085264	Data not presented in manuscript
50	SB6_D0_R2	1	AGRF	Illumina NovaSeq 6000, S1 200 Cycle, flow cell	0.42	24344094	23304713	Data not presented in manuscript
51	SB6_D0_R3	1	AGRF	Illumina NovaSeq 6000, S1 200 Cycle, flow cell	0.42	23021894	22119888	Data not presented in manuscript
52	SB6_T10_D27_1_R1	1	AGRF	Illumina NovaSeq 6000, S1 200 Cycle, flow cell	0.41	22217736	20669438	Data not presented in manuscript
53	SB6_T10_D27_1_R2	1	AGRF	Illumina NovaSeq 6000, S1 200 Cycle, flow cell	0.42	19962215	18594570	Data not presented in manuscript
54	SB6_T10_D27_1_R3	1	AGRF	Illumina NovaSeq 6000, S1 200 Cycle, flow cell	0.42	20721055	19316122	Data not presented in manuscript
55	SB6_T10_D27_R1	1	AGRF	Illumina NovaSeq 6000, S1 200 Cycle, flow cell	0.41	22161386	20518949	Data not presented in manuscript
56	SB6_T10_D27_R2	1	AGRF	Illumina NovaSeq 6000, S1 200 Cycle, flow cell	0.41	21153925	19696964	Data not presented in manuscript
57	SB6_T10_D27_R3	1	AGRF	Illumina NovaSeq 6000, S1 200 Cycle, flow cell	0.415	23559646	22026948	Data not presented in manuscript
58	SB6_T10_D6_R1	1	AGRF	Illumina NovaSeq 6000, S1 200 Cycle, flow cell	0.41	21989161	20508438	Data not presented in manuscript
59	SB6_T10_D6_R2	1	AGRF	Illumina NovaSeq 6000, S1 200 Cycle, flow cell	0.41	21926808	20234423	Data not presented in manuscript
60	SB6_T10_D6_R3	1	AGRF	Illumina NovaSeq 6000, S1 200 Cycle, flow cell	0.41	23078034	21382875	Data not presented in manuscript
61	SB6_T20_D6_R1	1	AGRF	Illumina NovaSeq 6000, S1 200 Cycle, flow cell	0.42	20492944	19345010	Data not presented in manuscript
62	SB6_T20_D6_R2	1	AGRF	Illumina NovaSeq 6000, S1 200 Cycle, flow cell	0.41	22734940	20913571	Data not presented in manuscript
63	SB6_T20_D6_R3	1	AGRF	Illumina NovaSeq 6000, S1 200 Cycle, flow cell	0.42	20374275	18785998	Data not presented in manuscript
64	SB6_T04_D27_1_R1	1	AGRF	Illumina NovaSeq 6000, S1 200 Cycle, flow cell	0.42	22730914	21459654	Data not presented in manuscript
65	SB6_T04_D27_1_R2	1	AGRF	Illumina NovaSeq 6000, S1 200 Cycle, flow cell	0.42	25660476	24401870	Data not presented in manuscript
66	SB6_T04_D27_1_R3	1	AGRF	Illumina NovaSeq 6000, S1 200 Cycle, flow cell	0.42	20480602	19404350	Data not presented in manuscript
67	SB6_T04_D27_R1	1	AGRF	Illumina NovaSeq 6000, S1 200 Cycle, flow cell	0.42	21232105	20068870	Data not presented in manuscript
68	SB6_T04_D27_R2	1	AGRF	Illumina NovaSeq 6000, S1 200 Cycle, flow cell	0.42	23373859	21887835	Data not presented in manuscript
69	SB6_T04_D27_R3	1	AGRF	Illumina NovaSeq 6000, S1 200 Cycle, flow cell	0.42	22795058	21463090	Data not presented in manuscript
70	SB6_T04_D6_R1	1	AGRF	Illumina NovaSeq 6000, S1 200 Cycle, flow cell	0.42	24113093	22743540	Data not presented in manuscript
71	SB6_T04_D6_R2	1	AGRF	Illumina NovaSeq 6000, S1 200 Cycle, flow cell	0.42	21076100	19887380	Data not presented in manuscript
72	SB6_T04_D6_R3	1	AGRF	Illumina NovaSeq 6000, S1 200 Cycle, flow cell	0.41	16062353	15056010	Data not presented in manuscript
				Average	0.421528	2.22759e+07	1.8512e+07
1	A_D0_R1	2	Custom Science	HiSeq X Ten Paired-end 150bp	0.43	21036038	15951526
2	A_D0_R2	2	Custom Science	HiSeq X Ten Paired-end 150bp	0.42	20579383	16939698
3	A_D0_R3	2	Custom Science	HiSeq X Ten Paired-end 150bp	0.43	21573294	16230514
4	A_T04_D01_R1	2	Custom Science	HiSeq X Ten Paired-end 150bp	0.43	17616356	12988971
5	A_T04_D01_R2	2	Custom Science	HiSeq X Ten Paired-end 150bp	0.43	17893019	11905406
6	A_T04_D01_R3	2	Custom Science	HiSeq X Ten Paired-end 150bp	0.43	15950547	10953752
7	A_T04_D04_R1	2	Custom Science	HiSeq X Ten Paired-end 150bp	0.43	19450939	13802171
8	A_T04_D04_R2	2	Custom Science	HiSeq X Ten Paired-end 150bp	0.43	19407570	13190401
9	A_T04_D04_R3	2	Custom Science	HiSeq X Ten Paired-end 150bp	0.425	5376018	4126339
10	A_T04_D12_0_R1	2	Custom Science	HiSeq X Ten Paired-end 150bp	0.43	19191042	14750539
11	A_T04_D12_0_R2	2	Custom Science	HiSeq X Ten Paired-end 150bp	0.425	17815390	14070809
12	A_T04_D12_0_R3	2	Custom Science	HiSeq X Ten Paired-end 150bp	0.43	18284196	12951769
13	A_T04_D12_7_R1	2	Custom Science	HiSeq X Ten Paired-end 150bp	0.43	20334355	14020522
14	A_T04_D12_7_R2	2	Custom Science	HiSeq X Ten Paired-end 150bp	0.43	21469553	15027669
15	A_T04_D12_7_R3	2	Custom Science	HiSeq X Ten Paired-end 150bp	0.43	18506838	13424005
16	A_T04_D19_0_R1	2	Custom Science	HiSeq X Ten Paired-end 150bp	0.43	19023273	14262999
17	A_T04_D19_0_R2	2	Custom Science	HiSeq X Ten Paired-end 150bp	0.43	13051637	10705339
18	A_T04_D19_0_R3	2	Custom Science	HiSeq X Ten Paired-end 150bp	0.43	20206043	14721447
19	A_T04_D19_7_R1	2	Custom Science	HiSeq X Ten Paired-end 150bp	0.435	19272916	12158151
20	A_T04_D19_7_R2	2	Custom Science	HiSeq X Ten Paired-end 150bp	0.43	18253382	12058114
21	A_T04_D19_7_R3	2	Custom Science	HiSeq X Ten Paired-end 150bp	0.43	20056136	14055221
22	B_D0_R1	2	Custom Science	HiSeq X Ten Paired-end 150bp	0.43	20089197	16104707	Data used only in Fig. S6
23	B_D0_R2	2	Custom Science	HiSeq X Ten Paired-end 150bp	0.42	19730893	17610157	Data used only in Fig. S6
24	B_D0_R3	2	Custom Science	HiSeq X Ten Paired-end 150bp	0.43	20166853	15412122	Data used only in Fig. S6
25	B_T04_D01_R1	2	Custom Science	HiSeq X Ten Paired-end 150bp	0.43	19477375	15295395	Data used only in Fig. S6
26	B_T04_D01_R2	2	Custom Science	HiSeq X Ten Paired-end 150bp	0.425	20373111	17006351	Data used only in Fig. S6
27	B_T04_D01_R3	2	Custom Science	HiSeq X Ten Paired-end 150bp	0.43	19710017	15722479	Data used only in Fig. S6
28	B_T04_D04_R1	2	Custom Science	HiSeq X Ten Paired-end 150bp	0.43	13331647	10961808	Data used only in Fig. S6
29	B_T04_D04_R2	2	Custom Science	HiSeq X Ten Paired-end 150bp	0.43	20222837	16519711	Data used only in Fig. S6
30	B_T04_D04_R3	2	Custom Science	HiSeq X Ten Paired-end 150bp	0.43	16379980	14733060	Data used only in Fig. S6
31	B_T04_D12_0_R1	2	Custom Science	HiSeq X Ten Paired-end 150bp	0.425	21172216	19274992	Data used only in Fig. S6
32	B_T04_D12_0_R2	2	Custom Science	HiSeq X Ten Paired-end 150bp	0.43	18320278	14872173	Data used only in Fig. S6
33	B_T04_D12_0_R3	2	Custom Science	HiSeq X Ten Paired-end 150bp	0.43	19214378	17184350	Data used only in Fig. S6
34	B_T04_D12_7_R1	2	Custom Science	HiSeq X Ten Paired-end 150bp	0.43	13836234	9645485	Data used only in Fig. S6
35	B_T04_D12_7_R2	2	Custom Science	HiSeq X Ten Paired-end 150bp	0.43	18003696	12255530	Data used only in Fig. S6
36	B_T04_D12_7_R3	2	Custom Science	HiSeq X Ten Paired-end 150bp	0.43	20717471	16275680	Data used only in Fig. S6
37	B_T04_D19_0_R1	2	Custom Science	HiSeq X Ten Paired-end 150bp	0.43	20737237	19096089	Data used only in Fig. S6
38	B_T04_D19_0_R2	2	Custom Science	HiSeq X Ten Paired-end 150bp	0.43	16118976	14684457	Data used only in Fig. S6
39	B_T04_D19_0_R3	2	Custom Science	HiSeq X Ten Paired-end 150bp	0.43	5001706	4427391	Data used only in Fig. S6
40	B_T04_D19_7_R1	2	Custom Science	HiSeq X Ten Paired-end 150bp	0.435	17786237	13140519	Data used only in Fig. S6
41	B_T04_D19_7_R2	2	Custom Science	HiSeq X Ten Paired-end 150bp	0.44	17776283	11418433	Data used only in Fig. S6
42	B_T04_D19_7_R3	2	Custom Science	HiSeq X Ten Paired-end 150bp	0.44	20649600	15374016	Data used only in Fig. S6
				Average	0.429762	1.81706e+07	1.3936e+07

## Sheet: Key
Abbreviation	Cultivar	Ripening stage
A	Angelle	Fully ripe
B	Bambello	Fully ripe	Data used only in Fig. S6
SB6	SugaBabe (ripening stage 6)	Light red	Data not used
SB10	SugaBabe (ripening stage 10)	Fully ripe	Data used only in Fig. S6
Abbreviation	Full
T	Temperature in degrees Celsius
D	Days
R	Replicate
