# Supplementary material for: Transcriptome Responses of Ripe Cherry Tomato Fruit Exposed to Chilling and Rewarming Identify Reversible and Irreversible Gene Expression Changes
Source: Front Plant Sci. 2021 Jul 16;12:685416. doi: 10.3389/fpls.2021.685416 (PMC8322768; doi:10.3389/fpls.2021.685416)
Supplement: Supplementary file 3 [file Table_2.XLSX]

## Sheet: Expt1_4Cvs20C_genes
Transcript_ID	Desc	Clusters (Fig. 2C,D)	3-Fold_Change	Day0	4C_6d	10C_6d	20C_6d	baseVar	baseMean	baseMax	lfc: 4C vs 20C	padj: 4C vs 20C	mean_cnt: 4C vs 20C
Solyc06g053260.1.1	SAUR-like auxin-responsive family protein	Cluster 01	UP	37	27689	596	146	1.83425e+08	7117	27689	7.56237	9.6877e-30	13917.5
Solyc01g095090.3.1	RING/U-box superfamily protein	Cluster 02	UP	98	964	370	29	168362	365	964	5.04788	3.78743e-139	496.5
Solyc01g104320.3.1	Plastid-lipid associated protein PAP / fibrillin family protein	Cluster 02	UP	295	2004	644	169	675553	778	2004	3.56252	4.2669e-187	1086.5
Solyc01g104950.3.1	LEXYL2	Cluster 02	UP	334	1347	1134	69	292776	721	1347	4.25134	6.24004e-136	708
Solyc01g105370.3.1	Phospho-2-dehydro-3-deoxyheptonate aldolase	Cluster 02	UP	294	4217	1850	313	3.13345e+06	1668	4217	3.74281	6.04325e-160	2265
Solyc01g106700.3.1	Transcription factor, MADS-box	Cluster 02	UP	262	1269	280	72	281421	471	1269	4.12475	1.02607e-149	670.5
Solyc02g061770.3.1	chitinase 2	Cluster 02	UP	201	1887	899	145	598744	783	1887	3.70523	1.33349e-107	1016
Solyc02g062340.3.1	Fructose-bisphosphate aldolase	Cluster 02	UP	29	935	318	19	172656	325	935	5.5431	3.57426e-94	477
Solyc02g065400.3.1	33kDa precursor protein of oxygen-evolving complex	Cluster 02	UP	1714	8214	3286	841	1.01874e+07	3514	8214	3.28302	6.78767e-276	4527.5
Solyc02g071730.3.1	Tomato AGAMOUS 1 (TAG1)	Cluster 02	UP	1156	8249	5441	694	1.09932e+07	3885	8249	3.5677	0	4471.5
Solyc02g082930.3.1	acidic extracellular 27 kD chitinase	Cluster 02	UP	1018	9961	2314	551	1.86421e+07	3461	9961	4.17476	4.21337e-59	5256
Solyc03g034220.3.1	Tomato RuBP carboxylase small subunit	Cluster 02	UP	68	596	450	29	63351.1	286	596	4.32089	7.11144e-77	312.5
Solyc03g096670.3.1	Protein phosphatase 2C	Cluster 02	UP	935	7562	2529	861	9.48566e+06	2972	7562	3.13837	3.88584e-166	4211.5
Solyc03g116390.3.1	Late embryogenesis abundant protein	Cluster 02	UP	354	2376	1722	302	870476	1188	2376	2.98013	2.40977e-116	1339
Solyc03g118090.3.1	Mitochondrial substrate carrier family protein	Cluster 02	UP	180	1877	654	91	636476	700	1877	4.33333	1.86727e-191	984
Solyc03g118100.3.1	(+)-neomenthol dehydrogenase	Cluster 02	UP	62	643	110	12	83422.7	207	643	5.61813	1.52251e-80	327.5
Solyc04g007210.3.1	CONSTANS-like zinc finger protein	Cluster 02	UP	314	1888	740	135	581015	769	1888	3.77209	1.94963e-135	1011.5
Solyc04g009030.3.1	Glyceraldehyde-3-phosphate dehydrogenase	Cluster 02	UP	106	2561	922	56	1.27397e+06	911	2561	5.49151	1.38904e-51	1308.5
Solyc04g078090.3.1	Acyl-CoA-binding domain protein	Cluster 02	UP	890	2295	927	361	640178	1118	2295	2.66859	4.51259e-143	1328
Solyc04g078540.3.1	Cysteine protease	Cluster 02	UP	312	1504	760	233	310873	702	1504	2.68831	4.3034e-129	868.5
Solyc05g005170.3.1	Pectin lyase-like superfamily protein	Cluster 02	UP	372	3919	8999	133	1.55981e+07	3356	8999	4.86083	1.23191e-103	2026
Solyc06g035480.3.1	Serine/threonine protein phosphatase 7 long form isogeny	Cluster 02	UP	295	1141	1072	99	209642	652	1141	3.51739	1.72375e-97	620
Solyc06g063370.3.1	Type I (26 kD) CP29 polypeptide	Cluster 02	UP	176	1663	308	76	536666	556	1663	4.45048	1.98209e-206	869.5
Solyc06g074390.3.1	Fatty acyl-CoA reductase	Cluster 02	UP	116	1211	923	62	266664	578	1211	4.30053	1.83519e-174	636.5
Solyc07g056670.3.1	gibberellin 2-oxidase 2	Cluster 02	UP	1037	3873	1248	491	2.17896e+06	1662	3873	2.9742	7.98292e-106	2182
Solyc07g061790.3.1	SOUL heme-binding family protein	Cluster 02	UP	61	1195	299	56	279687	403	1195	4.38899	3.44993e-115	625.5
Solyc08g066370.2.1	Serine/threonine protein phosphatase 7 long form isogeny	Cluster 02	UP	156	637	601	50	67200.4	361	637	3.65319	3.70878e-33	343.5
Solyc08g074480.1.1	14 kDa proline-rich protein DC2.15	Cluster 02	UP	5395	11629	18434	1121	48562110	9145	18434	3.37608	2.05554e-196	6375
Solyc08g078960.3.1	Oxysterol-binding family protein	Cluster 02	UP	104	882	382	91	126738	365	882	3.27239	7.89904e-108	486.5
Solyc08g080050.3.1	PGRL1A transmembrane protein	Cluster 02	UP	146	1375	546	109	322732	544	1375	3.63552	4.84332e-185	742
Solyc09g007850.3.1	RNA binding protein	Cluster 02	UP	1354	5663	2839	980	4.16805e+06	2709	5663	2.53093	1.66859e-212	3321.5
Solyc09g009840.1.1	LOW QUALITY:At2g36220/F2H17.17	Cluster 02	UP	271	2117	507	158	806851	763	2117	3.74316	3.39941e-262	1137.5
Solyc09g074230.3.1	SlSFP7	Cluster 02	UP	64	640	495	106	65251.9	326	640	2.57586	3.29277e-78	373
Solyc09g083090.3.1	Non-specific serine/threonine protein kinase	Cluster 02	UP	403	1470	629	158	303007	665	1470	3.21168	1.16155e-148	814
Solyc09g097960.3.1	NAD(P)-linked oxidoreductase superfamily protein	Cluster 02	UP	19	2310	433	71	1.13213e+06	708	2310	5.00515	2.50364e-47	1190.5
Solyc10g005040.3.1	Late embryogenesis abundant (LEA) hydroxyproline-rich glycoprotein family	Cluster 02	UP	820	3611	1623	406	1.87956e+06	1615	3611	3.14552	0	2008.5
Solyc10g006030.3.1	Ribosomal protein S10	Cluster 02	UP	321	1442	1005	251	274075	755	1442	2.53094	3.2425e-133	846.5
Solyc10g007880.3.1	Cytochrome P450	Cluster 02	UP	191	2815	1414	305	1.33923e+06	1181	2815	3.21089	3.78114e-241	1560
Solyc10g009430.3.1	O-acyltransferase WSD1	Cluster 02	UP	549	1904	2724	337	1.07364e+06	1378	2724	2.49524	1.86323e-104	1120.5
Solyc10g018300.2.1	Transketolase	Cluster 02	UP	36	1382	368	27	388904	453	1382	5.65342	1.95951e-140	704.5
Solyc10g077120.2.1	Photosystem II core complex proteins psbY	Cluster 02	UP	712	3475	1874	389	1.74724e+06	1612	3475	3.14976	2.23389e-124	1932
Solyc10g080850.1.1	LOW QUALITY:plant U-box 17	Cluster 02	UP	83	1337	1351	27	403358	700	1351	5.5847	1.82969e-187	682
Solyc10g084050.2.1	cell division cycle 48	Cluster 02	UP	3663	19972	7044	2562	6.11141e+07	8310	19972	2.96212	0	11267
Solyc10g086180.2.1	Phenylalanine ammonia-lyase	Cluster 02	UP	191	1659	1410	191	472854	863	1659	3.11447	2.45027e-219	925
Solyc11g008250.2.1	P-loop containing nucleoside triphosphate hydrolases superfamily protein	Cluster 02	UP	350	2395	1101	279	888924	1031	2395	3.1019	1.8295e-127	1337
Solyc12g099930.2.1	alanine:glyoxylate aminotransferase	Cluster 02	UP	38	2951	942	67	1.7558e+06	1000	2951	5.43616	0	1509
Solyc01g096720.3.1	zinc induced facilitator-like 1	Cluster 03	UP	12	653	66	15	94687	186	653	5.45596	1.83181e-23	334
Solyc01g099780.3.1	Translationally-controlled tumor protein homolog	Cluster 03	UP	118	758	188	196	85777.8	315	758	1.95296	1.04917e-55	477
Solyc01g107820.2.1	TOMATO WOUND-INDUCED 1	Cluster 03	UP	1765	7573	2298	2151	7.40815e+06	3447	7573	1.81583	4.26443e-18	4862
Solyc01g109720.3.1	alpha/beta-Hydrolases superfamily protein	Cluster 03	UP	108	853	156	123	128009	310	853	2.78488	7.80867e-48	488
Solyc02g036370.3.1	Myb family transcription factor	Cluster 03	UP	231	1869	786	569	469169	864	1869	1.71458	4.39566e-37	1219
Solyc02g062700.3.1	AAA-type ATPase family protein	Cluster 03	UP	155	940	333	251	120452	420	940	1.90092	8.14726e-42	595.5
Solyc02g079170.3.1	External alternative NAD(P)H-ubiquinone oxidoreductase B2, mitochondrial	Cluster 03	UP	698	5456	1209	699	5.16402e+06	2016	5456	2.96291	3.60485e-168	3077.5
Solyc02g082450.3.1	Auxin efflux carrier family protein	Cluster 03	UP	124	1593	429	215	445543	590	1593	2.87796	1.60959e-89	904
Solyc02g085315.1.1	Sec14p-like phosphatidylinositol transfer family protein	Cluster 03	UP	172	2096	463	227	806888	740	2096	3.20469	1.02034e-102	1161.5
Solyc03g026370.1.1	LOW QUALITY:Peptidoglycan-binding LysM domain-containing protein	Cluster 03	UP	39	1713	65	63	669605	470	1713	4.75914	6.43134e-210	888
Solyc03g063730.3.1	Protein DETOXIFICATION	Cluster 03	UP	667	3047	1304	815	1.13827e+06	1458	3047	1.89914	2.21857e-131	1931
Solyc03g097020.3.1	AAA-type ATPase family protein	Cluster 03	UP	179	1344	305	297	288248	531	1344	2.17715	4.07243e-67	820.5
Solyc03g098320.3.1	Myb transcription factor	Cluster 03	UP	240	1293	459	341	223107	583	1293	1.91499	3.07159e-78	817
Solyc03g118060.3.1	NADH-ubiquinone reductase complex 1 MLRQ subunit	Cluster 03	UP	328	1023	98	307	154259	439	1023	1.7404	1.94867e-40	665
Solyc04g051490.3.1	essential meiotic endonuclease 1B	Cluster 03	UP	37	1285	250	77	335208	412	1285	4.05402	8.3064e-32	681
Solyc04g080880.3.1	Cysteine protease family protein	Cluster 03	UP	209	1346	435	380	251612	592	1346	1.82514	2.86874e-76	863
Solyc04g082200.2.1	LOW QUALITY:dehydrin	Cluster 03	UP	43897	94912	15075	10010	1.39437e+09	40974	94912	3.24502	3.15391e-85	52461
Solyc05g008400.3.1	Repressor of RNA polymerase III transcription	Cluster 03	UP	148	1076	278	235	180231	434	1076	2.19924	2.26309e-99	655.5
Solyc05g010340.3.1	Uridine kinase	Cluster 03	UP	65	1018	127	56	213865	316	1018	4.2079	5.36263e-84	537
Solyc05g015060.3.1	P-loop containing nucleoside triphosphate hydrolases superfamily protein	Cluster 03	UP	5	575	64	2	74567.5	162	575	7.87182	4.49709e-27	288.5
Solyc05g055870.3.1	F-box protein family	Cluster 03	UP	215	3002	467	200	1.79648e+06	971	3002	3.90024	1.61417e-147	1601
Solyc06g059860.3.1	patatin-like phospholipase domain protein	Cluster 03	UP	18	845	125	25	153183	253	845	5.02604	4.3369e-37	435
Solyc06g060340.3.1	photosystem II subunit S	Cluster 03	UP	3	483	2	0	56473.4	122	483	9.18049	8.85206e-15	241.5
Solyc06g068970.3.1	3-oxo-5-alpha-steroid 4-dehydrogenase	Cluster 03	UP	10	977	25	11	225437	256	977	6.41499	5.12275e-95	494
Solyc07g006035.1.1	Tetratricopeptide repeat (TPR)-like superfamily protein	Cluster 03	UP	1424	11402	2777	1755	2.18129e+07	4340	11402	2.69761	1.45477e-210	6578.5
Solyc07g006145.1.1	Cytochrome P450	Cluster 03	UP	123	1039	186	129	194873	369	1039	2.99521	1.8133e-25	584
Solyc07g043130.3.1	Phototropic-responsive NPH3 family protein	Cluster 03	UP	626	4294	892	1292	2.79243e+06	1776	4294	1.7311	1.9609e-84	2793
Solyc07g065670.1.1	RING/U-box superfamily protein	Cluster 03	UP	54	552	96	83	55032.7	196	552	2.74179	9.66777e-59	317.5
Solyc08g075210.2.1	HXXXD-type acyl-transferase family protein	Cluster 03	UP	654	3940	1101	632	2.43789e+06	1582	3940	2.63811	3.21688e-136	2286
Solyc08g075540.4.1	alternative oxidase 1au	Cluster 03	UP	867	12437	1576	1278	3.06082e+07	4040	12437	3.28297	3.989e-180	6857.5
Solyc09g009130.3.1	Phytosulfokine 3, putative	Cluster 03	UP	49	858	123	45	151222	269	858	4.2195	1.75748e-103	451.5
Solyc09g090570.2.1	proton gradient regulation 5	Cluster 03	UP	79	1097	166	69	241153	353	1097	3.98174	1.42711e-130	583
Solyc10g006330.3.1	Plastid movement impaired protein	Cluster 03	UP	40	852	107	30	153993	257	852	4.79008	1.00471e-109	441
Solyc10g050160.2.1	Caffeoyl-CoA O-methyltransferase	Cluster 03	UP	52	834	194	85	129868	291	834	3.27704	2.69827e-55	459.5
Solyc10g051020.2.1	Cytochrome P450	Cluster 03	UP	187	1071	378	308	152032	486	1071	1.79456	1.68252e-09	689.5
Solyc10g052880.1.1	LOW QUALITY:Leucine-rich repeat receptor-like protein kinase family protein	Cluster 03	UP	119	614	21	118	69221.2	218	614	2.36816	5.4029e-07	366
Solyc10g054440.2.1	arginine decarboxylase 1	Cluster 03	UP	958	3730	254	557	2.45363e+06	1375	3730	2.7419	4.8408e-25	2143.5
Solyc10g055800.2.1	Chitinase	Cluster 03	UP	4136	32937	5593	4233	1.95248e+08	11725	32937	2.95978	2.21509e-24	18585
Solyc10g086150.2.1	RNA-binding (RRM/RBD/RNP motifs) family protein	Cluster 03	UP	25	1049	158	65	229488	324	1049	4.00319	5.07925e-125	557
Solyc10g086580.2.1	Ribulose bisphosphate carboxylase/oxygenase activase	Cluster 03	UP	592	3355	1193	623	1.63366e+06	1441	3355	2.42661	3.99039e-152	1989
Solyc11g006510.2.1	Nuclear transport factor 2 (NTF2) family protein	Cluster 03	UP	228	1216	403	379	192096	556	1216	1.68038	2.61975e-64	797.5
Solyc11g008530.2.1	Dicer-like 2d	Cluster 03	UP	92	2075	417	253	818871	709	2075	3.03249	4.8051e-27	1164
Solyc11g008540.2.1	Dicer-like 2b	Cluster 03	UP	235	3349	845	506	1.97618e+06	1234	3349	2.72557	1.46321e-41	1927.5
Solyc11g010380.2.1	Protein DETOXIFICATION	Cluster 03	UP	859	6930	1935	1608	7.39539e+06	2833	6930	2.10775	2.51597e-82	4269
Solyc11g069700.2.1	Elongation factor 1-alpha	Cluster 03	UP	304	1703	477	379	425348	716	1703	2.16873	4.62729e-40	1041
Solyc12g011310.2.1	Glutathione S-transferase	Cluster 03	UP	3282	21515	3859	5537	7.34083e+07	8548	21515	1.95826	3.89304e-94	13526
Solyc12g042600.2.1	Glycosyltransferase	Cluster 03	UP	4	722	23	7	123147	189	722	6.47974	1.59087e-11	364.5
Solyc12g042830.2.1	Small heat-shock protein, putative	Cluster 03	UP	522	5526	734	932	5.62514e+06	1928	5526	2.56832	2.2905e-179	3229
Solyc00g009100.3.1	30S ribosomal protein S1	Cluster 04	UP	251	619	363	185	33563.9	354	619	1.7404	2.59293e-54	402
Solyc01g005560.3.1	Isocitrate dehydrogenase [NADP]	Cluster 04	UP	7755	22209	16573	4481	5.43811e+07	12754	22209	2.30834	0	13345
Solyc01g006280.3.1	Formate--tetrahydrofolate ligase	Cluster 04	UP	4846	2938	2102	763	2.548e+06	2662	4846	1.93972	3.23938e-56	1850.5
Solyc01g007100.3.1	Digalactosyldiacylglycerol synthase 1	Cluster 04	UP	233	973	357	146	133572	427	973	2.73494	2.76644e-117	559.5
Solyc01g008440.3.1	Calcium-dependent protein kinase	Cluster 04	UP	428	1027	514	328	92299.5	574	1027	1.64156	3.61064e-51	677.5
Solyc01g010640.3.1	Cytochrome b6-f complex subunit 5	Cluster 04	UP	701	3399	1044	777	1.60837e+06	1480	3399	2.13073	4.04808e-109	2088
Solyc01g011510.3.1	Aldehyde dehydrogenase	Cluster 04	UP	572	1207	558	283	142661	655	1207	2.09049	4.51136e-99	745
Solyc01g059880.3.1	ATP-citrate synthase, putative	Cluster 04	UP	292	842	323	241	76232.4	424	842	1.80521	2.78977e-49	541.5
Solyc01g068080.3.1	Cinnamoyl-CoA reductase, putative	Cluster 04	UP	207	500	501	90	31347.8	324	501	2.4571	6.83389e-70	295
Solyc01g080220.3.1	Endo-1,3-1,4-beta-d-glucanase, putative	Cluster 04	UP	521	2030	1299	603	437297	1113	2030	1.74907	3.92867e-86	1316.5
Solyc01g081490.3.1	Sigma factor	Cluster 04	UP	276	952	446	251	100540	481	952	1.92276	9.73839e-78	601.5
Solyc01g095080.3.1	1-aminocyclopropane-1-carboxylic acid synthase-2 (ACS2)	Cluster 04	UP	32856	33807	24867	10644	8.02228e+07	25544	33807	1.667	1.19977e-108	22225.5
Solyc01g095430.3.1	Protein CURVATURE THYLAKOID 1A, chloroplastic	Cluster 04	UP	630	1820	860	490	341950	950	1820	1.89186	3.66291e-140	1155
Solyc01g097160.3.1	FAD/NAD(P)-binding oxidoreductase family protein	Cluster 04	UP	227	1035	586	199	137263	512	1035	2.3765	1.48872e-122	617
Solyc01g098760.3.1	RING/U-box superfamily protein	Cluster 04	UP	103	581	47	67	63377.8	200	581	3.09416	2.36205e-37	324
Solyc01g099790.3.1	RING/U-box superfamily protein	Cluster 04	UP	2081	7668	3125	1627	7.3184e+06	3625	7668	2.23588	2.80879e-295	4647.5
Solyc01g100760.2.1	plant/protein (Protein of unknown function, DUF538)	Cluster 04	UP	1088	547	860	165	125997	665	1088	1.71247	3.59398e-36	356
Solyc01g101010.3.1	F2P16.20 protein, putative isoform 1	Cluster 04	UP	1186	4386	1421	1278	2.33443e+06	2068	4386	1.78006	7.8254e-144	2832
Solyc01g103220.3.1	Cytochrome c	Cluster 04	UP	2401	4476	2479	1462	1.48809e+06	2704	4476	1.61295	2.22083e-95	2969
Solyc01g106090.3.1	PsbP-domain protein 1	Cluster 04	UP	317	1569	772	288	329827	736	1569	2.43501	1.43656e-175	928.5
Solyc01g107660.3.1	Stress enhanced protein 1, chloroplastic	Cluster 04	UP	291	836	401	214	73026.7	436	836	1.9621	2.33026e-59	525
Solyc01g107857.1.1	Glycosyltransferase	Cluster 04	UP	919	2079	1119	662	359801	1195	2079	1.6464	1.56759e-68	1370.5
Solyc01g109590.3.1	Kinase family protein	Cluster 04	UP	214	648	939	179	112728	495	939	1.85146	1.66027e-49	413.5
Solyc01g109780.3.1	F-box protein	Cluster 04	UP	704	2557	1080	743	733743	1271	2557	1.78191	3.95485e-138	1650
Solyc01g110130.3.1	DNA helicase	Cluster 04	UP	400	1132	854	288	129044	668	1132	1.96626	1.39356e-71	710
Solyc01g110410.3.1	ubiquitin fusion degradation 1	Cluster 04	UP	1497	3484	1990	1159	982875	2032	3484	1.58594	6.65464e-152	2321.5
Solyc01g111630.3.1	D-3-phosphoglycerate dehydrogenase	Cluster 04	UP	376	1947	855	363	519965	885	1947	2.4166	6.12598e-87	1155
Solyc02g062390.3.1	Dehydrin	Cluster 04	UP	5952	18416	14554	5892	3.2477e+07	11204	18416	1.64381	3.6965e-206	12154
Solyc02g065240.3.1	Methyl esterase	Cluster 04	UP	9269	9675	7560	1376	1.00682e+07	6970	9675	2.81001	3.72538e-154	5525.5
Solyc02g068090.3.1	30S ribosomal protein S21	Cluster 04	UP	622	1499	1059	464	187820	911	1499	1.6869	1.26567e-96	981.5
Solyc02g071510.3.1	Transcription factor GTE12-like protein	Cluster 04	UP	1217	5219	2574	1677	3.00214e+06	2672	5219	1.63921	9.65212e-116	3448
Solyc02g076800.1.1	LOW QUALITY:DUF4228 domain protein	Cluster 04	UP	187	946	444	159	123466	434	946	2.5588	1.63495e-86	552.5
Solyc02g080970.3.1	Core-2/I-branching beta-1,6-N-acetylglucosaminyltransferase family protein	Cluster 04	UP	719	2417	1153	782	594315	1268	2417	1.63058	2.17426e-87	1599.5
Solyc02g081700.1.1	Proteasome subunit alpha type	Cluster 04	UP	1407	6519	2625	1322	5.67602e+06	2968	6519	2.30403	2.60015e-222	3920.5
Solyc02g082190.3.1	CTP synthase	Cluster 04	UP	1829	3219	2219	1067	696008	2084	3219	1.59473	5.82203e-154	2143
Solyc02g083810.3.1	Ferredoxin--NADP reductase	Cluster 04	UP	843	2411	1446	725	541925	1356	2411	1.72924	3.09861e-75	1568
Solyc02g085285.1.1	Protein with RING/U-box and TRAF-like domain	Cluster 04	UP	225	1088	250	141	191210	426	1088	2.94871	4.16398e-69	614.5
Solyc02g085310.3.1	plant invertase/pectin methylesterase inhibitor superfamily protein	Cluster 04	UP	114	450	102	71	30804.7	184	450	2.65586	2.36578e-44	260.5
Solyc02g085320.1.1	Maturase K	Cluster 04	UP	91	394	83	108	22002.7	169	394	1.86872	2.02336e-16	251
Solyc02g087230.3.1	Ferredoxin-thioredoxin reductase catalytic chain	Cluster 04	UP	438	1690	740	361	353740	807	1690	2.22996	9.23838e-118	1025.5
Solyc02g087330.3.1	B12D	Cluster 04	UP	552	814	501	258	44521.1	531	814	1.65028	3.28043e-34	536
Solyc02g088110.3.1	Polypyrimidine tract-binding protein-like	Cluster 04	UP	215	774	382	246	62405.8	404	774	1.64685	6.8575e-50	510
Solyc02g088910.3.1	Ninja-family protein AFP2	Cluster 04	UP	167	465	194	128	22679	238	465	1.8729	5.85202e-44	296.5
Solyc02g089110.3.1	Mitochondrial carrier family protein	Cluster 04	UP	205	854	353	203	90800.6	404	854	2.06815	4.09633e-69	528.5
Solyc02g089610.2.1	S-adenosylmethionine decarboxylase 2	Cluster 04	UP	6651	14795	4604	4652	2.25102e+07	7676	14795	1.66921	8.10127e-17	9723.5
Solyc02g089720.2.1	Glycoside hydrolase, family 81	Cluster 04	UP	1809	7733	2306	1324	8.639e+06	3293	7733	2.54493	1.83524e-179	4528.5
Solyc02g089820.3.1	proteasome maturation factor UMP1-like	Cluster 04	UP	1096	2889	1687	865	754148	1634	2889	1.73943	3.64207e-109	1877
Solyc02g090010.2.1	Molybdopterin synthase sulfur carrier subunit	Cluster 04	UP	250	516	270	170	21050.7	302	516	1.60084	7.835e-29	343
Solyc02g093520.3.1	E3 ubiquitin-protein ligase RGLG2	Cluster 04	UP	3192	13997	4732	3136	2.62396e+07	6264	13997	2.15942	0	8566.5
Solyc03g025160.3.1	Translational activator gcn1	Cluster 04	UP	203	844	338	273	81774.8	414	844	1.63434	2.586e-49	558.5
Solyc03g026170.3.1	F-box protein	Cluster 04	UP	332	1038	396	270	122852	509	1038	1.94037	4.25733e-62	654
Solyc03g032130.3.1	High mobility group protein	Cluster 04	UP	6871	23853	13126	6292	6.12477e+07	12536	23853	1.92293	1.823e-256	15072.5
Solyc03g082980.3.1	RNA-binding KH domain-containing protein	Cluster 04	UP	1246	3286	1990	1092	920430	1904	3286	1.58742	1.01443e-133	2189
Solyc03g093510.2.1	alpha/beta-Hydrolases superfamily protein	Cluster 04	UP	262	577	283	149	31198	318	577	1.95892	6.7328e-37	363
Solyc03g097370.3.1	DNA-binding SMUBP-2	Cluster 04	UP	1500	4656	1720	1001	2.62736e+06	2219	4656	2.21768	7.46544e-142	2828.5
Solyc03g097980.3.1	Guanine nucleotide-binding alpha-2 subunit	Cluster 04	UP	249	926	470	198	102152	461	926	2.22606	3.18743e-97	562
Solyc03g113380.3.1	Pentatricopeptide repeat-containing protein, putative	Cluster 04	UP	703	2514	871	672	764209	1190	2514	1.90717	1.36061e-100	1593
Solyc03g114750.3.1	18S pre-ribosomal assembly protein gar2-like protein	Cluster 04	UP	696	1129	1333	212	188448	842	1333	2.40557	5.89896e-53	670.5
Solyc03g118840.3.1	RING/U-box superfamily protein	Cluster 04	UP	554	1772	1033	400	343720	940	1772	2.14453	1.39806e-146	1086
Solyc03g120630.3.1	ribosomal protein S17	Cluster 04	UP	595	1381	817	438	156895	808	1381	1.65625	1.25947e-67	909.5
Solyc03g122300.2.1	DUF1677 family protein (DUF1677)	Cluster 04	UP	512	1732	672	421	355721	834	1732	2.03571	4.53073e-133	1076.5
Solyc04g005670.2.1	Kelch repeat-containing F-box family protein, putative	Cluster 04	UP	998	3248	1159	967	1.19116e+06	1593	3248	1.75226	5.39918e-78	2107.5
Solyc04g007230.3.1	Regulator of Vps4 activity in the MVB pathway protein	Cluster 04	UP	462	1665	1063	399	309175	897	1665	2.05792	3.23198e-133	1032
Solyc04g007270.3.1	PHD finger protein family	Cluster 04	UP	894	3580	1336	976	1.55946e+06	1696	3580	1.87691	8.82979e-126	2278
Solyc04g008710.3.1	tRNA 2-thiocytidine biosynthesis TtcA	Cluster 04	UP	649	1829	1141	535	312299	1038	1829	1.77058	1.09431e-90	1182
Solyc04g009960.3.1	L-allo-threonine aldolase-related protein	Cluster 04	UP	6415	9093	6107	2802	5.47563e+06	6104	9093	1.69607	2.38806e-185	5947.5
Solyc04g015585.1.1	Ozone-responsive stress related protein	Cluster 04	UP	377	956	514	210	93841	514	956	2.18099	4.01233e-95	583
Solyc04g016260.3.1	Calcium-transporting ATPase	Cluster 04	UP	198	825	494	161	84564.6	420	825	2.35155	4.30888e-64	493
Solyc04g054260.3.1	Cytochrome P450 family protein	Cluster 04	UP	343	793	996	253	102733	596	996	1.63659	2.78228e-46	523
Solyc04g056610.3.1	Isopentenyl-diphosphate delta-isomerase	Cluster 04	UP	533	1241	778	398	124682	738	1241	1.63638	1.94902e-67	819.5
Solyc04g072020.3.1	Choline/ethanolamine kinase	Cluster 04	UP	96	680	131	72	82436.7	245	680	3.23303	1.81604e-53	376
Solyc04g074180.4.1	cryptochrome 1	Cluster 04	UP	1657	5955	3173	1623	3.84062e+06	3102	5955	1.876	1.06429e-169	3789
Solyc04g076880.3.1	phosphoenolpyruvate carboxykinase	Cluster 04	UP	16787	43985	34651	10344	1.96796e+08	26442	43985	2.08803	1.98345e-37	27164.5
Solyc04g078460.3.1	L-asparaginase	Cluster 04	UP	1333	807	1620	175	309880	984	1620	2.19315	1.99592e-53	491
Solyc04g078850.3.1	DNA-directed RNA polymerase subunit	Cluster 04	UP	352	695	468	212	36598.7	432	695	1.70584	1.44646e-60	453.5
Solyc04g079770.3.1	DNA-directed RNA polymerase subunit beta (DUF616)	Cluster 04	UP	217	624	412	192	35724	361	624	1.69098	2.80712e-56	408
Solyc04g080300.3.1	Erythronate-4-phosphate dehydrogenase family protein	Cluster 04	UP	1284	4444	2041	1086	2.25699e+06	2214	4444	2.03174	7.93632e-168	2765
Solyc04g080850.3.1	Thioredoxin	Cluster 04	UP	3083	8996	2767	2319	9.65072e+06	4291	8996	1.95607	1.25951e-102	5657.5
Solyc04g081970.3.1	Thioredoxin	Cluster 04	UP	697	2817	633	815	1.08045e+06	1240	2817	1.78895	2.19299e-91	1816
Solyc04g082250.3.1	FtsH-like protein precursor	Cluster 04	UP	2469	6276	4090	1915	3.4144e+06	3688	6276	1.71119	6.10923e-154	4095.5
Solyc05g005873.1.1	Ribosomal protein S13	Cluster 04	UP	545	1181	961	363	113495	762	1181	1.70549	5.95699e-66	772
Solyc05g007670.3.1	RING/FYVE/PHD zinc finger superfamily protein	Cluster 04	UP	599	1936	778	436	443972	937	1936	2.15185	7.41655e-137	1186
Solyc05g008370.1.1	Ribose-5-phosphate isomerase-like protein	Cluster 04	UP	113	386	120	105	18233.4	181	386	1.86424	4.94264e-28	245.5
Solyc05g009120.3.1	Core-2/I-branching beta-1,6-N-acetylglucosaminyltransferase family protein	Cluster 04	UP	260	856	223	231	93261.1	392	856	1.88128	3.31758e-34	543.5
Solyc05g009720.3.1	Two-component response regulator	Cluster 04	UP	160	843	517	215	87348.8	434	843	1.96428	5.83706e-51	529
Solyc05g014790.3.1	Lipoxygenase	Cluster 04	UP	1708	3254	3817	1049	1.31392e+06	2457	3817	1.62996	1.61044e-131	2151.5
Solyc05g015470.1.1	LOW QUALITY:chaperone protein dnaJ-like protein	Cluster 04	UP	288	1089	336	185	166033	474	1089	2.56246	2.53804e-122	637
Solyc05g015520.3.1	F-box family protein	Cluster 04	UP	1207	2728	2373	870	626456	1794	2728	1.64936	1.39739e-134	1799
Solyc05g048750.3.1	coiled-coil protein	Cluster 04	UP	117	594	323	178	41173.9	303	594	1.74012	2.11166e-43	386
Solyc05g050010.3.1	1-aminocyclopropane-1-carboxylic acid synthase-4 (ACS4)	Cluster 04	UP	3212	6290	4899	2020	2.90543e+06	4105	6290	1.63795	2.30643e-57	4155
Solyc05g052410.2.1	Dehydration responsive element binding protein	Cluster 04	UP	257	731	157	218	67004.2	341	731	1.7435	3.0748e-42	474.5
Solyc05g052600.3.1	Sedoheptulose-1,7-bisphosphatase	Cluster 04	UP	408	2105	911	329	629783	938	2105	2.67173	4.2752e-87	1217
Solyc05g052950.3.1	Regulator of chromosome condensation (RCC1) family protein	Cluster 04	UP	113	962	113	108	176389	324	962	3.16593	8.6412e-130	535
Solyc05g053140.3.1	26S proteasome regulatory subunit family protein	Cluster 04	UP	445	1594	669	457	285608	791	1594	1.80305	6.65281e-86	1025.5
Solyc05g053620.3.1	F-box protein PP2	Cluster 04	UP	180	602	147	138	48893.5	267	602	2.11643	4.32022e-11	370
Solyc05g055170.3.1	Charged multivesicular body protein 5	Cluster 04	UP	66	433	230	116	24138.2	211	433	1.90695	4.99972e-36	274.5
Solyc05g056160.3.1	Proteasome subunit beta type	Cluster 04	UP	1388	3987	2357	1259	1.45488e+06	2248	3987	1.66431	1.39297e-139	2623
Solyc05g056200.1.1	Kinase family protein	Cluster 04	UP	252	728	526	206	50972.8	428	728	1.82602	4.39428e-61	467
Solyc05g056480.3.1	Pyruvate dehydrogenase E1 component subunit alpha	Cluster 04	UP	160	597	655	174	53637.9	396	655	1.77031	1.83497e-28	385.5
Solyc06g009380.3.1	Transmembrane protein, putative	Cluster 04	UP	1157	2921	2214	688	843682	1745	2921	2.0815	8.35657e-189	1804.5
Solyc06g009630.1.1	CP12	Cluster 04	UP	5073	8785	6591	2610	5.56738e+06	5765	8785	1.74933	1.75904e-73	5697.5
Solyc06g054260.1.1	photosystem 1 reaction center protein subunit 2	Cluster 04	UP	94	330	122	85	13003.1	158	330	1.94959	4.11528e-33	207.5
Solyc06g061070.3.1	Glycine cleavage system protein H	Cluster 04	UP	292	721	579	180	50430.7	443	721	1.99787	1.15514e-31	450.5
Solyc06g063090.3.1	alanine aminotransferase 2	Cluster 04	UP	654	2177	1357	659	469153	1212	2177	1.72499	2.70188e-128	1418
Solyc06g065180.3.1	SLL1 protein	Cluster 04	UP	905	2383	1356	753	502435	1349	2383	1.66066	1.95542e-63	1568
Solyc06g068820.3.1	Mitochondrial import inner membrane translocase subunit TIM16	Cluster 04	UP	176	807	239	161	92869.9	346	807	2.32323	7.40473e-73	484
Solyc06g069570.3.1	Soluble N-ethylmaleimide-sensitive factor adaptor protein	Cluster 04	UP	976	2248	916	712	471858	1213	2248	1.65978	4.86938e-55	1480
Solyc06g071050.3.1	Hypersensitive-induced response protein	Cluster 04	UP	143	344	98	100	13193.2	171	344	1.78274	4.41292e-15	222
Solyc06g071580.3.1	MORC family CW-type zinc finger protein 4	Cluster 04	UP	135	405	161	129	17011.9	208	405	1.65285	4.22949e-23	267
Solyc06g074710.1.1	hydroxycinnamoyl-CoA shikimate/quinate hydroxycinnamoyl transferase	Cluster 04	UP	788	3363	1113	819	1.48352e+06	1521	3363	2.03542	1.46555e-97	2091
Solyc06g081980.1.1	Pyridoxal biosynthesis protein PDX1-like protein	Cluster 04	UP	2538	5804	2136	1819	3.28098e+06	3074	5804	1.67385	6.99693e-130	3811.5
Solyc06g082090.3.1	Methionine aminopeptidase,related	Cluster 04	UP	1031	4307	1745	1176	2.2356e+06	2065	4307	1.87394	5.40038e-210	2741.5
Solyc06g082530.2.1	cinnamate-4-hydroxylase	Cluster 04	UP	1251	1314	830	433	122160	957	1314	1.59729	1.65285e-60	873.5
Solyc07g005440.1.1	Non-specific serine/threonine protein kinase	Cluster 04	UP	273	942	332	237	107527	446	942	1.99049	3.26947e-54	589.5
Solyc07g005760.3.1	hydroxycinnamoyl CoA quinate transferase	Cluster 04	UP	1041	3408	1539	674	1.39107e+06	1666	3408	2.33422	8.5411e-159	2041
Solyc07g007760.3.1	defensin-like protein	Cluster 04	UP	94	418	180	37	26160.7	182	418	3.44126	2.58167e-46	227.5
Solyc07g008180.3.1	CRABS CLAW-like protein 5a	Cluster 04	UP	239	688	441	157	49325.5	381	688	2.12666	4.1189e-51	422.5
Solyc07g016200.3.1	Proteasome subunit beta type	Cluster 04	UP	1076	3461	1747	904	1.27922e+06	1797	3461	1.9348	6.44341e-150	2182.5
Solyc07g032640.2.1	Oxygen-evolving enhancer protein 1	Cluster 04	UP	212	603	314	88	43804.4	304	603	2.75427	4.83791e-40	345.5
Solyc07g043120.1.1	Glycosyltransferase	Cluster 04	UP	94	415	232	65	22930.2	202	415	2.65492	1.27832e-48	240
Solyc07g043160.1.1	Glycosyltransferase	Cluster 04	UP	452	1699	1448	386	355631	996	1699	2.13214	7.12215e-106	1042.5
Solyc07g043310.3.1	Gamma aminobutyrate transaminase isoform 1	Cluster 04	UP	3474	8220	3665	2726	6.0269e+06	4521	8220	1.59147	2.08589e-151	5473
Solyc07g044860.3.1	psbXphotosystem II 23 kDa protein	Cluster 04	UP	2129	6799	4177	2132	4.43187e+06	3809	6799	1.67103	7.87203e-54	4465.5
Solyc07g045150.3.1	period circadian protein	Cluster 04	UP	280	793	431	252	58012	439	793	1.66009	2.70508e-53	522.5
Solyc07g045190.2.1	RING/U-box superfamily protein, putative	Cluster 04	UP	253	690	309	166	50864.3	354	690	2.04537	1.1089e-63	428
Solyc07g049140.3.1	Metallocarboxypeptidase inhibitor	Cluster 04	UP	139201	95499	69873	13591	2.24459e+09	79541	139201	2.81267	3.16805e-34	54545
Solyc07g049160.3.1	Ribonuclease 3 family protein	Cluster 04	UP	206	1005	481	242	126769	484	1005	2.04926	3.66198e-62	623.5
Solyc07g049230.1.1	RmlC-like cupins superfamily protein	Cluster 04	UP	235	837	558	264	70019	474	837	1.65972	1.02041e-61	550.5
Solyc07g049530.3.1	1-aminocyclopropane-1-carboxylate oxidase 1 (ACO)	Cluster 04	UP	23740	34974	21420	10984	8.2906e+07	22780	34974	1.67067	4.32194e-20	22979
Solyc07g053360.3.1	Late embryogenesis abundant domain-containing family protein	Cluster 04	UP	245	834	234	140	97369.1	363	834	2.5576	3.48377e-80	487
Solyc07g053990.3.1	Structural constituent of cell wall, putative	Cluster 04	UP	826	2426	1046	714	607647	1253	2426	1.76237	3.29944e-111	1570
Solyc07g055080.3.1	Proteasome subunit alpha type	Cluster 04	UP	163	951	360	108	140722	396	951	3.13984	3.46407e-135	529.5
Solyc07g055930.3.1	Hexosyltransferase	Cluster 04	UP	812	1214	822	371	99102.4	805	1214	1.7163	4.60074e-77	792.5
Solyc07g056490.4.1	Glutathione s-transferase	Cluster 04	UP	713	2286	1978	448	642027	1356	2286	2.35218	1.73415e-134	1367
Solyc07g056570.1.1	notabilis	Cluster 04	UP	2721	4412	3609	747	1.8858e+06	2872	4412	2.55768	5.54127e-189	2579.5
Solyc07g062670.1.1	LOW QUALITY:Clavata3/ESR (CLE) gene family member	Cluster 04	UP	2070	1177	2800	291	956750	1584	2800	2.01157	1.15083e-08	734
Solyc07g063870.3.1	HEAT repeat-containing 8	Cluster 04	UP	3096	7340	3994	2406	4.50165e+06	4209	7340	1.60854	6.50154e-232	4873
Solyc07g063900.3.1	RNA binding protein, putative	Cluster 04	UP	2256	5747	2366	1740	3.25011e+06	3027	5747	1.7226	8.46129e-229	3743.5
Solyc07g064620.2.1	Translation factor SUI1	Cluster 04	UP	2678	8043	2273	1951	8.09066e+06	3736	8043	2.04478	5.41683e-156	4997
Solyc07g065090.2.1	polygalacturonase inhibitor protein	Cluster 04	UP	142	424	192	97	20055.4	214	424	2.12796	1.1347e-37	260.5
Solyc07g066630.3.1	NAD(P)-binding Rossmann-fold superfamily protein	Cluster 04	UP	1207	2591	1464	825	536763	1522	2591	1.65095	2.38393e-140	1708
Solyc08g014130.3.1	Isopropylmalate synthase	Cluster 04	UP	75695	182288	187585	48674	3.77262e+09	123560	187585	1.90493	1.81337e-254	115481
Solyc08g062340.3.1	Heat-shock protein, putative	Cluster 04	UP	212	992	216	243	143999	416	992	2.03085	1.86085e-40	617.5
Solyc08g066870.3.1	Casein kinase I-like protein	Cluster 04	UP	568	1927	1237	550	379242	1070	1927	1.80539	2.67347e-94	1238.5
Solyc08g066875.1.1	Casein kinase family protein	Cluster 04	UP	848	2522	1803	779	594325	1488	2522	1.69365	4.98831e-95	1650.5
Solyc08g067290.3.1	RING/U-box superfamily protein	Cluster 04	UP	206	684	295	199	50651.5	346	684	1.78186	1.14964e-45	441.5
Solyc08g075020.3.1	Pectinacetylesterase family protein	Cluster 04	UP	976	1927	1356	471	319056	1182	1927	2.03223	2.07576e-152	1199
Solyc08g076880.3.1	Nodulin26-like intrinsic protein 31	Cluster 04	UP	123	603	179	173	48563.4	270	603	1.80014	1.1813e-39	388
Solyc08g078010.3.1	Ribosomal protein L19 family protein	Cluster 04	UP	151	777	380	140	81975	362	777	2.47128	1.16223e-83	458.5
Solyc08g078340.3.1	MYB transcription factor	Cluster 04	UP	201	685	289	177	53568.2	338	685	1.95349	4.28867e-57	431
Solyc08g079020.3.1	Adenine phosphoribosyltransferase-like protein	Cluster 04	UP	220	616	288	152	40073.5	319	616	2.01871	5.60856e-56	384
Solyc08g082750.3.1	Plant regulator RWP-RK family protein	Cluster 04	UP	806	2189	965	521	515225	1120	2189	2.06164	6.45125e-101	1355
Solyc08g082870.3.1	NAD(P)-binding Rossmann-fold superfamily protein	Cluster 04	UP	425	1500	1135	471	228229	883	1500	1.66835	9.02904e-54	985.5
Solyc08g083115.1.1	Cystathionine gamma-synthase, putative	Cluster 04	UP	273	928	400	187	104849	447	928	2.31183	4.65046e-57	557.5
Solyc08g083380.2.1	Mitochondrial import inner membrane translocase subunit Tim13	Cluster 04	UP	329	1380	581	416	221039	676	1380	1.7305	2.02718e-67	898
Solyc09g007130.3.1	3-methyl-2-oxobutanoate hydroxymethyltransferase	Cluster 04	UP	322	929	434	307	82423	498	929	1.60105	3.23279e-51	618
Solyc09g009690.3.1	Inosine-uridine preferring nucleoside hydrolase, putative	Cluster 04	UP	1052	2631	1783	846	577468	1578	2631	1.63937	1.89932e-117	1738.5
Solyc09g011360.3.1	Mitochondrial substrate carrier family protein	Cluster 04	UP	168	685	317	207	52708.4	344	685	1.7289	6.24498e-53	446
Solyc09g061280.3.1	p27KIP1-related-protein 2	Cluster 04	UP	120	749	199	99	91704.8	292	749	2.91064	1.8474e-88	424
Solyc09g064940.2.1	Phenazine biosynthesis PhzC/PhzF family protein	Cluster 04	UP	2988	8715	4534	2028	8.09811e+06	4566	8715	2.10357	1.40075e-205	5371.5
Solyc09g065000.3.1	Eukaryotic aspartyl protease family protein, putative	Cluster 04	UP	148	715	181	129	77362.3	293	715	2.48314	2.00917e-46	422
Solyc09g072590.3.1	Actin-depolymerizing factor	Cluster 04	UP	263	898	192	286	104254	410	898	1.65309	7.41391e-35	592
Solyc09g075450.3.1	Fumarate hydratase	Cluster 04	UP	1375	3065	1653	827	842955	1730	3065	1.88801	4.15927e-134	1946
Solyc09g082780.3.1	Stem-specific protein TSJT1	Cluster 04	UP	465	1100	967	263	122322	699	1100	2.0665	1.18991e-93	681.5
Solyc09g098310.3.1	Adhesive/proline-rich protein homolog	Cluster 04	UP	2098	5669	3090	1623	3.03966e+06	3120	5669	1.80495	1.31047e-106	3646
Solyc10g005050.3.1	Thylakoid membrane phosphoprotein, chloroplastic	Cluster 04	UP	198	630	256	147	46183.9	308	630	2.09897	1.56558e-59	388.5
Solyc10g006370.3.1	Lhcp translocation defect-like protein	Cluster 04	UP	164	689	358	167	56381.4	344	689	2.04315	1.01677e-52	428
Solyc10g008140.3.1	Prohibitin, putative	Cluster 04	UP	1133	5349	2621	1529	3.37554e+06	2658	5349	1.80775	4.12712e-241	3439
Solyc10g011770.3.1	Protein CURVATURE THYLAKOID 1A, chloroplastic	Cluster 04	UP	385	1654	1111	222	374610	843	1654	2.89271	3.32241e-153	938
Solyc10g012430.3.1	Signal peptide peptidase-like protein	Cluster 04	UP	348	834	510	267	57471.4	490	834	1.64011	3.10977e-41	550.5
Solyc10g052490.2.1	Isoflavone reductase homolog	Cluster 04	UP	431	805	1411	266	232517	728	1411	1.59175	6.94036e-24	535.5
Solyc10g077040.2.1	putative magnesium-protoporphyrin monomethyl ester cyclase	Cluster 04	UP	200	966	410	168	128636	436	966	2.51181	1.94325e-64	567
Solyc10g081085.1.1	50S ribosomal protein L18, chloroplast, putative	Cluster 04	UP	235	710	375	166	54177.2	372	710	2.09081	7.00904e-77	438
Solyc10g083460.1.1	Zinc finger A20 and AN1 domain-containing stress-associated protein	Cluster 04	UP	279	885	553	219	82362.6	484	885	2.01165	6.6301e-87	552
Solyc10g084620.2.1	AT3g53630/F4P12_330	Cluster 04	UP	275	763	368	234	55883	410	763	1.70352	3.66637e-62	498.5
Solyc10g085000.2.1	Kinase family protein	Cluster 04	UP	241	770	202	189	76565.1	350	770	2.02638	4.85788e-40	479.5
Solyc10g085200.2.1	Acyl-coenzyme A oxidase 4	Cluster 04	UP	150	427	290	133	16545.1	250	427	1.67726	3.43569e-26	280
Solyc10g085680.2.1	Protein kinase superfamily protein	Cluster 04	UP	230	716	340	188	54803.9	368	716	1.93167	1.65011e-59	452
Solyc10g087010.2.1	Cytochrome P450	Cluster 04	UP	584	1794	1801	497	383342	1169	1801	1.8484	3.52423e-88	1145.5
Solyc11g006270.2.1	3-oxo-5-alpha-steroid 4-dehydrogenase family protein	Cluster 04	UP	773	1016	881	307	69225.1	744	1016	1.72006	4.62756e-70	661.5
Solyc11g007590.2.1	OTU domain-containing protein	Cluster 04	UP	1449	6973	2247	1392	6.87911e+06	3015	6973	2.32432	0	4182.5
Solyc11g007990.2.1	chloroplast malate dehydrogenase (mdh)	Cluster 04	UP	753	1616	1355	450	226891	1044	1616	1.83588	8.03567e-39	1033
Solyc11g008000.2.1	NAC domain protein,	Cluster 04	UP	1762	4449	2525	1417	1.71071e+06	2538	4449	1.64989	2.16672e-110	2933
Solyc11g008010.2.1	NAC domain protein,	Cluster 04	UP	1156	3347	1406	848	1.22213e+06	1689	3347	1.97931	1.98744e-98	2097.5
Solyc11g008620.2.1	Phosphoglycolate phosphatase	Cluster 04	UP	162	789	280	152	87157.1	346	789	2.37362	2.02789e-93	470.5
Solyc11g008770.2.1	LETM1 and EF-hand domain-containing protein 1	Cluster 04	UP	843	3699	1334	956	1.74422e+06	1708	3699	1.95311	8.24439e-171	2327.5
Solyc11g011120.2.1	Calmodulin-binding heat-shock protein	Cluster 04	UP	489	1437	786	313	223688	756	1437	2.19877	6.66039e-91	875
Solyc11g066410.2.1	50S ribosomal protein L9	Cluster 04	UP	244	811	647	242	67533.4	486	811	1.7434	9.57318e-63	526.5
Solyc11g069800.1.1	Allene oxide synthase	Cluster 04	UP	398	1044	433	242	118964	529	1044	2.10077	3.55724e-37	643
Solyc12g005630.2.1	Cytochrome b6-f complex iron-sulfur subunit	Cluster 04	UP	623	2485	1183	470	782810	1190	2485	2.3934	2.32972e-166	1477.5
Solyc12g005850.2.1	Protein DETOXIFICATION	Cluster 04	UP	420	2068	972	590	514772	1012	2068	1.80888	2.28011e-126	1329
Solyc12g009440.2.1	Chaperone DnaJ	Cluster 04	UP	308	779	432	223	55537.4	436	779	1.80664	4.04376e-53	501
Solyc12g009470.2.1	yellow-green-2	Cluster 04	UP	679	1479	893	487	169673	884	1479	1.60193	3.59e-99	983
Solyc12g049420.2.1	25. vesicle transport protein	Cluster 04	UP	292	925	379	205	100703	450	925	2.176	2.76804e-63	565
Solyc12g056590.2.1	Ethylene Response Factor D.2	Cluster 04	UP	1234	3929	1592	1067	1.71642e+06	1956	3929	1.87952	1.63593e-118	2498
Solyc12g096690.2.1	Cytosolic Fe-S cluster assembly factor NBP35	Cluster 04	UP	636	2023	694	657	451661	1002	2023	1.62426	7.50165e-90	1340
Solyc12g098190.2.1	F-box family protein	Cluster 04	UP	254	981	293	320	117164	462	981	1.61405	8.47897e-45	650.5
Solyc01g080410.3.1	Methionine sulfoxide reductase, putative	Cluster 05	DOWN	13908	588	3375	9895	3.01569e+07	6942	13908	-4.07175	0	5241.5
Solyc01g088400.3.1	ECERIFERUM 1	Cluster 05	DOWN	50094	448	1365	10007	5.30362e+08	15478	50094	-4.47848	5.43069e-149	5227.5
Solyc01g111350.3.1	Nodulin-like / Major Facilitator Superfamily protein	Cluster 05	DOWN	7629	154	831	5405	1.06342e+07	3505	7629	-5.12779	0	2779.5
Solyc02g077710.1.1	LOW QUALITY:ROX1 homologue	Cluster 05	DOWN	26659	496	3746	11033	1.25026e+08	10484	26659	-4.47155	0	5764.5
Solyc02g085910.3.1	LOB domain-containing protein	Cluster 05	DOWN	2965	12	187	2348	1.76854e+06	1378	2965	-7.56283	5.97186e-85	1180
Solyc03g083440.3.1	Glutamate synthase, putative	Cluster 05	DOWN	12467	436	904	8453	2.87415e+07	5565	12467	-4.27643	7.23118e-46	4444.5
Solyc05g051240.1.1	LOW QUALITY:Eukaryotic aspartyl protease family protein	Cluster 05	DOWN	3749	4	185	4417	4.13294e+06	2089	4417	-9.84175	1.40093e-144	2210.5
Solyc06g051800.3.1	expansin 1 (EXP1)	Cluster 05	DOWN	12296	207	2597	4931	2.52497e+07	5008	12296	-4.56985	0	2569
Solyc07g026650.3.1	1-aminocyclopropane-1-carboxylate oxidase 5	Cluster 05	DOWN	2036	1	182	1764	845145	996	2036	-10.0277	2.38708e-48	882.5
Solyc07g054770.1.1	Wound-responsive family protein	Cluster 05	DOWN	1903	8	83	2297	1.11006e+06	1073	2297	-8.02636	5.06819e-129	1152.5
Solyc07g054790.1.1	Wound-responsive family protein	Cluster 05	DOWN	2645	1	276	4186	3.35999e+06	1777	4186	-11.5235	2.2886e-55	2093.5
Solyc08g005610.3.1	xyloglucan endotransglucosylase-hydrolase 5	Cluster 05	DOWN	3412	1	53	1958	2.3292e+06	1356	3412	-10.1735	1.03296e-51	979.5
Solyc09g008830.3.1	Transcription factor, putative	Cluster 05	DOWN	7306	8	609	8419	1.47023e+07	4086	8419	-9.90545	5.50268e-249	4213.5
Solyc09g010210.3.1	endo-1,4-beta-glucanase precursor (Cel2)	Cluster 05	DOWN	7855	210	1034	2719	1.10608e+07	2954	7855	-3.68945	1.11082e-100	1464.5
Solyc10g050980.1.1	PAB-dependent poly(A)-specific ribonuclease subunit PAN2	Cluster 05	DOWN	1577	3	34	1583	590147	799	1583	-8.86914	9.11436e-67	793
Solyc10g050990.1.1	Pyruvate kinase	Cluster 05	DOWN	2385	3	123	2951	1.8096e+06	1366	2951	-9.54066	3.67231e-118	1477
Solyc01g005330.3.1	Microtubule-associated protein 70-2	Cluster 06	DOWN	443	105	253	545	30328.2	336	545	-2.36904	4.03425e-75	325
Solyc01g007920.2.1	Isochorismatase hydrolase family protein	Cluster 06	DOWN	688	252	475	801	45450.2	554	801	-1.66699	1.15872e-63	526.5
Solyc01g008230.3.1	TCP transcription factor 15	Cluster 06	DOWN	543	157	237	545	29803.1	370	545	-1.78643	1.11826e-55	351
Solyc01g008890.3.1	Solanum lycopersicum Cytokinin Response Factor 3	Cluster 06	DOWN	235	113	201	401	13164.2	238	401	-1.82312	1.81782e-47	257
Solyc01g010650.3.1	UDP-galactose transporter, putative	Cluster 06	DOWN	725	211	478	684	39923.8	524	725	-1.6959	3.77498e-63	447.5
Solyc01g016410.3.1	RING/U-box superfamily protein	Cluster 06	DOWN	514	101	292	524	29063.1	358	524	-2.36756	2.47364e-91	312.5
Solyc01g044240.3.1	Soluble inorganic pyrophosphatase 1	Cluster 06	DOWN	842	242	673	798	51932.7	639	842	-1.71863	1.46054e-51	520
Solyc01g058730.3.1	transmembrane protein	Cluster 06	DOWN	963	289	730	1144	103800	782	1144	-1.98387	8.15149e-120	716.5
Solyc01g066430.3.1	RING/U-box superfamily protein	Cluster 06	DOWN	302	198	148	1811	622555	615	1811	-3.18849	1.12157e-23	1004.5
Solyc01g073870.3.1	Transposon protein, putative, CACTA, En/Spm sub-class	Cluster 06	DOWN	968	289	714	1085	91729.9	764	1085	-1.90527	3.28942e-94	687
Solyc01g080500.2.1	LOW QUALITY:Plant/F10N7-170 protein, putative	Cluster 06	DOWN	1195	592	637	2266	563325	1172	2266	-1.93372	4.15641e-39	1429
Solyc01g086960.3.1	Zinc finger A20 and AN1 domain-containing stress-associated protein	Cluster 06	DOWN	2425	867	1132	3171	979343	1899	3171	-1.87014	1.49255e-20	2019
Solyc01g090200.3.1	glycine-tRNA ligase	Cluster 06	DOWN	1268	471	559	1419	180321	929	1419	-1.5901	6.47065e-68	945
Solyc01g091950.3.1	1-acylglycerophosphocholine O-acyltransferase 1	Cluster 06	DOWN	620	290	606	930	57877.9	612	930	-1.67981	2.95943e-58	610
Solyc01g094340.3.1	Carboxyltransferase alpha Subunit	Cluster 06	DOWN	368	138	355	479	15662.8	335	479	-1.79691	6.7057e-49	308.5
Solyc01g094410.3.1	C2 calcium/lipid-binding plant phosphoribosyltransferase family protein	Cluster 06	DOWN	1146	520	453	1816	358571	984	1816	-1.80342	5.08009e-11	1168
Solyc01g094880.3.1	Quinoprotein amine dehydrogenase, beta chain-like, RIC1-like guanyl-nucleotide exchange factor	Cluster 06	DOWN	742	182	465	737	50000.7	532	742	-2.01843	3.63935e-73	459.5
Solyc01g095070.3.1	Heavy metal transport/detoxification superfamily protein	Cluster 06	DOWN	356	94	149	327	12645.9	232	356	-1.79842	3.03386e-26	210.5
Solyc01g095540.3.1	Nucleotide-sugar transporter family protein	Cluster 06	DOWN	481	176	283	560	24409.4	375	560	-1.66447	2.14306e-55	368
Solyc01g095630.3.1	WRKY transcription factor 41	Cluster 06	DOWN	188	81	35	1047	220435	338	1047	-3.67754	1.47303e-13	564
Solyc01g096390.3.1	DNA-directed RNA polymerase subunit	Cluster 06	DOWN	515	94	341	970	121945	480	970	-3.36337	3.86512e-200	532
Solyc01g099660.3.1	Heat shock protein 70	Cluster 06	DOWN	189	162	165	568	38311.5	271	568	-1.80109	1.15956e-37	365
Solyc01g100630.2.1	Catalase	Cluster 06	DOWN	571	130	303	705	53183.1	427	705	-2.44009	3.28703e-42	417.5
Solyc01g102310.3.1	GRIP and coiled-coil domain-containing protein, putative	Cluster 06	DOWN	725	406	519	1396	184899	762	1396	-1.77616	1.86541e-93	901
Solyc01g102840.3.1	TIR-NBS-LRR class disease resistance protein	Cluster 06	DOWN	567	209	296	734	48518.3	452	734	-1.80861	1.49546e-20	471.5
Solyc01g103850.3.1	Ubiquitin-like domain-containing CTD phosphatase	Cluster 06	DOWN	449	174	293	545	21612.2	365	545	-1.64234	5.59917e-50	359.5
Solyc01g103920.3.1	Ferredoxin	Cluster 06	DOWN	2010	750	1133	2975	852672	1717	2975	-1.9863	9.45292e-121	1862.5
Solyc01g104880.3.1	Phosphatidylserine decarboxylase proenzyme 2	Cluster 06	DOWN	411	156	303	522	19672.8	348	522	-1.73958	1.69331e-41	339
Solyc01g106500.3.1	Leucine-rich receptor-like protein kinase family protein	Cluster 06	DOWN	868	298	743	1124	93877.8	758	1124	-1.91468	5.36031e-83	711
Solyc01g107390.3.1	GH3	Cluster 06	DOWN	1032	436	1451	2460	643021	1345	2460	-2.49293	6.32077e-37	1448
Solyc01g108400.3.1	CDPK-related kinase	Cluster 06	DOWN	1294	441	632	1336	153081	926	1336	-1.59772	1.91625e-102	888.5
Solyc01g109120.3.1	Transducin/WD40 repeat-like superfamily protein	Cluster 06	DOWN	275	142	70	1482	428839	492	1482	-3.3827	7.13652e-08	812
Solyc01g109600.3.1	BTB/POZ domain-containing protein	Cluster 06	DOWN	1059	361	577	1095	96008.7	773	1095	-1.59779	2.06052e-72	728
Solyc01g111890.3.1	F-box family protein	Cluster 06	DOWN	199	123	182	489	25756.7	248	489	-1.98802	3.77583e-56	306
Solyc02g014180.1.1	Sacsin	Cluster 06	DOWN	672	185	418	762	51418.3	509	762	-2.03921	2.39665e-62	473.5
Solyc02g014520.3.1	Retrovirus-related Pol polyprotein from transposon TNT 1-94	Cluster 06	DOWN	551	197	263	731	52003.4	436	731	-1.88839	1.67442e-58	464
Solyc02g062180.3.1	2-oxoglutarate (2OG) and Fe(II)-dependent oxygenase-like protein	Cluster 06	DOWN	344	132	324	507	19556.6	327	507	-1.93537	3.24548e-51	319.5
Solyc02g067095.1.1	Coilin-like protein	Cluster 06	DOWN	493	170	384	859	74212.6	476	859	-2.3366	5.46966e-131	514.5
Solyc02g069240.1.1	LOW QUALITY:O-fucosyltransferase family protein	Cluster 06	DOWN	757	229	433	794	53478.7	553	794	-1.78652	1.36774e-46	511.5
Solyc02g081580.3.1	NC domain-containing family protein	Cluster 06	DOWN	1017	254	521	930	95448.3	680	1017	-1.8683	4.93956e-85	592
Solyc02g081880.3.1	Molybdenum cofactor sulfurase family protein	Cluster 06	DOWN	1451	452	496	1417	225797	954	1451	-1.64607	1.18169e-65	934.5
Solyc02g082840.3.1	Protein GRIP	Cluster 06	DOWN	596	256	452	824	48597.9	532	824	-1.67647	7.36155e-52	540
Solyc02g084240.3.1	H1 histone-like protein	Cluster 06	DOWN	9142	4606	11814	17832	2.64449e+07	10848	17832	-1.95272	5.19964e-104	11219
Solyc02g089090.3.1	Receptor-like kinase	Cluster 06	DOWN	442	102	170	501	29803.9	304	501	-2.29695	1.41402e-59	301.5
Solyc02g089640.3.1	cellulose-synthase-like	Cluster 06	DOWN	335	34	35	1121	249186	381	1121	-5.02549	1.78177e-28	577.5
Solyc02g090260.2.1	Golgin candidate 6 isoform 2	Cluster 06	DOWN	340	67	269	455	20879.1	283	455	-2.7528	7.72796e-71	261
Solyc02g092880.3.1	maternal effect embryo arrest 59	Cluster 06	DOWN	1767	509	1228	1918	296427	1356	1918	-1.91329	2.83278e-173	1213.5
Solyc02g093630.3.1	transmembrane protein	Cluster 06	DOWN	546	128	419	511	25099.8	401	546	-1.99849	4.36033e-50	319.5
Solyc03g005340.3.1	Acylamino-acid-releasing enzyme	Cluster 06	DOWN	759	290	760	925	54655.8	684	925	-1.67419	9.96691e-63	607.5
Solyc03g005870.3.1	eukaryotic translation initiation factor 4E	Cluster 06	DOWN	723	206	399	817	61461.2	536	817	-1.98477	3.90962e-76	511.5
Solyc03g007100.3.1	Cleavage and polyadenylation specificity factor subunit 1	Cluster 06	DOWN	787	302	524	1218	136391	708	1218	-2.00959	6.94834e-93	760
Solyc03g007990.2.1	Conserved peptide upstream open reading frame 14	Cluster 06	DOWN	3029	914	1623	2873	759684	2110	3029	-1.6519	2.56419e-123	1893.5
Solyc03g020020.3.1	Embryo defective 2016, putative	Cluster 06	DOWN	370	161	283	491	16173.5	326	491	-1.60371	3.40604e-22	326
Solyc03g025540.3.1	Cleavage and polyadenylation specificity factor subunit 2	Cluster 06	DOWN	321	239	297	743	51692.2	400	743	-1.63195	2.08143e-59	491
Solyc03g025610.2.1	Tripeptidyl-peptidase 2	Cluster 06	DOWN	544	205	384	631	27147.5	441	631	-1.61952	2.50145e-24	418
Solyc03g025970.3.1	Methyl-CpG-binding domain-containing 13-like protein	Cluster 06	DOWN	2499	849	1938	2565	438705	1963	2565	-1.59436	3.20717e-81	1707
Solyc03g026020.3.1	SolycHsfB2a	Cluster 06	DOWN	2446	728	961	2414	617320	1637	2446	-1.72996	3.32279e-100	1571
Solyc03g059260.3.1	Carboxyl-terminal-processing protease	Cluster 06	DOWN	948	319	317	1294	195923	720	1294	-2.01582	1.04365e-43	806.5
Solyc03g063110.3.1	Acyl-[acyl-carrier-protein] desaturase	Cluster 06	DOWN	541	216	416	736	39766.7	477	736	-1.76387	8.28653e-50	476
Solyc03g065340.3.1	Alpha-1,4 glucan phosphorylase	Cluster 06	DOWN	535	195	505	985	94296.7	555	985	-2.33243	5.3192e-97	590
Solyc03g078300.2.1	Disease resistance protein	Cluster 06	DOWN	578	184	438	589	24666.2	447	589	-1.67241	2.2735e-36	386.5
Solyc03g083350.3.1	phosphatidylinositol 4-kinase gamma-like protein	Cluster 06	DOWN	909	347	620	1241	123993	779	1241	-1.83619	1.12363e-94	794
Solyc03g093560.1.1	ethylene response factor C.6	Cluster 06	DOWN	144	133	235	2804	1.69152e+06	829	2804	-4.3908	2.93269e-25	1468.5
Solyc03g095410.3.1	exocyst complex component sec10	Cluster 06	DOWN	1155	399	798	1344	133652	924	1344	-1.75169	9.97684e-93	871.5
Solyc03g097050.3.1	Cellulose synthase-like protein	Cluster 06	DOWN	441	21	78	1406	387167	486	1406	-6.02596	2.48657e-22	713.5
Solyc03g111100.1.1	LOW QUALITY:AtIII18x5-like protein	Cluster 06	DOWN	2193	998	1781	3602	1.06914e+06	2144	3602	-1.85073	1.78549e-132	2300
Solyc03g113405.1.1	Plasma membrane ATPase	Cluster 06	DOWN	838	255	484	1436	236518	753	1436	-2.4925	1.46454e-128	845.5
Solyc03g113930.2.1	Heat-shock protein, putative	Cluster 06	DOWN	1146	520	389	2165	599382	1055	2165	-2.0538	4.01777e-69	1342.5
Solyc03g117010.3.1	Sister chromatid cohesion protein PDS5 like B-B	Cluster 06	DOWN	748	226	461	911	72979.5	586	911	-2.00859	2.4022e-98	568.5
Solyc03g118660.3.1	Vacuolar protein sorting-associated protein 26	Cluster 06	DOWN	701	225	475	694	35639.5	524	701	-1.62017	3.10236e-60	459.5
Solyc03g119250.3.1	Calmodulin binding protein-like, putative	Cluster 06	DOWN	135	136	27	820	128146	280	820	-2.58987	5.95872e-09	478
Solyc03g120880.3.1	Nuclear pore complex protein NUP35	Cluster 06	DOWN	1193	352	491	1374	199161	852	1374	-1.96239	9.73219e-102	863
Solyc03g121730.3.1	5'-nucleotidase surE	Cluster 06	DOWN	528	121	310	627	39623.8	396	627	-2.3687	1.29994e-100	374
Solyc03g122120.3.1	3-oxoacyl-[acyl-carrier-protein] synthase	Cluster 06	DOWN	1327	467	803	1457	160357	1014	1457	-1.64171	4.6528e-80	962
Solyc04g014480.3.1	Heat-shock protein, putative	Cluster 06	DOWN	988	401	417	1273	154462	770	1273	-1.66537	2.37827e-78	837
Solyc04g048900.3.1	Calreticulin	Cluster 06	DOWN	536	185	226	699	50540.3	412	699	-1.91499	1.08489e-44	442
Solyc04g057960.3.1	Peroxisome biogenesis protein 1	Cluster 06	DOWN	484	197	362	603	24183.5	412	603	-1.60764	2.35538e-51	400
Solyc04g071480.1.1	LOW QUALITY:Plant/F1M20-13 protein	Cluster 06	DOWN	668	142	172	1307	268857	572	1307	-3.19635	4.859e-17	724.5
Solyc04g074410.2.1	Phosphate-responsive 1 family protein	Cluster 06	DOWN	146	42	17	371	24201.4	144	371	-3.11286	3.22174e-11	206.5
Solyc04g074450.1.1	Phosphate-responsive 1 family protein	Cluster 06	DOWN	231	58	18	673	84506.3	245	673	-3.53569	4.5908e-09	365.5
Solyc04g077980.1.1	C2H2-type zinc finger protein	Cluster 06	DOWN	136	112	97	1951	821811	574	1951	-4.11852	4.85606e-12	1031.5
Solyc04g078390.2.1	F-box family protein	Cluster 06	DOWN	526	86	197	522	36716	333	526	-2.58743	1.93682e-71	304
Solyc04g079300.3.1	Calcineurin-like metallo-phosphoesterase superfamily protein	Cluster 06	DOWN	344	122	346	545	24978.7	339	545	-2.15054	2.55756e-66	333.5
Solyc04g079530.3.1	Major facilitator superfamily protein	Cluster 06	DOWN	532	207	348	687	36309.4	444	687	-1.72658	6.22672e-55	447
Solyc04g081210.3.1	SUN-like protein 14	Cluster 06	DOWN	719	254	590	1189	131818	688	1189	-2.22643	1.5885e-86	721.5
Solyc04g082130.3.1	Pseudouridine synthase family protein	Cluster 06	DOWN	429	128	323	471	17016	338	471	-1.87895	1.41505e-48	299.5
Solyc04g082700.3.1	Tonoplast monosaccharide transporter 2	Cluster 06	DOWN	477	138	222	445	20687.5	320	477	-1.69255	1.79811e-40	291.5
Solyc05g006400.2.1	inositol-1%2C4%2C5-trisphosphate 5-phosphatase	Cluster 06	DOWN	2942	1001	1325	3139	898677	2102	3139	-1.64819	3.13194e-148	2070
Solyc05g007030.3.1	heat-inducible transcription repressor	Cluster 06	DOWN	1037	340	1030	1220	106646	907	1220	-1.8394	1.54686e-102	780
Solyc05g008260.3.1	Peptidyl serine alpha-galactosyltransferase	Cluster 06	DOWN	678	221	496	719	36905.4	528	719	-1.69679	5.87859e-69	470
Solyc05g008830.3.1	Octicosapeptide/Phox/Bem1p family protein	Cluster 06	DOWN	3671	1114	1865	3487	1.14837e+06	2534	3671	-1.6458	5.1534e-106	2300.5
Solyc05g010160.3.1	Importin, putative	Cluster 06	DOWN	384	160	329	674	41201.5	387	674	-2.07241	1.62688e-77	417
Solyc05g013040.3.1	Pattern formation EMB30-like protein	Cluster 06	DOWN	789	174	502	797	61094.2	566	797	-2.19509	7.42596e-107	485.5
Solyc05g013440.3.1	Amine oxidase	Cluster 06	DOWN	1742	547	858	1760	276959	1227	1760	-1.68342	4.05786e-62	1153.5
Solyc05g013720.3.1	Alpha-galactosidase	Cluster 06	DOWN	736	205	508	837	58920.6	572	837	-2.02358	1.26321e-91	521
Solyc05g014110.3.1	alpha/beta-Hydrolases superfamily protein	Cluster 06	DOWN	314	64	155	512	33654.4	261	512	-2.9876	8.74248e-103	288
Solyc05g046330.3.1	Dolichyl-diphosphooligosaccharide--protein glycosyltransferase subunit 2	Cluster 06	DOWN	494	117	318	693	50041.9	406	693	-2.56014	1.10567e-110	405
Solyc05g051050.3.1	Kinase family protein	Cluster 06	DOWN	1221	334	708	1346	164658	902	1346	-2.00766	1.21397e-105	840
Solyc05g051400.3.1	Mitochondrial carrier protein	Cluster 06	DOWN	234	246	203	872	101385	389	872	-1.82055	2.83165e-07	559
Solyc05g052040.1.1	Ethylene-responsive transcription factor	Cluster 06	DOWN	180	459	119	3034	1.89875e+06	948	3034	-2.72313	3.19055e-08	1746.5
Solyc05g052550.1.1	CCCH-type zinc-finger protein	Cluster 06	DOWN	102	209	127	1194	268965	408	1194	-2.50955	1.81479e-09	701.5
Solyc05g052560.1.1	LOW QUALITY:Pectinacetylesterase family protein	Cluster 06	DOWN	147	253	187	1593	477078	545	1593	-2.65121	6.83293e-12	923
Solyc05g052570.3.1	Zinc finger transcription factor 39	Cluster 06	DOWN	304	507	394	3307	2.06162e+06	1128	3307	-2.70398	2.40213e-12	1907
Solyc05g053810.3.1	Serine hydroxymethyltransferase	Cluster 06	DOWN	1266	387	507	1335	183059	874	1335	-1.78184	2.27825e-78	861
Solyc05g054710.3.1	Beta-hexosaminidase	Cluster 06	DOWN	495	154	250	470	20611.5	342	495	-1.6091	1.5684e-45	312
Solyc06g005150.3.1	Ascorbate peroxidase	Cluster 06	DOWN	2013	881	990	3848	1.74512e+06	1933	3848	-2.12504	1.2349e-119	2364.5
Solyc06g005650.2.1	LOW QUALITY:E3 ubiquitin-protein ligase RING1-like protein	Cluster 06	DOWN	835	208	341	1760	454750	786	1760	-3.07572	2.55474e-17	984
Solyc06g007310.3.1	TatD family	Cluster 06	DOWN	408	133	162	408	16481.5	278	408	-1.6096	1.4842e-35	270.5
Solyc06g008040.3.1	CLIP-associating 1	Cluster 06	DOWN	669	240	575	735	34416.2	555	735	-1.61317	1.11935e-62	487.5
Solyc06g009070.3.1	Zinc finger transcription factor 41	Cluster 06	DOWN	880	372	649	1140	88374.3	760	1140	-1.61496	6.67362e-62	756
Solyc06g009160.3.1	Fatty acid beta-oxidation multifunctional protein	Cluster 06	DOWN	628	182	322	626	36001.2	440	628	-1.78009	1.1865e-59	404
Solyc06g011370.3.1	Chaperone protein	Cluster 06	DOWN	3861	1350	2915	4311	1.26913e+06	3109	4311	-1.6739	2.06705e-109	2830.5
Solyc06g050510.3.1	DNA repair rhp54	Cluster 06	DOWN	595	256	675	1099	104745	656	1099	-2.10072	1.24008e-90	677.5
Solyc06g050930.3.1	Cytosolic endo-beta-N-acetylglucosaminidase	Cluster 06	DOWN	679	168	387	642	41620.8	469	679	-1.93691	6.47928e-72	405
Solyc06g053200.3.1	6-phosphogluconolactonase	Cluster 06	DOWN	981	236	425	1040	119168	670	1040	-2.13311	2.22902e-113	638
Solyc06g053620.3.1	phosphoenolpyruvate carboxylase kinase 2	Cluster 06	DOWN	2534	867	1280	3641	1.35675e+06	2080	3641	-2.06972	1.17138e-127	2254
Solyc06g065030.3.1	Transmembrane 9 superfamily member	Cluster 06	DOWN	611	191	421	669	34340.3	473	669	-1.80747	1.48695e-54	430
Solyc06g068860.3.1	Alpha-mannosidase	Cluster 06	DOWN	500	175	370	742	48473.2	447	742	-2.08454	1.57149e-93	458.5
Solyc06g073540.3.1	Argonaute4b	Cluster 06	DOWN	1191	337	705	1828	359653	1015	1828	-2.4357	1.16108e-179	1082.5
Solyc06g073550.3.1	La-related protein	Cluster 06	DOWN	629	185	434	925	82968.2	543	925	-2.31459	1.93783e-132	555
Solyc06g073900.3.1	Succinate dehydrogenase subunit 6, mitochondrial	Cluster 06	DOWN	1129	269	493	1130	140481	755	1130	-2.06807	4.90216e-89	699.5
Solyc06g074030.1.1	Polynucleotidyl transferase, ribonuclease H-like superfamily protein	Cluster 06	DOWN	339	19	67	1143	256313	392	1143	-5.83969	6.30497e-19	581
Solyc06g074740.3.1	LEU86662 VPS41	Cluster 06	DOWN	656	220	400	736	42727.4	503	736	-1.73644	3.41799e-67	478
Solyc06g075340.3.1	Carbamoyl-phosphate synthase large chain	Cluster 06	DOWN	2565	1158	1591	3622	1.04256e+06	2234	3622	-1.64532	5.00964e-134	2390
Solyc06g076750.3.1	Peptide transporter, putative	Cluster 06	DOWN	2663	1097	2251	3300	673189	2328	3300	-1.58785	1.72955e-137	2198.5
Solyc06g082990.3.1	RNA-binding CRS1 / YhbY (CRM) domain protein	Cluster 06	DOWN	504	201	466	680	31347.2	463	680	-1.75467	1.33174e-64	440.5
Solyc06g083890.3.1	Pre-mRNA-splicing factor SLU7	Cluster 06	DOWN	357	169	265	529	20695.4	330	529	-1.63799	2.94211e-40	349
Solyc07g005700.3.1	Zinc finger protein 385D	Cluster 06	DOWN	469	176	298	531	20113.1	368	531	-1.58635	5.99506e-35	353.5
Solyc07g006780.3.1	FGGY family of carbohydrate kinase	Cluster 06	DOWN	457	132	264	460	18210.6	328	460	-1.79937	1.29494e-56	296
Solyc07g040960.1.1	LOW QUALITY:Harbinger transposase-derived nuclease	Cluster 06	DOWN	333	127	187	5155	5.95139e+06	1450	5155	-5.33614	5.44883e-10	2641
Solyc07g041210.3.1	phospholipid:diacylglycerol acyltransferase	Cluster 06	DOWN	595	140	291	772	66541.5	450	772	-2.46051	2.68651e-127	456
Solyc07g053740.1.1	Ethylene Response Factor F.4	Cluster 06	DOWN	1024	232	233	2113	720638	900	2113	-3.18522	1.8007e-23	1172.5
Solyc07g056010.3.1	conserved oligomeric Golgi complex subunit 4	Cluster 06	DOWN	794	209	458	764	55409	556	794	-1.86631	1.41064e-84	486.5
Solyc07g056660.3.1	Vacuolar sorting protein 39	Cluster 06	DOWN	954	333	767	1035	70518.4	772	1035	-1.63401	1.9983e-75	684
Solyc07g062530.3.1	phosphoenolpyruvate carboxylase 2	Cluster 06	DOWN	350	63	168	588	46342.3	292	588	-3.20212	6.71579e-51	325.5
Solyc07g063440.3.1	Trafficking particle complex subunit 10	Cluster 06	DOWN	904	270	785	1074	88630.6	758	1074	-1.99183	2.93967e-124	672
Solyc07g064150.3.1	Protein translation factor SUI1 homolog	Cluster 06	DOWN	11354	5103	4524	15562	2.36324e+07	9136	15562	-1.6082	4.23866e-106	10332.5
Solyc07g065840.2.1	molecular chaperone Hsp90-2	Cluster 06	DOWN	22517	11244	18201	35442	9.29838e+07	21851	35442	-1.65607	7.34027e-157	23343
Solyc08g005050.3.1	transcription factor MYC1	Cluster 06	DOWN	227	87	149	1229	283477	423	1229	-3.8082	3.23686e-32	658
Solyc08g006230.3.1	Transcriptional factor B3 family protein	Cluster 06	DOWN	303	94	148	568	41093.5	278	568	-2.59303	1.51444e-77	331
Solyc08g006320.3.1	WRKY transcription factor 11	Cluster 06	DOWN	363	319	310	1036	121586	507	1036	-1.6969	7.37109e-09	677.5
Solyc08g008170.3.1	Calcium-dependent protein kinase, putative	Cluster 06	DOWN	440	118	403	408	15165.5	342	440	-1.7891	3.45878e-52	263
Solyc08g008370.3.1	DCD (Development and cell death) domain protein	Cluster 06	DOWN	1366	942	500	2915	1.02961e+06	1431	2915	-1.62849	1.32431e-06	1928.5
Solyc08g014000.3.1	lipoxygenase A	Cluster 06	DOWN	372	52	52	1159	257553	409	1159	-4.46235	7.50329e-135	605.5
Solyc08g041860.1.1	serine/arginine repetitive matrix-like protein	Cluster 06	DOWN	412	924	437	2822	1.24653e+06	1149	2822	-1.60965	9.12845e-06	1873
Solyc08g062960.3.1	SolycHsfA2	Cluster 06	DOWN	3535	1380	2180	4140	1.24261e+06	2809	4140	-1.58517	3.87296e-61	2760
Solyc08g067260.3.1	3-ketoacyl-CoA synthase	Cluster 06	DOWN	642	216	345	688	39162.3	473	688	-1.66354	3.44883e-37	452
Solyc08g068790.2.1	Tyramine n-hydroxycinnamoyl transferase	Cluster 06	DOWN	798	426	1153	1647	230911	1006	1647	-1.94893	4.66666e-45	1036.5
Solyc08g075160.3.1	Bifunctional purine biosynthesis protein PurH	Cluster 06	DOWN	553	193	415	820	58901.1	495	820	-2.07882	7.00952e-83	506.5
Solyc08g076650.3.1	Trehalose-6-phosphate synthase, putative	Cluster 06	DOWN	876	371	626	1299	136452	793	1299	-1.80507	1.26646e-101	835
Solyc08g076730.3.1	Tetratricopeptide repeat (TPR)-like superfamily protein	Cluster 06	DOWN	585	104	207	572	44784.3	367	585	-2.45062	2.39238e-32	338
Solyc08g077240.3.1	S-adenosyl-L-methionine-dependent methyltransferases superfamily protein	Cluster 06	DOWN	2392	789	1358	3007	808265	1886	3007	-1.92943	8.55414e-169	1898
Solyc08g077430.3.1	Glycine-rich protein	Cluster 06	DOWN	1164	355	746	1235	121632	875	1235	-1.7969	1.41152e-64	795
Solyc08g079060.3.1	Trehalose 6-phosphate phosphatase	Cluster 06	DOWN	856	268	507	1017	89588.6	662	1017	-1.92349	3.06694e-77	642.5
Solyc08g080390.3.1	Cytochrome P450	Cluster 06	DOWN	761	378	506	1153	104312	700	1153	-1.60806	1.11204e-62	765.5
Solyc08g080690.3.1	Methyl-CpG-binding domain protein	Cluster 06	DOWN	1644	549	1293	2025	306577	1378	2025	-1.88319	1.15525e-97	1287
Solyc08g082010.3.1	Myosin heavy chain-like protein	Cluster 06	DOWN	1741	511	924	1731	268602	1227	1741	-1.76019	1.002e-105	1121
Solyc08g083040.3.1	Kinase family protein	Cluster 06	DOWN	2151	828	1130	2987	829858	1774	2987	-1.85072	6.3688e-59	1907.5
Solyc09g007540.3.1	valyl-tRNA synthetase / valine-tRNA ligase (VALRS)	Cluster 06	DOWN	2162	988	2088	3093	615162	2083	3093	-1.64592	2.09811e-192	2040.5
Solyc09g007790.1.1	LOW QUALITY:Senescence regulator	Cluster 06	DOWN	2120	638	1073	2471	579586	1576	2471	-1.95261	4.15562e-155	1554.5
Solyc09g008930.3.1	Plant/T32M21-140 protein	Cluster 06	DOWN	410	164	321	513	17438.2	352	513	-1.63519	2.64481e-31	338.5
Solyc09g010350.3.1	DNA-binding protein, putative	Cluster 06	DOWN	356	122	287	419	12338.7	296	419	-1.76888	1.8808e-39	270.5
Solyc09g011020.3.1	Tetratricopeptide repeat (TPR)-like superfamily protein	Cluster 06	DOWN	377	151	294	461	13749	321	461	-1.60807	2.06274e-42	306
Solyc09g014900.3.1	Cytochrome P450, putative	Cluster 06	DOWN	1927	576	943	1750	315181	1299	1927	-1.60051	3.61772e-125	1163
Solyc09g015770.3.1	WRKY transcription factor 81	Cluster 06	DOWN	1705	1118	2178	4661	2.2977e+06	2416	4661	-2.05887	2.16737e-27	2889.5
Solyc09g065650.3.1	kinase superfamily protein	Cluster 06	DOWN	612	224	357	858	67197.1	513	858	-1.93721	8.41643e-75	541
Solyc09g082970.3.1	Pyruvate kinase	Cluster 06	DOWN	2683	1103	2009	3866	1.16348e+06	2415	3866	-1.80922	1.75815e-195	2484.5
Solyc09g083420.3.1	CWF19-like protein 2	Cluster 06	DOWN	903	462	544	1405	166044	828	1405	-1.60062	7.81446e-70	933.5
Solyc09g090200.3.1	Kinase family protein	Cluster 06	DOWN	903	243	335	864	88411.6	586	903	-1.82512	9.51333e-85	553.5
Solyc09g091050.3.1	Calcium-dependent lipid-binding (CaLB domain) family protein	Cluster 06	DOWN	2103	709	1310	2327	416940	1612	2327	-1.71322	2.85963e-97	1518
Solyc09g092450.3.1	Long-chain acyl-CoA synthetase	Cluster 06	DOWN	315	118	162	390	13233.8	246	390	-1.72304	3.6301e-39	254
Solyc09g092460.3.1	Receptor protein kinase, putative	Cluster 06	DOWN	569	222	415	720	36732.7	482	720	-1.69214	2.63841e-50	471
Solyc09g092500.1.1	Glycosyltransferase	Cluster 06	DOWN	556	184	530	783	48787.8	513	783	-2.08556	1.07649e-82	483.5
Solyc09g097760.3.1	Glycine rich protein	Cluster 06	DOWN	135	83	302	555	40739.1	269	555	-2.73127	3.94465e-07	319
Solyc10g005530.3.1	ABH1	Cluster 06	DOWN	851	429	794	1322	117920	849	1322	-1.62333	2.88731e-90	875.5
Solyc10g006130.1.1	EAR motif SlERF36	Cluster 06	DOWN	436	191	298	1477	338973	600	1477	-2.94731	1.79399e-23	834
Solyc10g006660.3.1	Calcium-binding family protein	Cluster 06	DOWN	159	228	128	1771	624488	572	1771	-2.9556	1.40292e-14	999.5
Solyc10g006700.1.1	Calcium-binding family protein	Cluster 06	DOWN	226	206	156	2134	916055	680	2134	-3.36755	5.22795e-20	1170
Solyc10g008240.3.1	Disease resistance protein	Cluster 06	DOWN	566	134	346	759	59710.7	451	759	-2.49989	1.7727e-99	446.5
Solyc10g009110.1.1	ethylene response factor F.5	Cluster 06	DOWN	323	83	80	1186	263368	418	1186	-3.82909	1.51064e-20	634.5
Solyc10g047320.2.1	Disease resistance protein (CC-NBS-LRR class) family protein	Cluster 06	DOWN	523	152	402	528	21282.7	401	528	-1.79475	7.35692e-41	340
Solyc10g049970.2.1	Kynurenine formamidase	Cluster 06	DOWN	420	141	173	524	28351.1	314	524	-1.8824	2.43504e-57	332.5
Solyc10g080710.2.1	asparaginyl-tRNA synthetase	Cluster 06	DOWN	3890	1366	3236	5693	2683414	3546	5693	-2.05811	1.39842e-254	3529.5
Solyc10g080940.2.1	Tubulin beta chain	Cluster 06	DOWN	262	126	68	928	150747	346	928	-2.86524	5.17889e-60	527
Solyc10g081120.2.1	alpha-L-arabinofuranosidase	Cluster 06	DOWN	344	61	233	539	34094.8	294	539	-3.12989	2.96485e-104	300
Solyc10g081310.2.1	Histidine triad nucleotide binding protein	Cluster 06	DOWN	458	160	169	508	26201.5	324	508	-1.66097	1.47852e-38	334
Solyc10g086280.2.1	Heavy metal transport/detoxification superfamily protein	Cluster 06	DOWN	78	84	23	365	22872.3	138	365	-2.10745	2.21072e-13	224.5
Solyc11g006460.2.1	DnaJ-like protein	Cluster 06	DOWN	4086	1730	2799	5237	1.92039e+06	3463	5237	-1.59704	8.47959e-115	3483.5
Solyc11g006465.1.1	DnaJ-like protein	Cluster 06	DOWN	4785	1832	3424	5864	2.41806e+06	3976	5864	-1.67779	2.61695e-96	3848
Solyc11g007770.2.1	Exostosin-2	Cluster 06	DOWN	912	235	186	1716	460047	762	1716	-2.85829	3.44437e-127	975.5
Solyc11g008150.2.1	Transcription elongation factor SPT5	Cluster 06	DOWN	1942	704	1709	2506	444101	1715	2506	-1.82999	3.38871e-176	1605
Solyc11g008550.2.1	Lecithin:cholesterol acyltransferase family protein	Cluster 06	DOWN	272	59	231	342	10939.9	226	342	-2.53576	2.03287e-60	200.5
Solyc11g012160.2.1	fumarylacetoacetase	Cluster 06	DOWN	2280	648	1740	2148	384365	1704	2280	-1.72882	1.06811e-110	1398
Solyc11g017460.2.1	U-box domain-containing protein 13	Cluster 06	DOWN	1166	373	799	1393	154786	933	1393	-1.90046	9.08831e-83	883
Solyc11g020330.1.1	leer-sHSP small heat shock protein	Cluster 06	DOWN	161	111	21	387	22418.6	170	387	-1.79759	1.95291e-06	249
Solyc11g065940.2.1	ENTH/VHS family protein	Cluster 06	DOWN	633	231	498	700	31485.9	516	700	-1.60228	9.49546e-65	465.5
Solyc11g065950.2.1	Receptor protein kinase, putative	Cluster 06	DOWN	574	182	355	600	28291.1	428	600	-1.71209	3.45953e-61	391
Solyc11g066830.2.1	Zinc finger transcription factor 68	Cluster 06	DOWN	1572	619	864	2145	407377	1300	2145	-1.79269	2.80219e-79	1382
Solyc11g069500.2.1	Auxin Response Factor 10A	Cluster 06	DOWN	443	104	304	436	17545.2	322	443	-2.05177	1.14696e-47	270
Solyc11g072730.2.1	DNA-directed RNA polymerase subunit	Cluster 06	DOWN	288	118	276	518	24194.3	300	518	-2.12748	1.15799e-68	318
Solyc12g005390.2.1	Vesicle-associated protein 4-2	Cluster 06	DOWN	623	266	382	802	48159.9	518	802	-1.59104	6.93161e-65	534
Solyc12g005875.1.1	NEDD8-activating enzyme E1 regulatory subunit	Cluster 06	DOWN	572	173	321	539	26195.9	401	572	-1.64119	2.28119e-51	356
Solyc12g008370.2.1	SNW domain-containing 1	Cluster 06	DOWN	4499	1760	2494	7138	5.14549e+06	3973	7138	-2.01854	1.66036e-207	4449
Solyc12g008660.1.1	Zinc finger transcription factor 73	Cluster 06	DOWN	740	265	219	1358	253239	646	1358	-2.35527	2.04669e-24	811.5
Solyc12g009000.1.1	LOW QUALITY:Harbinger transposase-derived nuclease	Cluster 06	DOWN	184	90	72	1937	810301	571	1937	-4.42421	1.95219e-14	1013.5
Solyc12g013950.2.1	Sec1 family domain-containing protein 2	Cluster 06	DOWN	392	164	286	509	17912.3	338	509	-1.63517	8.6975e-47	336.5
Solyc12g014480.2.1	golgin family A protein	Cluster 06	DOWN	354	137	300	691	49627.8	370	691	-2.32646	6.97466e-93	414
Solyc12g044300.2.1	Malonate--CoA ligase	Cluster 06	DOWN	552	162	255	555	29716.8	381	555	-1.77591	5.73297e-40	358.5
Solyc12g049540.2.1	Phosphoinositide phosphatase family protein	Cluster 06	DOWN	399	162	300	571	25327.5	358	571	-1.80819	5.96164e-54	366.5
Solyc12g055740.2.1	Serine/threonine-protein phosphatase	Cluster 06	DOWN	340	152	252	472	15769.6	304	472	-1.63698	3.82688e-47	312
Solyc12g087790.1.1	arginine/serine-rich zinc knuckle-containing protein 33	Cluster 06	DOWN	235	44	24	744	106197	262	744	-4.04856	4.54479e-21	394
Solyc12g095760.2.1	Pyrophosphate--fructose 6-phosphate 1-phosphotransferase subunit alpha	Cluster 06	DOWN	183	127	169	520	31983.8	250	520	-2.02412	5.62756e-59	323.5
Solyc12g096040.2.1	PHD finger alfin-like protein	Cluster 06	DOWN	486	163	352	514	18458.3	379	514	-1.65717	6.60546e-44	338.5
Solyc12g098830.2.1	Cytosolic purine 5-nucleotidase, putative	Cluster 06	DOWN	1252	475	1174	1568	161278	1117	1568	-1.72027	2.2996e-82	1021.5
Solyc12g099810.2.1	Crt	Cluster 06	DOWN	550	138	239	520	31025.8	362	550	-1.91241	3.68132e-58	329
Solyc01g099600.3.1	Heavy metal transport/detoxification superfamily protein, putative	Cluster 07	DOWN	2052	357	300	2003	705198	1178	2052	-2.4856	5.31726e-84	1180
Solyc02g038740.3.1	3-hydroxy-3-methylglutaryl coenzyme A reductase	Cluster 07	DOWN	20917	1710	2116	5557	7.89242e+07	7575	20917	-1.70029	1.18197e-20	3633.5
Solyc02g067440.3.1	meloidogyne-induced giant cell protein DB114	Cluster 07	DOWN	795	3	42	720	136097	390	795	-7.73124	9.81754e-39	361.5
Solyc02g067580.3.1	B12D	Cluster 07	DOWN	5988	358	680	5313	6.72715e+06	3085	5988	-3.89066	1.28228e-117	2835.5
Solyc02g069800.1.1	LOW QUALITY:Abhydrolase superfamily protein	Cluster 07	DOWN	4397	425	727	5461	5.1348e+06	2752	5461	-3.68163	2.37686e-87	2943
Solyc02g078400.3.1	allantoinase	Cluster 07	DOWN	3180	616	440	2613	1.51628e+06	1712	3180	-2.08361	3.38973e-115	1614.5
Solyc02g089140.2.1	LOW QUALITY:SIN3-like 1	Cluster 07	DOWN	905	32	66	1260	306662	566	1260	-5.25562	1.29883e-29	646
Solyc03g111730.3.1	KDEL-tailed cysteine endopeptidase	Cluster 07	DOWN	2187	130	217	435	914396	742	2187	-1.74524	1.53534e-13	282.5
Solyc03g117870.3.1	4-coumarate--CoA ligase	Cluster 07	DOWN	3608	322	365	2560	2.21008e+06	1714	3608	-2.9864	3.71177e-230	1441
Solyc03g122350.3.1	Cytochrome P450	Cluster 07	DOWN	1503	279	183	1682	473730	912	1682	-2.59042	2.05558e-18	980.5
Solyc04g007880.3.1	Receptor-like kinase	Cluster 07	DOWN	3255	224	481	2246	1.74209e+06	1552	3255	-3.32131	6.5559e-119	1235
Solyc04g082880.3.1	Pyrophosphate--fructose 6-phosphate 1-phosphotransferase subunit alpha	Cluster 07	DOWN	3436	188	458	3218	2.2494e+06	1825	3436	-4.09632	2.04408e-178	1703
Solyc05g014390.3.1	ABC subfamily C transporter	Cluster 07	DOWN	1834	203	143	2246	930920	1106	2246	-3.46088	4.84839e-143	1224.5
Solyc06g064940.3.1	Patellin-like protein	Cluster 07	DOWN	884	21	152	1134	235439	548	1134	-5.68327	2.48692e-174	577.5
Solyc06g069420.3.1	Adenine nucleotide alpha hydrolases-like superfamily protein, putative	Cluster 07	DOWN	1057	35	95	1099	252129	572	1099	-4.93793	1.02915e-155	567
Solyc06g071990.3.1	ATPase family AAA domain-containing protein 1	Cluster 07	DOWN	4227	95	265	1972	3.33169e+06	1640	4227	-4.3646	3.95513e-75	1033.5
Solyc06g076560.2.1	17.6 kD class I small heat shock protein	Cluster 07	DOWN	2553	1027	277	4402	2.90524e+06	2065	4402	-2.09859	1.93265e-68	2714.5
Solyc06g076570.3.1	class I small heat shock protein	Cluster 07	DOWN	7254	1644	1125	11379	2.03692e+07	5350	11379	-2.78992	4.60084e-273	6511.5
Solyc07g064180.3.1	pectin methylesterase 2	Cluster 07	DOWN	1122	127	127	901	212283	569	1122	-2.82729	1.56604e-67	514
Solyc08g068150.3.1	BURP domain-containing protein	Cluster 07	DOWN	1894	200	383	2914	1.40875e+06	1348	2914	-3.85592	9.40838e-201	1557
Solyc08g082170.3.1	Pectin lyase-like superfamily protein	Cluster 07	DOWN	1183	80	48	1702	557128	753	1702	-4.39149	2.05522e-239	891
Solyc08g082190.3.1	diacylglycerol kinase 5	Cluster 07	DOWN	1330	229	51	731	290101	585	1330	-1.66744	4.57964e-37	480
Solyc08g082990.3.1	Oligopeptide transporter, putative	Cluster 07	DOWN	1584	65	149	702	446437	625	1584	-3.43543	3.24119e-37	383.5
Solyc09g075420.3.1	ethylene response factor E.1	Cluster 07	DOWN	2408	331	291	3908	2.63366e+06	1734	3908	-3.55914	5.32177e-68	2119.5
Solyc10g008400.1.1	RING/U-box superfamily protein	Cluster 07	DOWN	1016	52	110	1333	332418	628	1333	-4.66289	3.98854e-31	692.5
Solyc10g055760.2.1	NAC domain protein NAC6	Cluster 07	DOWN	442	58	18	464	42603.2	246	464	-2.97742	1.0029e-15	261
Solyc10g081170.2.1	Calmodulin 2	Cluster 07	DOWN	17172	1457	1143	5219	5.37712e+07	6248	17172	-1.84087	1.54092e-23	3338
Solyc10g081570.2.1	Marmande	Cluster 07	DOWN	11180	559	516	2150	2.52366e+07	3601	11180	-1.94248	1.82012e-10	1354.5
Solyc11g008680.2.1	Acyl-[acyl-carrier-protein] desaturase	Cluster 07	DOWN	1382	142	156	706	308783	596	1382	-2.30653	2.38963e-36	424
Solyc11g069430.2.1	plasma membrane intrinsic protein 2.6	Cluster 07	DOWN	5057	523	874	6610	7.39087e+06	3266	6610	-3.65956	0	3566.5
Solyc12g006980.1.1	Leucine-rich repeat receptor-like protein kinase family	Cluster 07	DOWN	2603	35	196	1259	1.2584e+06	1023	2603	-5.13694	8.38711e-51	647
Solyc12g009300.3.1	sucrose synthase (SuSy)	Cluster 07	DOWN	1045	137	80	564	178086	456	1045	-2.03489	1.18624e-09	350.5
Solyc00g005094.1.1	Glucose-6-phosphate 1-dehydrogenase 3, chloroplastic	Cluster 08	DOWN	978	26	1140	3134	1.57155e+06	1320	3134	-6.86653	1.59189e-280	1580
Solyc01g005690.3.1	Calcium ion binding	Cluster 08	DOWN	558	112	207	435	33945.9	328	558	-1.95249	1.6561e-37	273.5
Solyc01g006430.3.1	Fatty acid desaturase	Cluster 08	DOWN	7576	1878	3697	7451	5.78004e+06	5150	7576	-1.9872	1.32391e-216	4664.5
Solyc01g008960.3.1	Argonaute 4a	Cluster 08	DOWN	2922	481	1226	4731	3.10331e+06	2340	4731	-3.29589	0	2606
Solyc01g067680.3.1	Tubby-like F-box protein	Cluster 08	DOWN	1906	162	545	903	511978	879	1906	-2.47277	8.50179e-132	532.5
Solyc01g073750.3.1	Glucan synthase-like protein	Cluster 08	DOWN	1360	218	629	1384	236279	898	1384	-2.66208	3.06805e-121	801
Solyc01g079260.3.1	WRKY transcription factor 23	Cluster 08	DOWN	821	199	405	635	59604.4	515	821	-1.67012	4.42307e-35	417
Solyc01g079390.3.1	Histone-lysine N-methyltransferase MEDEA	Cluster 08	DOWN	556	72	269	642	52368.3	385	642	-3.15575	9.43111e-91	357
Solyc01g087560.3.1	Methyltransferase	Cluster 08	DOWN	1740	390	989	1281	260023	1100	1740	-1.71192	1.5027e-74	835.5
Solyc01g091690.3.1	S-adenosyl-L-methionine-dependent methyltransferases superfamily protein	Cluster 08	DOWN	6248	668	3171	3150	4.57081e+06	3309	6248	-2.23582	8.42379e-154	1909
Solyc01g094170.3.1	Digalactosyldiacylglycerol synthase	Cluster 08	DOWN	699	158	231	586	55073.4	418	699	-1.8888	1.48501e-29	372
Solyc01g094920.3.1	receptor-like kinase	Cluster 08	DOWN	2504	309	524	1475	887473	1203	2504	-2.25222	2.64646e-59	892
Solyc01g095040.3.1	C-terminal binding AN-like protein	Cluster 08	DOWN	1114	263	947	1591	243755	979	1591	-2.59186	9.99871e-193	927
Solyc01g095930.3.1	O-acyltransferase WSD1-like protein	Cluster 08	DOWN	5854	1082	2036	5955	4.69248e+06	3732	5955	-2.46018	0	3518.5
Solyc01g096090.3.1	Transmembrane protein, putative	Cluster 08	DOWN	5633	1266	3078	4660	2.84185e+06	3659	5633	-1.87895	5.06818e-259	2963
Solyc01g098700.3.1	Branched-chain-amino-acid aminotransferase-like protein	Cluster 08	DOWN	2382	319	1006	1577	646517	1321	2382	-2.30381	8.54061e-187	948
Solyc01g098725.1.1	RING/U-box superfamily protein	Cluster 08	DOWN	652	166	368	569	35943.5	439	652	-1.77604	1.82395e-51	367.5
Solyc01g099190.3.1	lipoxygenase B	Cluster 08	DOWN	156515	19284	44217	82826	3.23939e+09	75710	156515	-2.10269	6.65672e-111	51055
Solyc01g100370.3.1	Adenine nucleotide alpha hydrolases-like superfamily protein	Cluster 08	DOWN	14138	1110	5565	10705	2.6195e+07	7880	14138	-3.26909	2.08968e-210	5907.5
Solyc01g100960.3.1	Glucose-6-phosphate 1-dehydrogenase	Cluster 08	DOWN	728	159	307	610	54390.2	451	728	-1.93583	7.46426e-50	384.5
Solyc01g102580.3.1	endo-1,4-beta-glucanase (Cel3)	Cluster 08	DOWN	1365	238	247	784	255423	658	1365	-1.71643	2.8393e-30	511
Solyc01g103430.3.1	Protein kinase	Cluster 08	DOWN	854	88	239	1321	275441	626	1321	-3.89641	3.80802e-197	704.5
Solyc01g103780.3.1	TCP transcription factor 11	Cluster 08	DOWN	1076	238	583	1067	117999	741	1076	-2.16309	1.21448e-100	652.5
Solyc01g103990.3.1	T-complex protein 11	Cluster 08	DOWN	9930	2746	6181	11463	1.16979e+07	7580	11463	-2.06194	1.33568e-294	7104.5
Solyc01g104700.3.1	Ran protein/TC4 protein ran2b	Cluster 08	DOWN	4436	1162	1672	4591	2.38661e+06	2965	4591	-1.98029	9.88413e-155	2876.5
Solyc01g109110.3.1	Guanine nucleotide-binding protein alpha-2 subunit	Cluster 08	DOWN	758	118	122	982	157047	495	982	-3.04645	6.87029e-31	550
Solyc01g109570.3.1	Beta-1,3-glucanase 12	Cluster 08	DOWN	442	51	172	456	29415.9	280	456	-3.15835	1.64926e-92	253.5
Solyc01g109890.3.1	DNAJ heat shock N-terminal domain-containing protein	Cluster 08	DOWN	1204	171	308	616	192347	575	1204	-1.84122	2.2814e-31	393.5
Solyc02g020910.3.1	Myosin-related family protein	Cluster 08	DOWN	1673	433	1181	1685	240602	1243	1685	-1.95922	1.62734e-160	1059
Solyc02g032200.3.1	Disease resistance protein (TIR-NBS-LRR class) family	Cluster 08	DOWN	505	60	191	871	114307	407	871	-3.83635	2.40523e-142	465.5
Solyc02g068040.3.1	RNI-like superfamily protein	Cluster 08	DOWN	1009	138	395	588	118792	532	1009	-2.08723	6.94834e-93	363
Solyc02g070670.3.1	urease accessory protein G	Cluster 08	DOWN	1638	342	609	1116	281361	926	1638	-1.70803	2.41694e-94	729
Solyc02g070890.3.1	Ontology_term=GO:0004675	Cluster 08	DOWN	1428	177	264	656	301143	631	1428	-1.88503	4.16289e-14	416.5
Solyc02g076680.3.1	DUF688 family protein	Cluster 08	DOWN	1255	260	896	800	135643	803	1255	-1.61959	1.69657e-58	530
Solyc02g081830.3.1	Haloacid dehalogenase-like hydrolase domain-containing protein 3	Cluster 08	DOWN	791	131	209	805	96678.3	484	805	-2.61742	1.27496e-54	468
Solyc02g082420.3.1	RING/U-box superfamily protein	Cluster 08	DOWN	593	74	291	558	43353.9	379	593	-2.91262	4.41297e-61	316
Solyc02g082430.3.1	MLO-like protein	Cluster 08	DOWN	1129	244	774	1116	119732	816	1129	-2.18917	1.0588e-122	680
Solyc02g082670.3.1	WUSCHEL-related homeobox 8	Cluster 08	DOWN	1241	260	1298	1176	160484	994	1298	-2.17681	2.39638e-129	718
Solyc02g083375.1.1	Big1	Cluster 08	DOWN	2135	288	724	1471	559804	1154	2135	-2.3535	6.81275e-144	879.5
Solyc02g083380.3.1	DNA-directed RNA polymerase subunit beta	Cluster 08	DOWN	1745	252	652	1412	369657	1015	1745	-2.48681	6.64182e-111	832
Solyc02g083835.1.1	Chaperone DnaJ-like protein	Cluster 08	DOWN	694	113	266	474	54035.6	387	694	-2.07092	1.08655e-68	293.5
Solyc02g084870.3.1	mitogen-activated protein kinase 8	Cluster 08	DOWN	2274	351	1674	1802	501092	1525	2274	-2.35776	3.96744e-124	1076.5
Solyc02g086130.3.1	DnaA initiator-associating diaA	Cluster 08	DOWN	792	124	550	779	67273.1	561	792	-2.64483	2.26733e-92	451.5
Solyc02g086460.3.1	A-kinase anchor-like protein	Cluster 08	DOWN	1167	145	483	2011	594838	952	2011	-3.7912	1.65683e-118	1078
Solyc02g086930.3.1	Homeobox associated leucine zipper protein	Cluster 08	DOWN	809	87	132	852	128676	470	852	-3.27815	5.04452e-98	469.5
Solyc02g087540.2.1	P-loop containing nucleoside triphosphate hydrolases superfamily protein	Cluster 08	DOWN	660	118	153	767	87646.7	424	767	-2.7008	3.39786e-16	442.5
Solyc02g087740.3.1	2-aminoethanethiol dioxygenase	Cluster 08	DOWN	4663	370	1689	3071	2.85526e+06	2448	4663	-3.05015	2.14727e-220	1720.5
Solyc02g088490.3.1	Saccharopine dehydrogenase	Cluster 08	DOWN	759	132	437	852	80163.8	545	852	-2.68604	9.92271e-119	492
Solyc02g089150.3.1	PI-PLC X domain-containing protein	Cluster 08	DOWN	2787	508	828	3125	1.35598e+06	1812	3125	-2.61978	7.99736e-81	1816.5
Solyc02g089680.3.1	Trichome birefringence-like 19	Cluster 08	DOWN	577	104	224	352	36073.2	314	577	-1.75656	7.70989e-28	228
Solyc02g090120.1.1	LOW QUALITY:Inositol 1,4,5-trisphosphate receptor-interacting protein-like 2	Cluster 08	DOWN	3134	67	543	4389	3.4946e+06	2033	4389	-6.01021	1.86755e-122	2228
Solyc02g091840.3.1	Non-specific serine/threonine protein kinase	Cluster 08	DOWN	2878	514	3032	2724	940265	2287	3032	-2.40582	2.96247e-165	1619
Solyc02g092600.3.1	Phototropic-responsive NPH3 family protein	Cluster 08	DOWN	606	78	167	677	69672.6	382	677	-3.11558	3.24112e-104	377.5
Solyc02g092620.3.1	Phototropic-responsive NPH3 family protein	Cluster 08	DOWN	1097	129	309	1272	246929	702	1272	-3.30103	6.1268e-204	700.5
Solyc02g092920.3.1	heavy metal atpase 1	Cluster 08	DOWN	638	114	261	816	84997.6	457	816	-2.82954	4.99628e-100	465
Solyc02g093080.3.1	2-oxoglutarate (2OG) and Fe(II)-dependent oxygenase superfamily protein	Cluster 08	DOWN	424	81	137	614	52543.6	314	614	-2.91431	5.76717e-89	347.5
Solyc02g093430.3.1	Beta-1,4-N-acetylglucosaminyltransferase-like protein	Cluster 08	DOWN	645	120	204	729	71999.8	424	729	-2.59871	1.39854e-53	424.5
Solyc02g094400.3.1	Glycerophosphodiester phosphodiesterase, putative	Cluster 08	DOWN	1046	175	278	591	137549	522	1046	-1.75489	3.33776e-12	383
Solyc03g005030.3.1	DSR6	Cluster 08	DOWN	807	95	415	726	77845	511	807	-2.92311	6.89797e-136	410.5
Solyc03g005080.3.1	4-coumarate CoA ligase	Cluster 08	DOWN	2209	593	1164	2328	515293	1574	2328	-1.97308	1.26493e-141	1460.5
Solyc03g026220.3.1	BAG family molecular chaperone regulator-like protein	Cluster 08	DOWN	801	85	189	468	90403.6	386	801	-2.46255	6.03502e-56	276.5
Solyc03g043660.3.1	Protease Do-like 7	Cluster 08	DOWN	2215	562	1274	2257	475362	1577	2257	-2.00366	1.6497e-215	1409.5
Solyc03g063750.3.1	exostosin family protein	Cluster 08	DOWN	3196	510	1743	3374	1.31447e+06	2206	3374	-2.72693	6.86873e-216	1942
Solyc03g083970.3.1	BAG family molecular chaperone regulator 7	Cluster 08	DOWN	950	215	536	838	81885.5	635	950	-1.96421	1.26897e-82	526.5
Solyc03g093880.3.1	U6 snRNA phosphodiesterase	Cluster 08	DOWN	1175	247	549	1359	209756	832	1359	-2.45572	4.11864e-176	803
Solyc03g097460.3.1	integrator complex subunit	Cluster 08	DOWN	980	147	402	1439	283384	742	1439	-3.28529	6.51203e-196	793
Solyc03g097470.3.1	Ketoacyl-ACP synthase III	Cluster 08	DOWN	5161	484	2511	2079	3.39032e+06	2559	5161	-2.10167	7.50269e-98	1281.5
Solyc03g111550.3.1	GDSL esterase/lipase	Cluster 08	DOWN	4752	436	1286	1579	3.39136e+06	2013	4752	-1.85488	5.20418e-16	1007.5
Solyc03g113030.3.1	Aldose 1-epimerase	Cluster 08	DOWN	783	89	480	448	66904.3	450	783	-2.33273	1.5652e-77	268.5
Solyc03g115740.2.1	Xyloglucan alpha-1,6-xylosyltransferase	Cluster 08	DOWN	1404	277	331	974	247500	746	1404	-1.80881	8.84566e-16	625.5
Solyc03g116670.3.1	Tetratricopeptide repeat (TPR)-like superfamily protein	Cluster 08	DOWN	549	126	229	789	77437	423	789	-2.64219	5.2644e-86	457.5
Solyc03g119530.3.1	LOB domain protein 40	Cluster 08	DOWN	4586	93	912	7237	9.32813e+06	3207	7237	-6.27556	1.37031e-258	3665
Solyc03g121890.1.1	LOW QUALITY:Hydroxyproline-rich glycoprotein family protein, putative	Cluster 08	DOWN	1376	174	450	1014	241223	754	1376	-2.53922	8.70665e-51	594
Solyc03g122270.3.1	Inter-alpha-trypsin inhibitor heavy chain-related, putative	Cluster 08	DOWN	3762	345	1420	2848	1.83662e+06	2094	3762	-3.04343	1.12614e-303	1596.5
Solyc03g123490.1.1	Subtilisin-like protease	Cluster 08	DOWN	1065	239	887	1080	105389	818	1080	-2.17507	1.2145e-95	659.5
Solyc04g006970.3.1	Phosphoenolpyruvate carboxylase	Cluster 08	DOWN	833	154	325	1081	150885	598	1081	-2.8063	3.61865e-119	617.5
Solyc04g007890.3.1	HMG-Y-related protein A	Cluster 08	DOWN	812	125	298	521	76054.2	439	812	-2.05656	8.03195e-58	323
Solyc04g011540.3.1	Calcium-dependent lipid-binding (CaLB domain) family protein	Cluster 08	DOWN	942	100	412	944	123897	600	944	-3.23187	8.56864e-191	522
Solyc04g014210.3.1	RNA helicase DEAH-box12	Cluster 08	DOWN	2757	678	2102	3182	887205	2180	3182	-2.23057	8.65506e-225	1930
Solyc04g015750.3.1	Magnesium chelatase H subunit	Cluster 08	DOWN	2367	233	475	2486	1.06645e+06	1390	2486	-3.4153	0	1359.5
Solyc04g016470.3.1	LEQA L.esculentum TomQ'a beta(1,3)glucanase	Cluster 08	DOWN	1546	336	484	1555	317412	980	1555	-2.20853	1.34649e-18	945.5
Solyc04g017690.3.1	ERD15	Cluster 08	DOWN	6274	1577	3665	6049	3.53889e+06	4391	6274	-1.93998	4.99693e-213	3813
Solyc04g054910.3.1	Ethylene-responsive element binding-factor	Cluster 08	DOWN	1293	277	390	1832	462660	948	1832	-2.71896	7.95655e-124	1054.5
Solyc04g054980.3.1	PLAT domain-containing protein 1	Cluster 08	DOWN	1142	107	184	1276	288355	677	1276	-3.57034	1.07028e-195	691.5
Solyc04g074730.1.1	Arabinogalactan-protein	Cluster 08	DOWN	1922	479	484	1822	480254	1177	1922	-1.92404	7.40216e-53	1150.5
Solyc04g076980.3.1	Leucine-rich receptor-like protein kinase family protein	Cluster 08	DOWN	930	257	327	789	87799	576	930	-1.61703	2.76835e-53	523
Solyc04g076990.3.1	Receptor protein kinase CLAVATA1, putative	Cluster 08	DOWN	2137	615	704	1923	485623	1345	2137	-1.64453	1.51929e-56	1269
Solyc04g078420.1.1	R2R3MYB transcription factor 70	Cluster 08	DOWN	1275	396	400	1198	176141	817	1275	-1.59696	4.55786e-09	797
Solyc04g079410.3.1	Primosome PriB/single-strand DNA-binding, putative	Cluster 08	DOWN	639	96	233	1145	196739	528	1145	-3.57511	2.60267e-155	620.5
Solyc04g079960.1.1	geranylgeranyl pyrophosphate synthase 2	Cluster 08	DOWN	1616	62	552	362	430457	648	1616	-2.55153	7.6391e-47	212
Solyc04g081420.3.1	F10A5.7	Cluster 08	DOWN	575	108	180	785	85575.8	412	785	-2.85613	1.21805e-129	446.5
Solyc04g081930.3.1	Prolyl 4-hydroxylase alpha subunit, putative	Cluster 08	DOWN	1128	260	421	1420	247990	807	1420	-2.44639	4.40719e-162	840
Solyc04g082420.3.1	BTB/POZ domain-containing protein	Cluster 08	DOWN	2103	272	431	2152	772349	1240	2152	-2.98084	3.3244e-237	1212
Solyc05g005720.3.1	Potassium transporter family protein	Cluster 08	DOWN	1041	120	244	869	161227	568	1041	-2.84412	3.27767e-131	494.5
Solyc05g006170.3.1	Lycopersicon esculentum Chloroplast Envelope Protein 1	Cluster 08	DOWN	883	186	458	1155	151098	670	1155	-2.63306	1.33066e-173	670.5
Solyc05g007080.3.1	Alpha-amylase	Cluster 08	DOWN	17205	1244	4787	12494	4.28893e+07	8932	17205	-3.32766	0	6869
Solyc05g007510.3.1	RNA-directed RNA polymerase	Cluster 08	DOWN	897	170	551	1076	123083	674	1076	-2.66426	2.36956e-176	623
Solyc05g009420.1.1	Transmembrane protein, putative	Cluster 08	DOWN	648	171	366	535	33865.9	430	648	-1.64045	2.93181e-42	353
Solyc05g009800.3.1	Leucine-rich repeat protein kinase family protein	Cluster 08	DOWN	896	165	480	664	76980.7	551	896	-2.00379	9.96675e-74	414.5
Solyc05g011980.3.1	Photosystem II reaction center protein M	Cluster 08	DOWN	705	23	90	554	90235.5	343	705	-4.56085	3.7058e-102	288.5
Solyc05g013120.3.1	LOW QUALITY:Ninja-family protein AFP1	Cluster 08	DOWN	496	0	55	1685	578981	559	1685	-11.5395	2.74122e-28	842.5
Solyc05g013480.3.1	Tetratricopeptide repeat-like superfamily protein	Cluster 08	DOWN	1945	396	824	1596	394804	1190	1945	-2.01082	4.44469e-160	996
Solyc05g014120.1.1	LOW QUALITY:S-adenosyl-L-methionine-dependent methyltransferases superfamily protein	Cluster 08	DOWN	1377	329	638	1549	259648	973	1549	-2.23034	5.46191e-117	939
Solyc05g047460.3.1	Auxin Response Factor 7B	Cluster 08	DOWN	1104	243	857	921	101196	781	1104	-1.9189	5.9186e-105	582
Solyc05g047530.3.1	trans-cinnamate 4-monooxygenase	Cluster 08	DOWN	725	128	134	514	72575.5	375	725	-2.01018	4.15743e-26	321
Solyc05g050120.3.1	cytosolic NADP-malic enzyme	Cluster 08	DOWN	2330	382	1007	2536	805311	1564	2536	-2.72651	2.87467e-234	1459
Solyc05g053410.3.1	phytochrome B2	Cluster 08	DOWN	974	238	809	775	73808.6	699	974	-1.70224	4.15586e-70	506.5
Solyc05g053760.3.1	Chaperone protein DNAj, putative	Cluster 08	DOWN	1202	263	281	839	176745	646	1202	-1.66855	2.74151e-21	551
Solyc05g054860.1.1	Kinase, putative	Cluster 08	DOWN	626	121	146	368	49244.8	315	626	-1.60872	3.81687e-19	244.5
Solyc05g055160.3.1	DnaJ-like protein	Cluster 08	DOWN	31835	8811	17177	41532	1.75084e+08	24839	41532	-2.23657	0	25171.5
Solyc06g005190.3.1	CCR4-NOT transcription complex subunit 4	Cluster 08	DOWN	2247	547	1340	1957	427130	1523	2247	-1.83933	8.72383e-89	1252
Solyc06g005970.2.1	Glycosyl hydrolase family protein	Cluster 08	DOWN	2856	377	1359	2266	921701	1714	2856	-2.58697	8.61953e-148	1321.5
Solyc06g007580.1.1	LOW QUALITY:DUF506 family protein	Cluster 08	DOWN	513	18	56	506	54384.6	273	513	-4.74755	6.56232e-73	262
Solyc06g007620.3.1	transmembrane protein, putative (Protein of unknown function, DUF538)	Cluster 08	DOWN	810	50	140	688	112932	422	810	-3.75793	5.20233e-85	369
Solyc06g008960.3.1	Mediator of RNA polymerase II transcription subunit 33A	Cluster 08	DOWN	653	97	208	874	109623	458	874	-3.1616	3.71566e-119	485.5
Solyc06g051270.3.1	Mannose-1-phosphate guanyltransferase, putative	Cluster 08	DOWN	1830	425	936	1461	300121	1163	1830	-1.78232	1.5406e-92	943
Solyc06g053480.3.1	Acyl-[acyl-carrier-protein] desaturase	Cluster 08	DOWN	5257	1199	2884	3772	2.38033e+06	3278	5257	-1.65299	4.25433e-86	2485.5
Solyc06g053625.1.1	Phosphoenolpyruvate carboxylase kinase 2	Cluster 08	DOWN	1395	176	572	2099	622051	1060	2099	-3.57762	7.17396e-216	1137.5
Solyc06g053910.3.1	DUF506 family protein	Cluster 08	DOWN	3395	449	1107	2401	1.44502e+06	1838	3395	-2.41712	5.18834e-146	1425
Solyc06g054020.3.1	P-loop containing nucleoside triphosphate hydrolases superfamily protein	Cluster 08	DOWN	604	104	434	553	35720.2	424	604	-2.39618	3.74971e-94	328.5
Solyc06g054530.3.1	NAD(P)-binding Rossmann-fold superfamily protein	Cluster 08	DOWN	1325	251	672	1087	174457	834	1325	-2.11447	9.76633e-78	669
Solyc06g059740.3.1	Alcohol dehydrogenase	Cluster 08	DOWN	165967	13495	63941	164878	4.14587e+09	102070	165967	-3.61083	0	89186.5
Solyc06g062600.3.1	Glucose-methanol-choline (GMC) oxidoreductase family protein	Cluster 08	DOWN	1096	79	529	364	166001	517	1096	-2.19684	9.91402e-43	221.5
Solyc06g065470.3.1	DUF668 family protein	Cluster 08	DOWN	948	217	475	758	81906.7	600	948	-1.80371	1.05045e-38	487.5
Solyc06g068450.2.1	Non-specific serine/threonine protein kinase	Cluster 08	DOWN	2604	407	559	2830	1.25772e+06	1600	2830	-2.79485	2.34664e-150	1618.5
Solyc06g069120.3.1	translocase subunit seca	Cluster 08	DOWN	8343	2656	3535	9206	8.38519e+06	5935	9206	-1.79283	4.58033e-119	5931
Solyc06g071100.3.1	Plasma membrane ATPase	Cluster 08	DOWN	5890	1165	2672	5386	3.76273e+06	3778	5890	-2.2095	0	3275.5
Solyc06g072840.3.1	Hydrogen peroxide induced protein 1	Cluster 08	DOWN	943	35	437	717	119852	533	943	-4.35048	5.17919e-128	376
Solyc06g072845.1.1	Hydrogen peroxide-induced 1	Cluster 08	DOWN	7745	1916	3331	8611	8.16328e+06	5401	8611	-2.16813	2.10262e-30	5263.5
Solyc06g074120.3.1	bell-like homeodomain protein 2	Cluster 08	DOWN	4129	823	2069	3721	1.74822e+06	2686	4129	-2.17634	5.16656e-193	2272
Solyc06g076050.3.1	Ankyrin repeat family protein	Cluster 08	DOWN	705	77	128	645	82835.1	389	705	-3.06038	4.73025e-23	361
Solyc06g083530.3.1	Vesicle-associated membrane protein, putative	Cluster 08	DOWN	1549	232	729	1420	281474	982	1549	-2.61271	1.32636e-183	826
Solyc06g084290.3.1	trichome birefringence-like protein (DUF828)	Cluster 08	DOWN	1270	55	429	490	240017	561	1270	-3.14056	1.11334e-100	272.5
Solyc07g005030.3.1	Dicer-like 4	Cluster 08	DOWN	1344	324	988	1339	157935	999	1344	-2.04892	2.17747e-87	831.5
Solyc07g007330.1.1	Serine-rich protein-related	Cluster 08	DOWN	1825	437	1053	1956	369979	1318	1956	-2.1622	1.07368e-134	1196.5
Solyc07g007410.3.1	Leucine-rich repeat family protein	Cluster 08	DOWN	1319	204	923	2420	755486	1216	2420	-3.56388	0	1312
Solyc07g007420.3.1	F-box/LRR-repeat protein, putative	Cluster 08	DOWN	990	123	673	1640	343016	856	1640	-3.72715	7.56792e-186	881.5
Solyc07g007660.1.1	LOW QUALITY:Mitochondrial group I intron splicing factor CCM1	Cluster 08	DOWN	1907	530	624	1813	410013	1218	1907	-1.77132	1.89432e-105	1171.5
Solyc07g017510.3.1	1-phosphatidylinositol-3-phosphate 5-kinase	Cluster 08	DOWN	8146	1250	7263	7037	6.78593e+06	5924	8146	-2.49374	3.98566e-274	4143.5
Solyc07g017610.3.1	Lysine-ketoglutarate reductase/saccharopine dehydrogenase	Cluster 08	DOWN	11813	1581	6689	9671	1.4988e+07	7438	11813	-2.61222	6.89176e-231	5626
Solyc07g032740.3.1	Aspartate aminotransferase	Cluster 08	DOWN	5581	1152	1666	5327	4.07526e+06	3432	5581	-2.20931	6.17932e-143	3239.5
Solyc07g042190.3.1	DUF581 family protein	Cluster 08	DOWN	4504	362	2166	4896	3.31259e+06	2982	4896	-3.75541	0	2629
Solyc07g054730.1.1	LOW QUALITY:Wound-responsive family protein, putative	Cluster 08	DOWN	1070	129	636	980	131427	704	1070	-2.91816	2.6003e-128	554.5
Solyc07g054760.1.1	LOW QUALITY:Wound-responsive family protein	Cluster 08	DOWN	5055	285	1354	7338	8.86273e+06	3508	7338	-4.68665	0	3811.5
Solyc07g054780.1.1	LOW QUALITY:Wound-responsive family protein	Cluster 08	DOWN	6304	146	2931	9270	1.30018e+07	4663	9270	-5.98134	0	4708
Solyc07g063630.3.1	Vesicle-associated 4-2-like protein	Cluster 08	DOWN	1409	222	574	1031	221816	809	1409	-2.21754	1.84457e-99	626.5
Solyc07g064160.3.1	Thiamine thiazole synthase, chloroplastic	Cluster 08	DOWN	958	123	186	629	131928	474	958	-2.34125	3.50084e-39	376
Solyc07g064270.3.1	Glucose-6-phosphate/phosphate-translocator family protein	Cluster 08	DOWN	1431	275	613	854	210096	793	1431	-1.63543	2.5945e-73	564.5
Solyc07g064970.3.1	Microtubule associated family protein	Cluster 08	DOWN	657	67	340	645	56319.9	427	657	-3.23929	3.01407e-124	356
Solyc07g066010.3.1	Amino acid transporter, putative	Cluster 08	DOWN	949	108	723	682	95477.4	616	949	-2.6427	5.62653e-102	395
Solyc07g066120.3.1	Actin-related family protein	Cluster 08	DOWN	810	130	460	796	73875.9	549	810	-2.60945	7.90584e-129	463
Solyc08g005350.3.1	F-box family protein	Cluster 08	DOWN	912	64	189	856	144218	505	912	-3.72834	1.05608e-128	460
Solyc08g007800.3.1	SPX domain-containing family protein	Cluster 08	DOWN	1044	147	174	1110	208716	619	1110	-2.91701	1.41013e-96	628.5
Solyc08g014120.3.1	ethylene responsive protein 33	Cluster 08	DOWN	686	144	234	522	51922.7	396	686	-1.84814	5.97766e-48	333
Solyc08g065610.3.1	Vacuolar processing enzyme	Cluster 08	DOWN	34068	8186	12274	50352	329791024	26220	50352	-2.62084	3.71664e-192	29269
Solyc08g065940.3.1	Zinc finger CCCH domain-containing protein	Cluster 08	DOWN	1167	233	446	1882	486921	932	1882	-3.01046	0	1057.5
Solyc08g066240.3.1	Histidine decarboxylase	Cluster 08	DOWN	69087	3792	26109	36347	6.49389e+08	33834	69087	-3.26053	5.41071e-190	20069.5
Solyc08g078250.3.1	Palmitoyl protein thioesterase containing protein, expressed	Cluster 08	DOWN	456	72	142	362	26148.4	258	456	-2.33457	3.74094e-55	217
Solyc08g081180.3.1	Signal peptide peptidase-like protein	Cluster 08	DOWN	596	90	262	411	38771.9	340	596	-2.18411	1.03217e-64	250.5
Solyc08g081890.3.1	ABC transporter family protein	Cluster 08	DOWN	936	294	1354	984	151864	892	1354	-1.7407	8.05332e-36	639
Solyc09g011480.3.1	Rop guanine nucleotide exchange factor, putative	Cluster 08	DOWN	4922	1568	5678	4903	2.35325e+06	4268	5678	-1.64507	5.43356e-85	3235.5
Solyc09g014280.1.1	LOW QUALITY:HXXXD-type acyl-transferase family protein	Cluster 08	DOWN	1153	128	665	602	149845	637	1153	-2.22784	4.54962e-40	365
Solyc09g015040.1.1	LOW QUALITY:S-adenosyl-L-methionine-dependent methyltransferases superfamilyprotein	Cluster 08	DOWN	814	222	199	752	82757.9	497	814	-1.75056	1.00106e-19	487
Solyc09g015830.2.1	Kinase, putative	Cluster 08	DOWN	3320	705	1227	2573	1.17752e+06	1956	3320	-1.86571	7.01219e-57	1639
Solyc09g018750.3.1	CBS domain-containing protein	Cluster 08	DOWN	3518	774	2015	2842	1.08979e+06	2287	3518	-1.8781	1.67392e-169	1808
Solyc09g056450.3.1	U-box domain-containing protein 9	Cluster 08	DOWN	2064	355	451	1611	581460	1120	2064	-2.18072	7.56674e-16	983
Solyc09g074270.3.1	Gid1-like gibberellin receptor	Cluster 08	DOWN	1585	204	594	1365	321589	937	1585	-2.7389	5.43471e-30	784.5
Solyc09g075280.2.1	exocyst complex component sec15B	Cluster 08	DOWN	755	102	306	606	68099.5	442	755	-2.57365	3.76036e-88	354
Solyc09g075460.3.1	Pectin lyase-like superfamily protein	Cluster 08	DOWN	902	127	560	1041	124057	658	1041	-3.03078	3.60002e-174	584
Solyc09g082460.3.1	Homocysteine S-methyltransferase	Cluster 08	DOWN	3035	478	1073	1476	1.10129e+06	1516	3035	-1.62758	8.25676e-35	977
Solyc09g082720.3.1	Aldo_keto reductase family protein IPR001395 Aldo_keto reductase	Cluster 08	DOWN	3605	583	1537	2141	1.41024e+06	1966	3605	-1.87726	2.60229e-77	1362
Solyc09g082730.4.1	Aldo_keto reductase family protein IPR001395 Aldo_keto reductase	Cluster 08	DOWN	927	251	356	859	89085.2	598	927	-1.77395	4.07349e-69	555
Solyc09g083380.3.1	Histone H1	Cluster 08	DOWN	582	109	215	847	97050.3	438	847	-2.95944	2.59688e-130	478
Solyc09g083410.3.1	N-carbamyl-L-amino acid amidohydrolase	Cluster 08	DOWN	1073	218	627	848	103924	692	1073	-1.95818	1.78593e-98	533
Solyc10g006710.3.1	Serine/threonine-protein kinase	Cluster 08	DOWN	2917	598	1429	3050	1.03132e+06	1998	3050	-2.35031	1.63243e-152	1824
Solyc10g044470.2.1	Chloride channel protein	Cluster 08	DOWN	4518	841	1362	3526	2.4692e+06	2562	4518	-2.06657	4.03278e-13	2183.5
Solyc10g047030.3.1	LEXYL1 protein	Cluster 08	DOWN	1722	32	655	511	468981	730	1722	-3.99164	2.31193e-101	271.5
Solyc10g050890.2.1	nitrite reductase 2	Cluster 08	DOWN	745	139	287	454	59665.9	406	745	-1.69577	1.95531e-31	296.5
Solyc10g055720.2.1	MAP kinase kinase kinase 75	Cluster 08	DOWN	1004	222	388	712	102181	582	1004	-1.67574	5.91625e-47	467
Solyc10g076510.2.1	Pyruvate decarboxylase	Cluster 08	DOWN	21385	4566	6310	19273	5.71442e+07	12884	21385	-2.07743	4.10916e-37	11919.5
Solyc10g079950.2.1	Glycosyltransferase	Cluster 08	DOWN	470	50	150	455	33244.7	281	470	-3.17116	3.95761e-100	252.5
Solyc10g080610.1.1	F-box/kelch-repeat protein	Cluster 08	DOWN	1874	292	771	1915	476800	1213	1915	-2.71304	2.93932e-80	1103.5
Solyc10g081000.1.1	LOW QUALITY:sequence-specific DNA binding transcription factor ATNDX	Cluster 08	DOWN	610	69	220	660	62816.2	390	660	-3.26104	1.48684e-108	364.5
Solyc10g083380.2.1	BZIP transcription factor family protein	Cluster 08	DOWN	969	134	346	684	113067	533	969	-2.34237	1.01089e-89	409
Solyc10g083400.1.1	Cytochrome P450, putative	Cluster 08	DOWN	5027	751	1771	4265	3.17025e+06	2954	5027	-2.50449	3.0006e-122	2508
Solyc10g083760.2.1	chloroplast threonine deaminase 1 precursor	Cluster 08	DOWN	2161	653	1014	3155	1.10857e+06	1746	3155	-2.27039	1.01536e-126	1904
Solyc11g005200.2.1	Prolyl 4-hydroxylase subunit alpha-1	Cluster 08	DOWN	2660	350	1701	1518	741838	1557	2660	-2.11778	1.08715e-168	934
Solyc11g005670.2.1	POLYUBIQUITIN 1	Cluster 08	DOWN	23571	4549	7928	31675	1.35401e+08	16931	31675	-2.79955	3.52093e-141	18112
Solyc11g006990.2.1	Trichome birefringence-like 36	Cluster 08	DOWN	1058	40	300	957	184753	589	1058	-4.58092	1.75108e-206	498.5
Solyc11g009010.2.1	alpha/beta-Hydrolases superfamily protein	Cluster 08	DOWN	648	91	319	593	49248.8	413	648	-2.69205	1.20877e-102	342
Solyc11g010310.2.1	ATP-dependent RNA helicase, putative	Cluster 08	DOWN	2728	710	1330	2804	787041	1893	2804	-1.98128	5.43744e-131	1757
Solyc11g010450.2.1	ATP-dependent 6-phosphofructokinase	Cluster 08	DOWN	1212	247	582	1143	156975	796	1212	-2.20669	1.14015e-155	695
Solyc11g051160.2.1	Patellin-like protein	Cluster 08	DOWN	8144	1902	2799	8771	9.46831e+06	5404	8771	-2.20456	1.72428e-207	5336.5
Solyc11g066040.2.1	U-box domain-containing protein	Cluster 08	DOWN	800	104	229	583	84336.6	429	800	-2.48017	6.50977e-59	343.5
Solyc11g066440.2.1	lethal leaf spot 1	Cluster 08	DOWN	2643	272	623	1552	988939	1272	2643	-2.50755	5.55383e-209	912
Solyc11g069400.2.1	Protein disulfide-isomerase	Cluster 08	DOWN	1098	150	709	1464	251427	855	1464	-3.28365	3.24066e-254	807
Solyc11g072310.2.1	gibberellin 20-oxidase-3	Cluster 08	DOWN	452	26	252	569	44017.9	325	569	-4.39618	8.99052e-94	297.5
Solyc11g072710.2.1	phototropin 1	Cluster 08	DOWN	2581	525	1172	2382	719001	1665	2581	-2.17805	4.86539e-156	1453.5
Solyc12g005870.2.1	NEDD8-activating enzyme E1 regulatory subunit	Cluster 08	DOWN	1051	285	599	898	88497.1	708	1051	-1.64945	2.36729e-62	591.5
Solyc12g006230.2.1	RING/U-box superfamily protein, putative	Cluster 08	DOWN	624	63	181	601	60554.4	367	624	-3.23675	4.60632e-87	332
Solyc12g007090.2.1	Tyrosine-protein phosphatase non-receptor type 6	Cluster 08	DOWN	1108	153	514	866	137722	660	1108	-2.49995	1.31269e-98	509.5
Solyc12g008840.2.1	beta-galactosidase 4 (TBG4)	Cluster 08	DOWN	9803	1735	3096	5528	1.13057e+07	5040	9803	-1.67115	4.17993e-85	3631.5
Solyc12g009560.2.1	EIN3-binding F-box protein 1	Cluster 08	DOWN	6310	1066	2472	3914	4.37933e+06	3440	6310	-1.8764	1.13144e-80	2490
Solyc12g010400.2.1	Zinc finger, SWIM-type	Cluster 08	DOWN	1406	318	497	980	205919	800	1406	-1.62014	2.3708e-36	649
Solyc12g011050.2.1	RNA binding protein, putative	Cluster 08	DOWN	1418	242	886	1504	243413	1012	1504	-2.6372	1.45477e-210	873
Solyc12g013690.2.1	FAD/NAD(P)-binding oxidoreductase family protein	Cluster 08	DOWN	33607	7097	11071	34813	1.56878e+08	21647	34813	-2.29439	0	20955
Solyc12g015860.2.1	farnesyl pyrophosphate synthase	Cluster 08	DOWN	1843	414	544	2047	551887	1212	2047	-2.30537	1.30047e-62	1230.5
Solyc12g049270.2.1	Developmentally regulated GTP binding family protein	Cluster 08	DOWN	1297	177	468	1669	389502	903	1669	-3.23224	4.34072e-284	923
Solyc12g055720.2.1	Ovule receptor-like kinase 28	Cluster 08	DOWN	1836	563	1752	2605	566345	1689	2605	-2.20911	1.61641e-190	1584
Solyc12g055990.2.1	Abscisic acid receptor PYL9-like protein	Cluster 08	DOWN	561	104	308	540	33511.1	378	561	-2.3672	3.74569e-73	322
Solyc12g056950.2.1	senescence-associated family protein, putative (DUF581)	Cluster 08	DOWN	841	158	479	871	81599.1	587	871	-2.46006	1.05843e-117	514.5
Solyc12g068070.2.1	Filament-like plant protein	Cluster 08	DOWN	1041	297	461	1411	221594	802	1411	-2.24511	2.58372e-149	854
Solyc12g088210.2.1	Inositol-tetrakisphosphate 1-kinase	Cluster 08	DOWN	796	229	494	729	48757.6	562	796	-1.66706	3.3087e-67	479
Solyc12g088230.2.1	mitochondrial malate dehydrogenase	Cluster 08	DOWN	3952	691	1426	2172	1.77015e+06	2060	3952	-1.651	1.37614e-49	1431.5
Solyc12g096570.1.1	ARGOS	Cluster 08	DOWN	1177	48	170	488	236771	471	1177	-3.34889	7.56158e-27	268
