# Supplementary material for: Transcriptome Responses of Ripe Cherry Tomato Fruit Exposed to Chilling and Rewarming Identify Reversible and Irreversible Gene Expression Changes
Source: Front Plant Sci. 2021 Jul 16;12:685416. doi: 10.3389/fpls.2021.685416 (PMC8322768; doi:10.3389/fpls.2021.685416)
Supplement: Supplementary file 4 [file Table_3.XLSX]

## Sheet: Expt2_D0vs(D4&D12)_genes
Transcript_ID	Desc	Clusters(Fig. 3C,D)	3-Fold_Change	Day0	4C_1d	4C_4d	4C_12d	4C_12d+7SL	4C_19d	4C_19d+7SL	baseVar	baseMean	baseMax	lfc: 4C_4d vs Day0	padj: 4C_4d vs Day0	lfc: 4C_12d vs Day0	padj: 4C_12d vs Day0
Solyc01g096720.3.1	zinc induced facilitator-like 1	Cluster 01	UP	5	503	1422	3278	40	2089	24	1.75648e+06	1052	3278	7.94734	4.81539e-55	9.15128	5.2353e-73
Solyc06g053260.1.1	SAUR-like auxin-responsive family protein	Cluster 01	UP	51	5178	40024	64241	128	41597	94	7.28772e+08	21616	64241	9.58961	8.87034e-141	10.2722	7.98032e-162
Solyc09g097960.3.1	NAD(P)-linked oxidoreductase superfamily protein	Cluster 01	UP	36	1085	9039	10142	109	8403	71	2.11681e+07	4126	10142	7.95468	7.38142e-101	8.12064	2.06403e-105
Solyc12g042600.2.1	Glycosyltransferase	Cluster 01	UP	4	1383	2257	6052	13	3984	14	5.94543e+06	1958	6052	9.10141	4.81542e-53	10.5238	8.15752e-71
Solyc03g071850.1.1	Glycosyltransferase	Cluster 02	UP	3	83	698	3391	17	5267	28	5.05992e+06	1355	5267	7.50565	4.84464e-24	9.78469	3.19034e-40
Solyc03g120260.3.1	Coatomer beta subunit, putative	Cluster 02	UP	36	257	1788	15872	277	9411	321	4.47041e+07	3995	15872	5.60165	1.30905e-16	8.75027	6.70729e-39
Solyc04g051490.3.1	essential meiotic endonuclease 1B	Cluster 02	UP	26	185	1361	7041	667	6008	931	8.89097e+06	2317	7041	5.70903	2.71602e-77	8.07764	1.96629e-155
Solyc05g015060.3.1	P-loop containing nucleoside triphosphate hydrolases superfamily protein	Cluster 02	UP	3	81	816	5622	69	6321	131	8.20213e+06	1863	6321	7.83404	3.471e-58	10.6203	7.01088e-107
Solyc06g068970.3.1	3-oxo-5-alpha-steroid 4-dehydrogenase	Cluster 02	UP	8	114	934	1953	32	2135	45	885255	746	2135	6.68801	4.60546e-73	7.75854	6.90591e-99
Solyc08g006470.3.1	Zinc finger protein	Cluster 02	UP	18	258	659	3306	73	5513	132	5.31864e+06	1423	5513	5.1186	2.98344e-16	7.44426	3.17526e-33
Solyc09g082230.1.1	LOW QUALITY:N-acetyltransferase, putative	Cluster 02	UP	9	340	1945	4755	95	3615	96	3.98608e+06	1551	4755	7.658	4.36195e-53	8.94689	2.17637e-72
Solyc11g069700.2.1	Elongation factor 1-alpha	Cluster 02	UP	34	315	2047	26093	672	63981	626	7.24758e+08	13395	63981	5.88668	1.88377e-50	9.55854	5.59903e-132
Solyc01g006950.3.1	Syntaxin, putative	Cluster 03	UP	10	159	972	1283	64	1823	25	568276	619	1823	6.50136	4.31581e-12	6.90044	1.50191e-13
Solyc01g007100.3.1	Digalactosyldiacylglycerol synthase 1	Cluster 03	UP	181	405	885	963	78	967	82	153801	509	967	2.27862	6.24972e-58	2.40551	1.211e-66
Solyc01g098760.3.1	RING/U-box superfamily protein	Cluster 03	UP	100	569	980	1666	91	2929	173	1.27366e+06	930	2929	3.2899	2.10291e-26	4.05348	6.84705e-40
Solyc01g105370.3.1	Phospho-2-dehydro-3-deoxyheptonate aldolase	Cluster 03	UP	242	1896	5468	7582	411	5961	303	9527562	3123	7582	4.49722	5.3459e-100	4.96837	1.73057e-122
Solyc02g061770.3.1	chitinase 2	Cluster 03	UP	101	897	1568	2116	86	1693	83	719221	935	2116	3.94752	4.20796e-23	4.37836	2.53221e-28
Solyc02g062340.3.1	Fructose-bisphosphate aldolase	Cluster 03	UP	70	240	578	651	10	911	2	132812	352	911	3.03278	1.7078e-06	3.20657	3.55591e-07
Solyc02g082930.3.1	acidic extracellular 27 kD chitinase	Cluster 03	UP	768	9531	12186	15616	759	10535	590	3.78273e+07	7141	15616	3.98717	8.03009e-79	4.3444	8.99717e-94
Solyc02g089720.2.1	Glycoside hydrolase, family 81	Cluster 03	UP	1064	13703	11872	18333	972	20482	1071	6.76449e+07	9642	20482	3.48015	5.54267e-21	4.10688	7.44846e-29
Solyc03g026370.1.1	LOW QUALITY:Peptidoglycan-binding LysM domain-containing protein	Cluster 03	UP	28	373	742	577	14	722	20	100435	354	742	4.69293	3.80882e-65	4.33469	2.64521e-56
Solyc03g118100.3.1	(+)-neomenthol dehydrogenase	Cluster 03	UP	96	114	422	2026	38	839	60	650098	514	2026	2.11302	9.48939e-22	4.3972	5.08224e-95
Solyc04g009030.3.1	Glyceraldehyde-3-phosphate dehydrogenase	Cluster 03	UP	185	1123	2099	2490	40	3128	9	1.61341e+06	1296	3128	3.49968	4.09204e-16	3.74621	2.08465e-18
Solyc04g064880.3.1	Pathogen-related protein	Cluster 03	UP	69	142	1307	1238	31	939	3	336859	533	1307	4.23525	3.21738e-05	4.15561	4.18549e-05
Solyc04g072020.3.1	Choline/ethanolamine kinase	Cluster 03	UP	65	828	1256	2176	62	1587	88	726026	866	2176	4.26087	6.28022e-70	5.05695	2.15673e-99
Solyc04g080880.3.1	Cysteine protease family protein	Cluster 03	UP	124	380	906	875	104	1095	120	176760	515	1095	2.87556	4.24279e-59	2.81858	5.29284e-58
Solyc05g052950.3.1	Regulator of chromosome condensation (RCC1) family protein	Cluster 03	UP	65	549	753	531	28	888	16	126008	404	888	3.53006	6.6147e-42	3.02722	1.99143e-31
Solyc05g053620.3.1	F-box protein PP2	Cluster 03	UP	359	906	2210	9379	409	16819	392	4.78074e+07	4353	16819	2.62051	0.000162315	4.70509	5.37016e-12
Solyc06g059860.3.1	patatin-like phospholipase domain protein	Cluster 03	UP	51	1087	3011	3143	32	2242	44	1.84379e+06	1373	3143	5.86748	1.70988e-96	5.92858	5.86312e-99
Solyc06g060340.3.1	photosystem II subunit S	Cluster 03	UP	15	169	586	607	2	1095	2	194034	354	1095	5.23329	2.37208e-13	5.28484	1.07573e-13
Solyc06g063370.3.1	Type I (26 kD) CP29 polypeptide	Cluster 03	UP	131	1509	1202	776	27	886	11	354697	649	1509	3.18984	2.38161e-15	2.55805	2.11559e-10
Solyc07g053360.3.1	Late embryogenesis abundant domain-containing family protein	Cluster 03	UP	186	1411	1559	1290	80	1167	61	405642	822	1559	3.06053	1.2586e-38	2.78672	1.63044e-32
Solyc07g061790.3.1	SOUL heme-binding family protein	Cluster 03	UP	76	383	807	752	46	923	31	142262	431	923	3.39972	2.20568e-17	3.29636	1.41989e-16
Solyc08g078960.3.1	Oxysterol-binding family protein	Cluster 03	UP	43	385	412	1020	59	830	60	158662	401	1020	3.23964	5.98052e-54	4.53696	3.8534e-110
Solyc08g080050.3.1	PGRL1A transmembrane protein	Cluster 03	UP	179	928	944	945	61	1163	24	217088	606	1163	2.3942	1.04344e-19	2.39793	5.0941e-20
Solyc09g009130.3.1	Phytosulfokine 3, putative	Cluster 03	UP	65	463	1064	1314	34	883	51	278877	553	1314	4.01812	1.92845e-62	4.3233	4.18415e-73
Solyc09g090570.2.1	proton gradient regulation 5	Cluster 03	UP	53	642	951	791	4	1154	7	223341	515	1154	4.14959	1.8935e-67	3.88762	5.51867e-60
Solyc09g091670.3.1	Pleiotropic drug resistance ABC transporter	Cluster 03	UP	4	138	900	1174	45	2599	17	1.09788e+06	697	2599	7.68321	4.04868e-12	8.06597	2.58039e-13
Solyc10g006330.3.1	Plastid movement impaired protein	Cluster 03	UP	59	486	658	393	8	622	6	75576.5	319	658	3.47779	3.83651e-16	2.73731	1.45789e-10
Solyc10g018300.2.1	Transketolase	Cluster 03	UP	41	201	556	365	9	520	8	53660.5	243	556	3.74541	2.66096e-11	3.14008	2.23514e-08
Solyc10g052880.1.1	LOW QUALITY:Leucine-rich repeat receptor-like protein kinase family protein	Cluster 03	UP	69	1729	3628	1770	132	746	63	1.97657e+06	1162	3628	5.71068	1.76682e-10	4.67549	1.77081e-07
Solyc10g054440.2.1	arginine decarboxylase 1	Cluster 03	UP	147	3202	10236	9252	494	9096	356	1.97041e+07	4683	10236	6.12147	8.20129e-48	5.97548	8.83701e-46
Solyc12g099930.2.1	alanine:glyoxylate aminotransferase	Cluster 03	UP	36	1383	2605	1620	72	683	19	1.05565e+06	917	2605	6.17224	3.08704e-60	5.48784	4.50172e-48
Solyc00g053440.3.1	Bax inhibitor	Cluster 04	UP	400	1351	2317	3629	1322	3730	1112	1.58694e+06	1980	3730	2.53459	2.37863e-31	3.18153	3.62786e-49
Solyc01g005140.3.1	Cytochrome b561	Cluster 04	UP	872	7162	3370	3069	1476	2458	2195	5.13191e+06	2943	7162	1.94771	3.59811e-52	1.81483	5.39868e-46
Solyc01g005560.3.1	Isocitrate dehydrogenase [NADP]	Cluster 04	UP	7003	16691	22312	21426	3696	16355	3406	5.93129e+07	12984	22312	1.67201	5.5793e-49	1.6133	6.292e-46
Solyc01g006170.3.1	rRNA processing protein EBP2	Cluster 04	UP	202	269	968	1597	510	2022	548	509729	874	2022	2.26453	1.22441e-23	2.98169	7.99068e-41
Solyc01g006870.3.1	polyketide cyclase/dehydrase/lipid transport superfamily protein	Cluster 04	UP	293	678	1042	993	327	871	395	93644.2	657	1042	1.82862	7.5604e-64	1.76102	1.08174e-61
Solyc01g007250.3.1	U3 small nucleolar ribonucleoprotein protein imp4, putative	Cluster 04	UP	248	324	902	1211	397	947	343	149210	625	1211	1.86999	5.48407e-36	2.28882	3.20993e-55
Solyc01g010430.3.1	Actin cross-linking protein, putative	Cluster 04	UP	196	2120	1546	1439	245	1732	365	597657	1092	2120	2.97798	1.21464e-11	2.87449	5.07554e-11
Solyc01g080010.2.1	xyloglucan endoglucanase inhibitor	Cluster 04	UP	31	200	410	784	525	477	176	67609.8	372	784	3.6976	2.02813e-07	4.62985	4.89147e-11
Solyc01g080220.3.1	Endo-1,3-1,4-beta-d-glucanase, putative	Cluster 04	UP	322	1161	2069	1766	713	1116	473	423513	1089	2069	2.68223	3.66493e-40	2.45582	3.64429e-34
Solyc01g086660.2.1	LOW QUALITY:agenet domain protein (DOMAIN OF UNKNOWN FUNCTION 724 2)	Cluster 04	UP	6	752	444	1447	46	1494	125	391556	616	1494	6.21031	1.90997e-31	7.90857	9.18892e-51
Solyc01g086680.3.1	glutathione S-transferase T1	Cluster 04	UP	144	766	1039	2499	227	1311	288	805662	896	2499	2.84766	3.42686e-06	4.11343	1.103e-11
Solyc01g091820.3.1	Flap endonuclease GEN-like 1	Cluster 04	UP	108	150	587	550	233	616	237	44081.5	354	616	2.43154	2.15211e-43	2.33862	2.30836e-41
Solyc01g095030.3.1	Myb family transcription factor family protein	Cluster 04	UP	765	1047	2327	2641	903	2370	840	663034	1556	2641	1.60207	1.34896e-51	1.78645	1.63756e-65
Solyc01g095740.3.1	RNA helicase DEAD5	Cluster 04	UP	282	403	887	1083	518	992	501	93607.9	667	1083	1.65269	6.29531e-18	1.93789	9.55798e-25
Solyc01g096550.3.1	Arginine N-methyltransferase family protein	Cluster 04	UP	149	406	805	960	291	906	298	103112	545	960	2.43772	3.15264e-71	2.68585	6.57217e-90
Solyc01g097160.3.1	FAD/NAD(P)-binding oxidoreductase family protein	Cluster 04	UP	194	484	780	1098	224	1229	146	195048	594	1229	2.00398	3.4175e-35	2.4939	8.34146e-56
Solyc01g097350.3.1	Calcium-binding EF hand family protein	Cluster 04	UP	184	528	748	798	583	779	691	38460.4	616	798	2.02765	4.564e-16	2.11498	1.15185e-17
Solyc01g097640.3.1	Ribosome biogenesis protein BMS1	Cluster 04	UP	416	597	1457	1858	767	1729	859	312672	1098	1858	1.81663	5.31522e-48	2.15935	1.93569e-69
Solyc01g099680.3.1	Rubber elongation factor protein, putative	Cluster 04	UP	4306	9237	19440	26096	7686	26749	6927	8.51034e+07	14349	26749	2.17494	2.33391e-53	2.59931	4.41079e-76
Solyc01g099780.3.1	Translationally-controlled tumor protein homolog	Cluster 04	UP	126	274	1089	1525	234	2591	326	955896	881	2591	3.11195	7.7629e-48	3.59646	1.4294e-64
Solyc01g099790.3.1	RING/U-box superfamily protein	Cluster 04	UP	1147	3394	5825	3722	1203	2637	1176	3.34808e+06	2729	5825	2.34359	3.84298e-90	1.69833	3.75525e-48
Solyc01g099840.3.1	Dormancy/auxin associated protein	Cluster 04	UP	175	2487	1070	725	107	696	142	856092	772	2487	2.61488	5.42546e-72	2.05017	2.86027e-45
Solyc01g100570.3.1	Nucleolar protein NOP56	Cluster 04	UP	1948	3107	6193	9628	3100	10568	3210	1.20343e+07	5393	10568	1.6702	1.25871e-48	2.30535	9.38326e-93
Solyc01g101010.3.1	F2P16.20 protein, putative isoform 1	Cluster 04	UP	1024	1651	4876	4417	1250	4339	1537	2.72883e+06	2728	4876	2.25124	3.57539e-52	2.10861	2.79675e-46
Solyc01g103510.3.1	60S ribosomal protein L3	Cluster 04	UP	106	237	322	669	270	1108	379	136584	442	1108	1.62933	4.95859e-17	2.65744	2.7728e-46
Solyc01g103700.3.1	WEB family protein	Cluster 04	UP	422	643	1360	1299	404	1181	290	196386	800	1360	1.68154	1.79436e-34	1.61974	8.42221e-33
Solyc01g104320.3.1	Plastid-lipid associated protein PAP / fibrillin family protein	Cluster 04	UP	152	434	1759	1623	382	1435	432	435502	888	1759	3.52721	3.80876e-100	3.41346	4.93574e-95
Solyc01g106090.3.1	PsbP-domain protein 1	Cluster 04	UP	271	702	1002	858	183	643	143	111993	543	1002	1.88671	1.37038e-18	1.66236	6.31114e-15
Solyc01g106210.3.1	Heat shock protein 70	Cluster 04	UP	2253	5635	9429	9977	3425	8746	3391	9.47865e+06	6122	9977	2.06538	4.41612e-67	2.14626	6.94079e-73
Solyc01g106700.3.1	Transcription factor, MADS-box	Cluster 04	UP	345	1048	1694	2014	24	749	60	610877	848	2014	2.29526	2.30323e-25	2.54504	2.96499e-31
Solyc01g107820.2.1	TOMATO WOUND-INDUCED 1	Cluster 04	UP	1732	25219	14889	15360	2255	8589	2989	8.31869e+07	10148	25219	3.10348	1.27907e-28	3.14814	1.52913e-29
Solyc01g108600.3.1	presequence protease 2	Cluster 04	UP	726	1663	3418	3914	1425	4282	1780	1.81045e+06	2458	4282	2.23404	4.35318e-98	2.42934	6.4648e-118
Solyc01g108910.3.1	Maternal effect embryo arrest protein, putative	Cluster 04	UP	766	5684	6140	3533	1665	2690	1593	4.2454e+06	3153	6140	3.00231	6.58854e-97	2.20482	5.39344e-53
Solyc01g109720.3.1	alpha/beta-Hydrolases superfamily protein	Cluster 04	UP	69	699	1025	1009	114	699	146	159465	537	1025	3.89389	3.1414e-79	3.86877	2.19988e-79
Solyc01g110130.3.1	DNA helicase	Cluster 04	UP	421	763	1399	1482	336	1755	475	328749	947	1755	1.73254	1.11658e-19	1.81485	8.38775e-22
Solyc01g111020.3.1	Pentatricopeptide repeat-containing protein, putative	Cluster 04	UP	347	1176	1393	1261	746	1135	608	134137	952	1393	2.00795	5.15284e-70	1.85875	8.64244e-62
Solyc01g111420.3.1	Ribosomal protein L1p/L10e family	Cluster 04	UP	457	1124	2131	2298	1090	2325	1153	477656	1511	2325	2.22426	1.78775e-28	2.33058	1.82161e-31
Solyc02g014310.3.1	glycine rich protein X55695	Cluster 04	UP	3066	5753	10563	14837	4838	17246	5002	3.09005e+07	8758	17246	1.78522	2.87135e-40	2.27462	4.95566e-65
Solyc02g014860.3.1	DnaJ domain-containing protein	Cluster 04	UP	81	903	658	386	643	447	447	67400.8	509	903	3.00112	4.3347e-38	2.23968	6.30168e-22
Solyc02g031990.1.1	LOW QUALITY:VQ motif-containing protein, putative	Cluster 04	UP	47	146	579	1391	83	969	64	308034	468	1391	3.62089	5.45571e-08	4.88257	1.26102e-13
Solyc02g036370.3.1	Myb family transcription factor	Cluster 04	UP	450	2947	1826	1593	366	1413	507	965260	1300	2947	2.01399	4.41523e-65	1.82109	1.63547e-54
Solyc02g036480.1.1	LOW QUALITY:Late embryogenesis abundant (LEA) hydroxyproline-rich glycoprotein family	Cluster 04	UP	34	59	575	1151	110	2768	48	1.25038e+06	678	2768	4.07277	0.000198947	5.0742	2.78012e-06
Solyc02g062700.3.1	AAA-type ATPase family protein	Cluster 04	UP	106	226	738	1256	523	1405	722	230548	711	1405	2.79816	3.3783e-39	3.55743	3.14972e-64
Solyc02g065400.3.1	33kDa precursor protein of oxygen-evolving complex	Cluster 04	UP	1425	5596	6906	5321	689	4843	308	6.65876e+06	3584	6906	2.27652	4.67809e-26	1.90029	1.17534e-18
Solyc02g069260.3.1	Argonaute2a	Cluster 04	UP	858	1564	3644	3916	2769	3408	1738	1.24791e+06	2557	3916	2.08844	1.27816e-73	2.1902	4.41778e-82
Solyc02g070100.3.1	RNA helicase DEAD7	Cluster 04	UP	609	968	2025	2052	1180	2154	1197	337412	1455	2154	1.73536	2.34681e-38	1.75234	8.75756e-40
Solyc02g071510.3.1	Transcription factor GTE12-like protein	Cluster 04	UP	1036	3120	5419	6770	1860	6719	2177	5.23672e+06	3872	6770	2.3878	4.87851e-79	2.70775	2.25838e-102
Solyc02g071730.3.1	Tomato AGAMOUS 1 (TAG1)	Cluster 04	UP	669	6408	10229	8423	1036	6745	520	1.5513e+07	4861	10229	3.93349	6.94715e-123	3.65332	1.59923e-106
Solyc02g072090.2.1	DNA polymerase III subunit gamma/tau	Cluster 04	UP	106	343	680	688	184	556	216	53937.3	396	688	2.67383	3.80029e-47	2.68936	7.13301e-49
Solyc02g076800.1.1	LOW QUALITY:DUF4228 domain protein	Cluster 04	UP	105	1721	1166	1986	343	1547	492	508436	1051	1986	3.46942	1.23844e-106	4.23646	2.32469e-163
Solyc02g078210.3.1	Ubiquitin-conjugating enzyme family protein	Cluster 04	UP	158	3895	483	581	154	794	277	2.33666e+06	906	3895	1.59972	3.12e-12	1.87388	8.54907e-17
Solyc02g078900.3.1	Internal alternative NAD(P)H-ubiquinone oxidoreductase A1, mitochondrial	Cluster 04	UP	468	1703	2058	1784	257	1284	279	543553	1119	2058	2.13655	2.19308e-16	1.92867	1.03586e-13
Solyc02g079110.3.1	WD40 repeat-containing protein	Cluster 04	UP	84	259	476	401	175	405	199	19640.4	286	476	2.50447	5.95634e-48	2.24662	6.17837e-40
Solyc02g079170.3.1	External alternative NAD(P)H-ubiquinone oxidoreductase B2, mitochondrial	Cluster 04	UP	833	2982	8266	5812	615	3768	857	9054246	3305	8266	3.30987	4.94465e-54	2.80148	3.08036e-39
Solyc02g080890.3.1	WRKY transcription factor 6	Cluster 04	UP	182	436	735	624	242	730	229	53012.7	454	735	2.01295	0.00228713	1.77429	0.00700911
Solyc02g081680.3.1	Nucleolar complex protein 2 like	Cluster 04	UP	229	212	775	1047	371	1179	362	158074	596	1179	1.76143	2.44745e-31	2.18983	1.05107e-49
Solyc02g081700.1.1	Proteasome subunit alpha type	Cluster 04	UP	898	1705	3966	5166	1572	5079	1981	2.94853e+06	2910	5166	2.14181	1.49897e-62	2.52284	1.48225e-87
Solyc02g081810.3.1	H/ACA ribonucleoprotein complex subunit 4	Cluster 04	UP	469	1188	2372	3734	699	3842	805	1.99946e+06	1873	3842	2.34193	1.4243e-70	2.99179	6.35737e-117
Solyc02g082450.3.1	Auxin efflux carrier family protein	Cluster 04	UP	239	5260	4617	2292	91	947	167	4.81549e+06	1945	5260	4.26834	7.77451e-57	3.25738	9.40601e-34
Solyc02g082920.3.1	acidic extracellular 26 kD chitinase	Cluster 04	UP	181	496	825	997	280	631	89	113571	500	997	2.18549	1.41043e-06	2.45541	4.65399e-08
Solyc02g083350.3.1	RNA polymerase 2 largest subunit 1	Cluster 04	UP	1561	2225	5538	6823	2018	8010	2258	7.03826e+06	4062	8010	1.82743	1.3292e-25	2.12781	1.59598e-34
Solyc02g083470.3.1	Pre-rRNA-processing protein ESF1, putative	Cluster 04	UP	572	1027	1827	2155	793	2168	848	427927	1341	2168	1.67956	1.1036e-31	1.91391	1.41015e-41
Solyc02g085285.1.1	Protein with RING/U-box and TRAF-like domain	Cluster 04	UP	92	1080	891	1090	288	1749	454	343032	806	1749	3.2637	1.59382e-45	3.55444	1.1422e-54
Solyc02g085310.3.1	plant invertase/pectin methylesterase inhibitor superfamily protein	Cluster 04	UP	114	1061	1246	1454	366	2457	643	681726	1049	2457	3.44218	8.58989e-57	3.66325	4.80216e-65
Solyc02g085315.1.1	Sec14p-like phosphatidylinositol transfer family protein	Cluster 04	UP	110	1343	1943	2432	481	3205	574	1.32072e+06	1441	3205	4.13029	1.20516e-103	4.45524	6.38027e-122
Solyc02g085320.1.1	Maturase K	Cluster 04	UP	137	467	964	1004	478	1420	575	193537	721	1420	2.80598	9.74014e-56	2.87029	1.64738e-59
Solyc02g085610.3.1	LEGBF4G L.esculentum GBF4G-box binding protein	Cluster 04	UP	170	494	751	812	307	748	277	62401.4	508	812	2.13503	6.69659e-52	2.25189	6.87995e-60
Solyc02g086300.3.1	Class I glutamine amidotransferase-like superfamily protein	Cluster 04	UP	102	1689	2276	736	296	686	386	697535	882	2276	4.47991	4.52239e-29	2.84927	1.42535e-12
Solyc02g087230.3.1	Ferredoxin-thioredoxin reductase catalytic chain	Cluster 04	UP	236	598	994	980	313	1102	315	126803	648	1102	2.06921	3.18432e-37	2.05455	1.5146e-37
Solyc02g088790.3.1	RNA-binding protein	Cluster 04	UP	46	146	378	381	296	424	375	17113.4	292	424	2.99968	1.83193e-48	3.03103	3.49631e-51
Solyc02g089110.3.1	Mitochondrial carrier family protein	Cluster 04	UP	178	199	668	1121	176	1030	165	180384	505	1121	1.8993	4.58292e-28	2.64914	1.18659e-55
Solyc02g089280.3.1	alpha-L RNA-binding motif/ribosomal protein S4 family protein	Cluster 04	UP	252	355	819	813	283	870	276	77350.8	524	870	1.69746	6.69649e-22	1.6871	3.48118e-22
Solyc02g089340.3.1	DNA-directed RNA polymerase	Cluster 04	UP	157	281	683	578	298	604	304	38560.9	415	683	2.11765	1.9465e-35	1.88264	6.3183e-29
Solyc02g089610.2.1	S-adenosylmethionine decarboxylase 2	Cluster 04	UP	1924	18138	13655	14377	1859	11120	2813	4.37489e+07	9127	18138	2.82733	8.01537e-75	2.90126	4.14356e-79
Solyc02g089615.1.1	S-adenosylmethionine decarboxylase uORF	Cluster 04	UP	1132	10484	8492	9255	1107	6306	1626	1.55164e+07	5486	10484	2.90646	5.2545e-124	3.03053	1.19698e-135
Solyc02g090890.3.1	zeaxanthin epoxidase	Cluster 04	UP	458	1296	1787	3874	591	3141	491	1943086	1663	3874	1.9635	1.54074e-35	3.07833	1.64546e-87
Solyc02g093050.3.1	WRKY transcription factor 8	Cluster 04	UP	143	433	694	765	109	542	86	76395	396	765	2.2775	1.00706e-05	2.41763	2.34451e-06
Solyc02g093270.3.1	caffeoyl-CoA O-methyltransferase	Cluster 04	UP	90	311	1037	859	296	1015	56	169463	523	1037	3.52447	0.000191887	3.25144	0.000555466
Solyc02g093520.3.1	E3 ubiquitin-protein ligase RGLG2	Cluster 04	UP	2089	14882	12413	13587	2203	10526	2728	29736403	8347	14882	2.57059	1.57728e-68	2.70092	6.10354e-76
Solyc03g006420.3.1	Origin recognition complex subunit 1	Cluster 04	UP	133	205	593	823	261	758	303	75290	439	823	2.15829	1.0954e-44	2.6245	8.36282e-69
Solyc03g007170.3.1	Peptidyl-prolyl cis-trans isomerase FKBP53	Cluster 04	UP	64	126	603	970	267	1264	353	213587	521	1264	3.23592	1.71806e-45	3.91517	8.3151e-68
Solyc03g019950.3.1	Endosomal targeting BRO1-like domain-containing protein	Cluster 04	UP	851	2185	2765	3375	977	2603	1123	966305	1983	3375	1.69826	4.11755e-45	1.98729	1.76701e-62
Solyc03g025160.3.1	Translational activator gcn1	Cluster 04	UP	151	308	689	671	171	581	191	54141.5	395	689	2.18031	1.65515e-44	2.15008	1.06607e-44
Solyc03g025270.3.1	fibrillarin 2	Cluster 04	UP	310	551	1220	1549	742	1744	812	273486	990	1744	1.97759	1.09791e-38	2.31843	4.34111e-54
Solyc03g032130.3.1	High mobility group protein	Cluster 04	UP	4486	13551	14647	15905	4069	14522	5062	2.58115e+07	10320	15905	1.70621	3.15103e-42	1.82589	1.91214e-48
Solyc03g051900.3.1	Protein RRP5-like protein	Cluster 04	UP	400	664	1549	1413	789	1365	938	172020	1017	1549	1.95724	3.92125e-49	1.81999	1.68802e-43
Solyc03g081240.3.1	Two-component response regulator-like protein	Cluster 04	UP	76	1583	791	708	264	1468	271	345932	737	1583	3.37528	4.17662e-66	3.22134	2.12483e-61
Solyc03g093510.2.1	alpha/beta-Hydrolases superfamily protein	Cluster 04	UP	188	291	568	655	176	800	186	67658.5	409	800	1.59428	4.51692e-14	1.7994	4.541e-18
Solyc03g096670.3.1	Protein phosphatase 2C	Cluster 04	UP	742	18286	5458	5402	749	6320	958	47147653	5416	18286	2.87735	1.01187e-94	2.86241	1.81952e-94
Solyc03g097020.3.1	AAA-type ATPase family protein	Cluster 04	UP	123	416	1486	2131	495	2515	713	857958	1126	2515	3.58946	1.3622e-52	4.10808	2.53451e-69
Solyc03g097160.3.1	Transducin/WD40 repeat-like superfamily protein	Cluster 04	UP	292	377	886	950	547	959	531	69265.2	649	959	1.5996	4.26513e-35	1.69912	5.4891e-41
Solyc03g097980.3.1	Guanine nucleotide-binding alpha-2 subunit	Cluster 04	UP	237	1121	1640	1024	197	750	205	323924	739	1640	2.78528	9.82377e-94	2.10776	1.39833e-54
Solyc03g098020.3.1	alpha/beta-Hydrolases superfamily protein	Cluster 04	UP	89	438	921	475	211	259	150	95052.2	363	921	3.36351	7.73772e-43	2.40517	1.33246e-22
Solyc03g098320.3.1	Myb transcription factor	Cluster 04	UP	107	771	1180	1038	196	1319	165	247868	682	1319	3.46521	6.87088e-105	3.27831	1.27102e-95
Solyc03g112530.3.1	Transducin/WD40 repeat-like superfamily protein	Cluster 04	UP	235	383	801	910	518	857	493	60833.1	600	910	1.77603	1.26671e-40	1.94925	9.31639e-51
Solyc03g112820.3.1	U3 small nucleolar ribonucleoprotein protein MPP10	Cluster 04	UP	217	300	732	928	303	836	332	85131.2	521	928	1.75115	2.72652e-15	2.09118	9.54569e-22
Solyc03g113380.3.1	Pentatricopeptide repeat-containing protein, putative	Cluster 04	UP	384	3762	2711	2461	281	1961	445	1.87059e+06	1715	3762	2.81827	1.8037e-180	2.67862	3.1109e-166
Solyc03g114280.3.1	RING/U-box superfamily protein	Cluster 04	UP	140	142	461	503	253	428	267	21009.5	313	503	1.72429	8.80506e-23	1.84538	5.37369e-27
Solyc03g114360.3.1	Poly [ADP-ribose] polymerase	Cluster 04	UP	170	1026	706	1729	1398	2062	1254	384049	1192	2062	2.05548	1.5916e-05	3.34506	8.97067e-13
Solyc03g114960.3.1	ABC transporter B family protein	Cluster 04	UP	125	207	526	1766	464	2932	757	1.21326e+06	968	2932	2.06751	2.22195e-19	3.81225	2.76593e-65
Solyc03g115240.3.1	RNA polymerase-associated protein LEO1	Cluster 04	UP	422	647	1284	1684	628	1705	693	270861	1009	1705	1.60966	1.8453e-20	1.99501	2.10058e-31
Solyc03g115247.1.1	Leo1-like protein	Cluster 04	UP	800	1058	2621	3075	1092	3126	1148	997146	1846	3126	1.71158	5.79225e-20	1.94095	1.37019e-25
Solyc03g116170.3.1	Nucleosome assembly protein family	Cluster 04	UP	234	562	761	1073	688	1165	715	92692	743	1165	1.70125	7.22384e-21	2.19414	6.03336e-35
Solyc03g116390.3.1	Late embryogenesis abundant protein	Cluster 04	UP	106	659	1497	458	312	769	174	265674	568	1497	3.81804	6.7783e-38	2.10768	1.94717e-12
Solyc03g118090.3.1	Mitochondrial substrate carrier family protein	Cluster 04	UP	208	776	853	962	115	598	137	119824	521	962	2.02254	1.67055e-25	2.20606	8.79754e-31
Solyc03g119140.3.1	MAP kinase kinase kinase 30	Cluster 04	UP	443	2370	1619	1456	309	1101	404	622984	1100	2370	1.86835	5.64527e-42	1.71588	3.10959e-36
Solyc03g119250.3.1	Calmodulin binding protein-like, putative	Cluster 04	UP	125	694	588	535	422	583	552	29550.5	500	694	2.23578	8.68739e-07	2.09563	3.65245e-06
Solyc03g119305.1.1	zinc finger protein-like protein	Cluster 04	UP	240	1619	1161	1181	235	820	383	292651	806	1619	2.2745	2.76036e-51	2.29386	2.3775e-53
Solyc03g120080.3.1	WD40 repeat-like protein	Cluster 04	UP	123	228	503	591	227	587	235	35141.8	356	591	2.02544	8.87171e-30	2.25352	5.03668e-38
Solyc03g120740.1.1	LOW QUALITY:At1g15230/F9L1_18	Cluster 04	UP	129	376	396	628	273	800	195	60832.4	400	800	1.6128	2.9392e-12	2.27521	4.70403e-24
Solyc03g122340.3.1	lipoxygenase D	Cluster 04	UP	137	581	731	782	486	1779	756	309378	750	1779	2.41585	0.000386674	2.51314	0.000199654
Solyc04g005670.2.1	Kelch repeat-containing F-box family protein, putative	Cluster 04	UP	908	3187	3213	2914	565	2439	671	1.28309e+06	1985	3213	1.82243	7.18124e-24	1.68105	1.07596e-20
Solyc04g007230.3.1	Regulator of Vps4 activity in the MVB pathway protein	Cluster 04	UP	379	1561	1438	1255	339	802	329	273848	872	1561	1.92806	1.31456e-61	1.72722	6.68372e-51
Solyc04g007270.3.1	PHD finger protein family	Cluster 04	UP	488	2809	2900	3282	873	3364	1029	1.34928e+06	2106	3364	2.56892	1.37896e-119	2.7484	2.39371e-139
Solyc04g009500.3.1	Mediator of RNA polymerase II transcription subunit 15-like protein	Cluster 04	UP	700	1659	2225	2268	656	2408	647	595372	1509	2408	1.67085	3.5299e-25	1.69554	3.07051e-26
Solyc04g015690.3.1	Insulin degrading enzyme	Cluster 04	UP	99	296	364	642	319	830	385	62541.1	419	830	1.86609	3.66147e-25	2.68545	2.79146e-54
Solyc04g016260.3.1	Calcium-transporting ATPase	Cluster 04	UP	96	420	876	613	91	478	89	97339.5	380	876	3.18224	3.31767e-11	2.66548	2.68488e-08
Solyc04g016530.3.1	DNA-(apurinic or apyrimidinic site) lyase	Cluster 04	UP	264	262	984	955	416	1312	437	177232	661	1312	1.8896	2.03908e-28	1.85407	5.46881e-28
Solyc04g050540.3.1	Pentatricopeptide repeat-containing protein, putative	Cluster 04	UP	305	617	1098	916	408	965	316	103758	661	1098	1.85735	2.59582e-45	1.58638	3.6515e-34
Solyc04g051500.3.1	Transporter-related family protein	Cluster 04	UP	187	547	977	902	180	590	219	108415	515	977	2.38558	1.00148e-18	2.26927	2.82949e-17
Solyc04g054740.3.1	myo-inositol-1-phosphate synthase	Cluster 04	UP	614	6189	5508	3007	835	2982	721	5.22962e+06	2837	6189	3.16379	2.77853e-115	2.29184	3.23269e-61
Solyc04g054930.3.1	Trehalose 6-phosphate phosphatase	Cluster 04	UP	121	650	451	385	541	263	125	40135.7	362	650	1.8976	6.0869e-05	1.66907	0.000400321
Solyc04g064530.1.1	LOW QUALITY:Transmembrane protein, putative	Cluster 04	UP	105	137	359	473	207	583	270	32029.4	305	583	1.77556	0.000235519	2.17043	5.09966e-06
Solyc04g072260.2.1	Midasin	Cluster 04	UP	422	640	2224	2253	676	2275	782	671928	1325	2275	2.39713	3.84645e-30	2.41488	7.34435e-31
Solyc04g072265.1.1	Midasin	Cluster 04	UP	143	201	549	454	229	496	261	24845.7	333	549	1.9356	1.35207e-08	1.66145	9.88393e-07
Solyc04g072620.1.1	LOW QUALITY:sterile alpha motif (SAM) domain-containing protein	Cluster 04	UP	25	462	870	2023	121	1835	270	669537	801	2023	5.07636	7.60951e-15	6.29301	2.70376e-22
Solyc04g074180.4.1	cryptochrome 1	Cluster 04	UP	1321	4745	4448	5076	648	3537	722	3.41809e+06	2928	5076	1.75067	6.22281e-48	1.94117	2.10915e-59
Solyc04g076010.3.1	RING/FYVE/PHD zinc finger superfamily protein	Cluster 04	UP	928	2837	2925	4479	1892	4774	1960	1.89104e+06	2828	4774	1.65521	1.80879e-20	2.27039	7.88761e-38
Solyc04g076220.3.1	AT hook motif DNA-binding family protein	Cluster 04	UP	516	1494	1607	2194	1690	2030	1475	260756	1572	2194	1.64098	6.49659e-10	2.08819	1.91091e-15
Solyc04g076880.3.1	phosphoenolpyruvate carboxykinase	Cluster 04	UP	12631	39186	55651	51073	9480	38151	6801	3.84776e+08	30425	55651	2.13948	3.28378e-24	2.01555	9.69238e-22
Solyc04g078290.3.1	Cytochrome P450	Cluster 04	UP	35	137	533	768	109	472	45	86998.6	300	768	3.89941	4.45705e-17	4.42199	7.66526e-22
Solyc04g078540.3.1	Cysteine protease	Cluster 04	UP	330	641	1943	3752	943	4670	1890	2.77319e+06	2024	4670	2.55247	4.94976e-43	3.50362	3.04784e-81
Solyc04g079090.3.1	phosphatidic acid phosphohydrolase 2	Cluster 04	UP	347	677	1061	1272	503	1162	539	125147	794	1272	1.59718	3.15759e-30	1.87398	1.62213e-42
Solyc04g079120.3.1	Protein phosphatase 2C family protein	Cluster 04	UP	231	923	697	808	236	899	409	80507.7	600	923	1.58948	4.84107e-09	1.80389	1.73633e-11
Solyc04g080300.3.1	Erythronate-4-phosphate dehydrogenase family protein	Cluster 04	UP	1080	3181	5178	4115	775	3593	1144	2.9091e+06	2724	5178	2.25904	2.27546e-104	1.92917	3.59661e-77
Solyc04g080850.3.1	Thioredoxin	Cluster 04	UP	1626	3561	7604	6244	2293	5963	2752	5.16658e+06	4292	7604	2.22452	7.36533e-56	1.94108	4.2849e-43
Solyc04g080960.3.1	pre-pro-cysteine proteinase	Cluster 04	UP	2028	11845	9313	8819	4313	9758	3435	1.30742e+07	7073	11845	2.19917	1.38765e-72	2.12011	5.42583e-68
Solyc04g081580.3.1	RNA helicase DEAD15	Cluster 04	UP	624	1080	2375	2792	1305	2896	1283	757256	1765	2896	1.93051	6.18826e-51	2.16165	9.44333e-65
Solyc04g081890.1.1	RING/U-box superfamily protein	Cluster 04	UP	1033	4561	3188	3276	2040	2359	1575	1.50305e+06	2576	4561	1.62398	2.62902e-13	1.66504	4.73521e-14
Solyc04g081970.3.1	Thioredoxin	Cluster 04	UP	515	3817	2696	2081	386	2303	374	1.83747e+06	1739	3817	2.38775	1.28314e-38	2.01485	4.43466e-28
Solyc04g082200.2.1	LOW QUALITY:dehydrin	Cluster 04	UP	39910	245878	201979	223582	53156	239789	65518	7.7058e+09	152830	245878	2.33938	1.25376e-11	2.48597	4.79312e-13
Solyc05g005160.3.1	ATP-citrate synthase, putative	Cluster 04	UP	388	691	1234	1268	211	1151	152	212740	728	1268	1.66715	0.00775457	1.70538	0.00603882
Solyc05g005260.2.1	Retrovirus-related Pol polyprotein from transposon TNT 1-94	Cluster 04	UP	118	385	435	578	257	1169	236	148172	454	1169	1.87553	0.000167473	2.28623	3.33143e-06
Solyc05g005460.3.1	Cysteine/Histidine-rich C1 domain family protein	Cluster 04	UP	127	809	827	1298	224	1245	301	215565	690	1298	2.69481	1.51357e-17	3.34319	1.11922e-26
Solyc05g006390.1.1	LOW QUALITY:CDP-diacylglycerol--glycerol-3-phosphate 3-phosphatidyltransferase, putative	Cluster 04	UP	148	634	1355	2044	348	4113	513	2.34498e+06	1308	4113	3.19314	8.87523e-08	3.78533	1.64776e-10
Solyc05g008370.1.1	Ribose-5-phosphate isomerase-like protein	Cluster 04	UP	110	242	710	454	62	362	68	62940.6	287	710	2.68043	1.37919e-19	2.03453	6.24163e-12
Solyc05g008400.3.1	Repressor of RNA polymerase III transcription	Cluster 04	UP	77	454	645	458	148	425	149	44266.4	337	645	3.06215	5.49102e-51	2.57207	8.10492e-37
Solyc05g009120.3.1	Core-2/I-branching beta-1,6-N-acetylglucosaminyltransferase family protein	Cluster 04	UP	412	2494	2895	1985	198	1309	156	1.23192e+06	1350	2895	2.81249	5.14489e-08	2.26745	1.14753e-05
Solyc05g009520.1.1	LOW QUALITY:BnaA06g07410D protein	Cluster 04	UP	411	1656	1494	2057	717	1895	972	352205	1315	2057	1.85958	4.47807e-18	2.32294	6.85431e-28
Solyc05g009550.3.1	Regulator of Vps4 activity in the MVB pathway protein, putative	Cluster 04	UP	700	4910	2989	3029	2757	1683	4231	1.97118e+06	2900	4910	2.09416	2.20534e-17	2.1126	8.05567e-18
Solyc05g009720.3.1	Two-component response regulator	Cluster 04	UP	69	5450	1183	768	424	420	594	4.57263e+06	1273	5450	4.10192	2.67865e-82	3.47599	7.85363e-60
Solyc05g010340.3.1	Uridine kinase	Cluster 04	UP	65	407	817	824	25	403	26	115568	367	824	3.64492	2.8528e-37	3.66056	5.21267e-38
Solyc05g011990.3.1	Nucleolar 14	Cluster 04	UP	490	663	1781	2953	1051	3382	1058	1.31031e+06	1625	3382	1.86798	5.27682e-45	2.59014	8.56731e-88
Solyc05g013170.2.1	GCK domain-containing protein	Cluster 04	UP	242	333	911	1213	516	1440	613	205226	753	1440	1.91142	7.85562e-18	2.32136	3.39176e-26
Solyc05g014130.3.1	COP1-interacting protein 4	Cluster 04	UP	368	576	1271	1430	854	1567	967	182785	1005	1567	1.78954	3.10903e-45	1.95652	1.60423e-55
Solyc05g016060.3.1	cysteine-rich/transmembrane domain A-like protein	Cluster 04	UP	54	306	883	1242	145	1707	135	441133	639	1707	4.01601	8.94738e-06	4.50722	5.16121e-07
Solyc05g018500.3.1	Protein OBERON 3-like protein	Cluster 04	UP	232	736	1146	818	690	819	757	72827	743	1146	2.30129	1.32143e-33	1.81537	1.25131e-21
Solyc05g048750.3.1	coiled-coil protein	Cluster 04	UP	109	181	453	624	179	610	179	46433.6	334	624	2.06517	3.54394e-21	2.51741	6.1152e-32
Solyc05g050800.3.1	phosphoglycerate mutase family protein	Cluster 04	UP	59	857	516	387	434	185	375	71357.5	402	857	3.12409	2.57389e-14	2.70335	3.80834e-11
Solyc05g051850.3.1	putative myo-inositol-1-phosphatase	Cluster 04	UP	174	639	1183	1818	725	2519	711	707781	1110	2519	2.76239	1.10679e-42	3.38264	1.51099e-64
Solyc05g052410.2.1	Dehydration responsive element binding protein	Cluster 04	UP	105	2398	1340	1485	448	2214	446	770241	1205	2398	3.66245	2.02127e-76	3.80943	8.96898e-84
Solyc05g052600.3.1	Sedoheptulose-1,7-bisphosphatase	Cluster 04	UP	384	1241	1770	1761	249	1853	148	520666	1058	1853	2.20053	1.11353e-15	2.19529	9.34673e-16
Solyc05g053140.3.1	26S proteasome regulatory subunit family protein	Cluster 04	UP	315	527	1191	1280	675	1326	965	138786	897	1326	1.91761	8.36249e-47	2.02153	2.13422e-53
Solyc05g053290.3.1	Protein phosphatase 2C family protein	Cluster 04	UP	237	1262	1021	941	377	1060	278	166907	739	1262	2.10354	2.35491e-29	1.985	1.00907e-26
Solyc05g053470.3.1	Chaperonin CPN60, mitochondrial	Cluster 04	UP	1613	2738	6313	5398	2903	5098	2271	3.17266e+06	3762	6313	1.97	9.75927e-132	1.74282	1.25728e-104
Solyc05g053600.3.1	Pleiotropic drug resistance ABC transporter	Cluster 04	UP	249	966	2591	1479	260	2476	137	1.05148e+06	1165	2591	3.37714	6.56879e-05	2.56832	0.00246502
Solyc05g054830.3.1	Ankyrin repeat family protein	Cluster 04	UP	995	3902	4195	3901	1432	3251	1573	1.63122e+06	2750	4195	2.07616	5.88341e-59	1.96963	9.57588e-54
Solyc05g055170.3.1	Charged multivesicular body protein 5	Cluster 04	UP	70	90	334	411	114	567	139	39196.5	246	567	2.24664	1.49546e-28	2.54263	6.26781e-38
Solyc05g055870.3.1	F-box protein family	Cluster 04	UP	152	2561	3730	5569	401	6338	588	6264911	2763	6338	4.61365	6.36924e-74	5.19157	6.79629e-94
Solyc05g056290.3.1	biotin carboxylase carrier	Cluster 04	UP	702	1476	2786	2991	741	2985	847	1.05214e+06	1790	2991	1.98978	2.64918e-45	2.08981	1.59201e-50
Solyc06g007320.3.1	Ubiquitin activating enzyme E1	Cluster 04	UP	1794	2981	6314	6438	2366	4775	2460	3.57177e+06	3875	6438	1.81603	2.74109e-50	1.84277	3.21044e-52
Solyc06g008620.1.1	LOW QUALITY:tolB protein-like protein	Cluster 04	UP	312	3837	2856	2787	612	1051	1597	1.7369e+06	1865	3837	3.19302	2.04189e-07	3.15702	2.53156e-07
Solyc06g035960.3.1	4-coumarate:CoA ligase-like protein	Cluster 04	UP	516	4594	2961	1582	440	1090	555	2.77653e+06	1677	4594	2.52016	3.43948e-06	1.61588	0.00312657
Solyc06g062690.3.1	Nucleosome assembly protein 1-1	Cluster 04	UP	338	620	1203	1115	549	1029	515	108187	767	1203	1.83194	2.18496e-43	1.72035	2.3503e-39
Solyc06g062780.3.1	Phospholipid-transporting ATPase	Cluster 04	UP	413	2032	2036	2080	832	1403	1099	380894	1414	2080	2.30334	3.1414e-79	2.33144	7.98553e-83
Solyc06g063090.3.1	alanine aminotransferase 2	Cluster 04	UP	463	1267	2309	2354	726	2074	908	563429	1443	2354	2.31932	1.35738e-37	2.34479	8.53487e-39
Solyc06g065640.3.1	Transcriptional corepressor LEUNIG	Cluster 04	UP	1177	1868	3766	5251	1178	3946	1361	2.78938e+06	2650	5251	1.67836	6.99889e-23	2.15737	2.3545e-37
Solyc06g068820.3.1	Mitochondrial import inner membrane translocase subunit TIM16	Cluster 04	UP	128	221	547	836	235	868	368	86437.2	458	868	2.08854	1.86835e-25	2.69905	3.44141e-43
Solyc06g069570.3.1	Soluble N-ethylmaleimide-sensitive factor adaptor protein	Cluster 04	UP	589	4197	4014	2401	1163	1861	1169	1.96445e+06	2199	4197	2.7673	8.2468e-71	2.02587	1.03825e-38
Solyc06g071070.1.1	NAD(P)-binding Rossmann-fold superfamily protein	Cluster 04	UP	121	747	1007	663	48	330	47	148548	423	1007	3.04903	8.06289e-25	2.44344	1.59105e-16
Solyc06g072040.1.1	CONSTANS interacting protein 2a	Cluster 04	UP	286	631	903	1133	414	1003	385	107212	679	1133	1.66022	6.84262e-29	1.98269	4.33816e-42
Solyc06g074390.3.1	Fatty acyl-CoA reductase	Cluster 04	UP	73	221	1576	727	20	161	24	400070	400	1576	4.41859	1.53522e-84	3.30347	7.87111e-48
Solyc06g076020.3.1	heat shock protein 70 kD	Cluster 04	UP	373	309	1691	1305	1140	2438	1113	580698	1196	2438	2.17941	4.9019e-06	1.8041	0.00015567
Solyc06g082080.3.1	Protein phosphatase 2C	Cluster 04	UP	134	522	1285	1099	294	497	451	183732	612	1285	3.25757	5.60034e-27	3.03049	1.04667e-23
Solyc06g084370.1.1	LOW QUALITY:sodium hydrogen exchanger 4	Cluster 04	UP	111	264	842	2182	595	2092	594	700086	954	2182	2.91815	1.13632e-06	4.28964	4.36082e-13
Solyc07g005970.3.1	Autophagy-related protein 11	Cluster 04	UP	262	514	884	1106	253	841	278	121950	591	1106	1.75808	1.61869e-20	2.07769	7.88044e-29
Solyc07g006035.1.1	Tetratricopeptide repeat (TPR)-like superfamily protein	Cluster 04	UP	1211	10197	12110	5466	975	5223	592	21409700	5111	12110	3.32077	5.54777e-36	2.17314	3.23632e-16
Solyc07g006145.1.1	Cytochrome P450	Cluster 04	UP	129	2220	2203	6055	429	3960	679	5.07867e+06	2239	6055	4.08985	4.54331e-48	5.54755	3.40489e-88
Solyc07g006890.1.1	Cytochrome P450, putative	Cluster 04	UP	118	705	1748	9880	695	8489	1307	17374411	3277	9880	3.88665	9.36216e-38	6.38358	1.02744e-100
Solyc07g007040.3.1	G-patch domain-containing protein	Cluster 04	UP	1040	1466	3459	3306	2053	3781	2065	1.04405e+06	2453	3781	1.73416	7.85119e-50	1.66789	7.96125e-47
Solyc07g007170.3.1	RING/U-box superfamily protein	Cluster 04	UP	157	819	936	871	263	651	348	90099	578	936	2.56761	3.88297e-18	2.46297	5.54731e-17
Solyc07g008320.3.1	Calcium-transporting ATPase	Cluster 04	UP	902	2356	3102	4027	1432	3469	1348	1.3737e+06	2377	4027	1.78506	1.92887e-42	2.15817	2.03606e-62
Solyc07g016200.3.1	Proteasome subunit beta type	Cluster 04	UP	678	1002	2105	3346	1129	3882	1463	1.55911e+06	1944	3882	1.63485	8.41065e-30	2.30106	5.22686e-59
Solyc07g042550.3.1	Sucrose synthase	Cluster 04	UP	2067	7357	6252	9874	4602	7041	3341	7125494	5791	9874	1.59761	2.06918e-14	2.25606	1.16402e-27
Solyc07g043130.3.1	Phototropic-responsive NPH3 family protein	Cluster 04	UP	815	8852	5511	2830	343	3116	464	1.09759e+07	3133	8852	2.7565	6.23262e-78	1.79478	7.3179e-34
Solyc07g045420.3.1	ABC1 kinase	Cluster 04	UP	172	359	566	661	274	865	268	66420	452	865	1.70515	1.18864e-32	1.93869	4.48241e-44
Solyc07g047790.3.1	Heat shock protein, putative	Cluster 04	UP	1752	4656	5970	6685	4096	7531	3708	3.67204e+06	4914	7531	1.76993	2.78291e-67	1.93189	5.64589e-81
Solyc07g053470.3.1	elongation factor family protein	Cluster 04	UP	582	974	1793	2138	1067	2051	1168	328416	1396	2138	1.62542	3.30716e-40	1.87473	1.85607e-54
Solyc07g053990.3.1	Structural constituent of cell wall, putative	Cluster 04	UP	484	1225	1714	1766	876	2314	1041	394225	1346	2314	1.82322	4.13497e-34	1.86582	2.75562e-36
Solyc07g054060.3.1	Phospho-N-acetylmuramoyl-pentapeptide-transferase, putative	Cluster 04	UP	180	644	733	740	65	590	74	83239.5	432	740	2.0123	1.35535e-23	2.03818	1.04064e-24
Solyc07g054460.3.1	H/ACA ribonucleoprotein complex non-core subunit NAF1	Cluster 04	UP	147	370	808	949	364	957	455	93923.8	579	957	2.45816	4.97686e-41	2.68068	8.80641e-50
Solyc07g055080.3.1	Proteasome subunit alpha type	Cluster 04	UP	129	112	455	1064	727	1627	1205	327834	760	1627	1.82163	2.59605e-22	3.04363	1.45555e-63
Solyc07g056510.3.1	Glutathione S-transferase	Cluster 04	UP	236	2734	1629	1118	674	341	253	972222	998	2734	2.78667	3.47161e-07	2.24312	4.16906e-05
Solyc07g062490.1.1	Serine/threonine-protein kinase	Cluster 04	UP	38	202	487	1114	421	991	176	172155	490	1114	3.66574	0.00207708	4.85819	3.49589e-05
Solyc07g063160.2.1	Cytochrome c oxidase copper chaperone	Cluster 04	UP	179	398	591	666	259	818	312	55819.4	460	818	1.73034	5.51948e-18	1.89363	6.69283e-22
Solyc07g063940.2.1	SCARECROW	Cluster 04	UP	186	1284	864	674	426	552	537	137218	646	1284	2.22004	2.88966e-20	1.85676	9.81291e-15
Solyc07g065090.2.1	polygalacturonase inhibitor protein	Cluster 04	UP	94	420	1015	710	60	399	44	144437	392	1015	3.43081	3.52123e-08	2.91328	2.80697e-06
Solyc07g066030.3.1	Proteasome activator subunit 4	Cluster 04	UP	644	1278	2220	4248	3397	5333	4781	2957159	3129	5333	1.78384	1.62316e-19	2.72057	2.80485e-44
Solyc08g006880.3.1	Multidrug resistance protein ABC transporter family protein	Cluster 04	UP	349	765	1119	1191	425	1312	463	150685	803	1312	1.68243	5.54785e-19	1.76711	3.36387e-21
Solyc08g006940.3.1	F-box family protein	Cluster 04	UP	323	517	1065	1164	255	1144	254	165821	675	1164	1.72728	1.40692e-36	1.84871	5.34839e-43
Solyc08g007460.2.1	Lipid transfer protein	Cluster 04	UP	66	130	435	711	132	661	103	75187.9	320	711	2.70808	8.10324e-06	3.4147	1.24309e-08
Solyc08g014010.3.1	Transmembrane protein, putative	Cluster 04	UP	218	1007	768	657	185	657	308	96550.5	543	1007	1.81929	0.00124421	1.59282	0.00457931
Solyc08g062690.2.1	CCCH-type zinc fingerfamily protein with RNA-binding domain-containing protein	Cluster 04	UP	341	994	1448	1294	511	1249	542	179168	911	1448	2.08646	1.16693e-18	1.92223	3.29478e-16
Solyc08g066870.3.1	Casein kinase I-like protein	Cluster 04	UP	262	880	1185	945	240	727	265	144926	643	1185	2.17947	4.69539e-56	1.85095	1.51591e-41
Solyc08g066875.1.1	Casein kinase family protein	Cluster 04	UP	775	1883	3322	3094	738	2204	733	1.1846e+06	1821	3322	2.0983	1.76417e-100	1.99663	1.02083e-92
Solyc08g067290.3.1	RING/U-box superfamily protein	Cluster 04	UP	206	93	640	1108	557	2105	865	532733	796	2105	1.63827	1.028e-08	2.4277	5.47778e-18
Solyc08g068310.3.1	La-like protein	Cluster 04	UP	1121	1729	3932	4328	1561	4709	1554	2.22764e+06	2705	4709	1.81239	1.76228e-44	1.94833	7.98104e-52
Solyc08g074480.1.1	14 kDa proline-rich protein DC2.15	Cluster 04	UP	335	3325	1523	1644	1498	708	758	1.13916e+06	1399	3325	2.18082	2.74833e-13	2.2927	1.07975e-14
Solyc08g075540.4.1	alternative oxidase 1au	Cluster 04	UP	371	18295	20221	19937	2217	11692	3286	6.82465e+07	10860	20221	5.76732	1.1469e-251	5.74686	2.5089e-250
Solyc08g076880.3.1	Nodulin26-like intrinsic protein 31	Cluster 04	UP	162	795	1348	814	167	842	83	230459	602	1348	3.05569	2.40058e-39	2.32841	1.5992e-23
Solyc08g078010.3.1	Ribosomal protein L19 family protein	Cluster 04	UP	121	213	441	572	142	490	77	39101.5	294	572	1.85681	2.26448e-14	2.23563	7.28288e-21
Solyc08g078430.3.1	U4/U6 small nuclear ribonucleoprotein Prp31	Cluster 04	UP	1313	1875	5204	4184	1930	3886	1957	2.25228e+06	2907	5204	1.98578	1.59789e-98	1.67168	6.71742e-71
Solyc08g078560.3.1	nuclear fusion defective 6	Cluster 04	UP	119	321	446	703	300	709	291	46671.2	413	709	1.92044	2.8451e-31	2.55833	6.34935e-58
Solyc08g078695.1.1	Heat-shock protein, putative	Cluster 04	UP	955	2979	4506	5477	6428	5127	2788	3.30722e+06	4037	6428	2.23859	3.13921e-17	2.51957	1.22163e-21
Solyc08g079700.2.1	Zinc finger A20 and AN1 domain-containing stress-associated protein	Cluster 04	UP	371	430	1303	1403	1959	1584	1083	327976	1162	1959	1.81297	7.7311e-10	1.91893	5.41102e-11
Solyc08g082610.3.1	DCD (Development and Cell Death) domain protein	Cluster 04	UP	1566	3612	4875	6058	3010	6127	3383	2.57398e+06	4090	6127	1.63869	1.3472e-14	1.95164	2.49061e-20
Solyc08g082750.3.1	Plant regulator RWP-RK family protein	Cluster 04	UP	512	2735	2245	1898	565	1597	645	783590	1457	2735	2.13317	1.87762e-52	1.88862	6.48824e-42
Solyc08g083115.1.1	Cystathionine gamma-synthase, putative	Cluster 04	UP	101	276	525	448	43	330	46	36800.5	253	525	2.37899	4.52739e-06	2.14702	3.29954e-05
Solyc08g083380.2.1	Mitochondrial import inner membrane translocase subunit Tim13	Cluster 04	UP	151	268	659	963	177	912	157	127111	470	963	2.12638	1.25524e-31	2.67326	4.86542e-51
Solyc09g005560.3.1	Trihelix transcription factor GT-3b	Cluster 04	UP	80	619	892	1219	258	1369	508	220872	706	1369	3.47715	2.65047e-12	3.92615	1.80127e-15
Solyc09g007850.3.1	RNA binding protein	Cluster 04	UP	452	4182	4297	2011	1402	2176	1181	2.10374e+06	2243	4297	3.24553	4.30194e-51	2.15117	3.01553e-23
Solyc09g007860.3.1	Calcium-dependent lipid-binding (CaLB domain) family protein	Cluster 04	UP	202	495	647	868	740	681	917	51997.5	650	917	1.67388	5.82404e-16	2.09771	4.86934e-25
Solyc09g009840.1.1	LOW QUALITY:At2g36220/F2H17.17	Cluster 04	UP	190	2196	1537	1659	279	1443	202	655998	1072	2196	3.01133	4.41125e-53	3.11882	1.3313e-57
Solyc09g009890.3.1	RNA-binding (RRM/RBD/RNP motifs) family protein	Cluster 04	UP	596	1751	2450	2449	737	2489	698	691490	1596	2489	2.0402	1.74544e-80	2.03737	5.40629e-82
Solyc09g010390.2.1	LOW QUALITY:AT3g53630/F4P12_330	Cluster 04	UP	291	794	1459	935	491	910	513	164621	770	1459	2.32792	1.8791e-53	1.68019	1.05199e-28
Solyc09g011360.3.1	Mitochondrial substrate carrier family protein	Cluster 04	UP	173	646	623	740	233	768	234	60435.7	488	768	1.84126	2.4322e-27	2.08862	4.21875e-36
Solyc09g011420.3.1	Ribosomal protein l7ae	Cluster 04	UP	249	497	1087	1804	391	1859	484	448727	910	1859	2.12661	1.96195e-50	2.85132	3.73662e-93
Solyc09g011450.3.1	Proteasome inhibitor-related	Cluster 04	UP	783	962	3026	3303	1547	4485	1709	1.96338e+06	2259	4485	1.94825	4.54084e-36	2.075	3.37625e-41
Solyc09g011650.3.1	Glutathione S-transferase	Cluster 04	UP	331	1440	1222	1528	499	832	517	220561	910	1528	1.88511	4.32512e-12	2.20553	2.78156e-16
Solyc09g061280.3.1	p27KIP1-related-protein 2	Cluster 04	UP	80	2727	851	927	71	577	87	1.096e+06	760	2727	3.40483	4.57679e-49	3.52815	1.90975e-53
Solyc09g064940.2.1	Phenazine biosynthesis PhzC/PhzF family protein	Cluster 04	UP	1712	5927	7713	6479	5819	5919	5145	3.12718e+06	5531	7713	2.17068	2.10583e-48	1.91929	2.39495e-38
Solyc09g065000.3.1	Eukaryotic aspartyl protease family protein, putative	Cluster 04	UP	119	303	728	855	241	584	265	77429.2	442	855	2.6092	2.02755e-55	2.84519	7.57085e-68
Solyc09g065610.2.1	Bax inhibitor	Cluster 04	UP	136	654	718	1231	475	1505	388	240847	730	1505	2.39403	2.23901e-19	3.1777	8.17367e-34
Solyc09g066290.3.1	Kinesin light chain, putative	Cluster 04	UP	171	293	743	744	276	657	285	56309.4	453	744	2.12397	1.55616e-34	2.12455	1.85749e-35
Solyc09g066460.3.1	Protein kinase family protein	Cluster 04	UP	182	343	558	640	270	719	312	40723.9	432	719	1.62069	1.99901e-26	1.81102	3.22282e-34
Solyc09g072590.3.1	Actin-depolymerizing factor	Cluster 04	UP	257	245	977	1069	291	727	412	121071	568	1069	1.92332	4.91758e-37	2.05711	2.22386e-43
Solyc09g074560.3.1	CONSTANS-like zinc finger protein	Cluster 04	UP	384	1459	1491	1852	571	1375	885	273907	1145	1852	1.95849	1.43116e-25	2.27043	1.77212e-34
Solyc09g075020.3.1	Multidrug resistance protein ABC transporter family protein	Cluster 04	UP	1855	5078	10766	7011	2826	4439	3244	1.05674e+07	5031	10766	2.53744	8.87171e-30	1.91808	1.16413e-17
Solyc09g082690.3.1	superoxide dismutase	Cluster 04	UP	856	12607	11400	4795	979	4961	534	2.51557e+07	5162	12607	3.7352	1.4369e-72	2.48598	5.98525e-33
Solyc09g083080.3.1	MAR-binding protein	Cluster 04	UP	850	1994	3895	5701	1732	6397	1939	4.58465e+06	3215	6397	2.19759	3.51007e-79	2.7449	5.69495e-125
Solyc09g083090.3.1	Non-specific serine/threonine protein kinase	Cluster 04	UP	253	1329	1096	1594	178	1525	238	364412	888	1594	2.11326	3.2299e-38	2.65109	4.54201e-61
Solyc09g083210.3.1	Receptor-like protein kinase	Cluster 04	UP	333	1801	1982	1829	382	1175	429	499192	1133	1982	2.57419	2.61761e-25	2.45652	2.34485e-23
Solyc09g090290.3.1	RNA-binding (RRM/RBD/RNP motifs) family protein	Cluster 04	UP	186	335	776	1078	537	1168	527	130053	658	1168	2.0645	3.88796e-59	2.53713	8.82304e-94
Solyc09g090430.3.1	Cyanate hydratase	Cluster 04	UP	99	332	406	634	369	712	315	42022.2	410	712	2.03864	6.84616e-21	2.67023	2.15536e-36
Solyc09g090740.3.1	RNA helicase DEAD29	Cluster 04	UP	315	402	1076	1742	438	1891	436	451744	900	1891	1.77932	4.34673e-37	2.46815	6.01771e-73
Solyc09g091180.3.1	Chaperonin CPN60, mitochondrial	Cluster 04	UP	1535	2957	5748	5010	2504	4270	1965	2.52275e+06	3427	5748	1.90677	6.81676e-93	1.70686	1.70337e-75
Solyc09g092100.3.1	Histidine kinase-, DNA gyrase B	Cluster 04	UP	201	355	662	796	263	712	288	57349.5	468	796	1.72766	1.0783e-21	1.98523	3.79184e-29
Solyc09g098310.3.1	Adhesive/proline-rich protein homolog	Cluster 04	UP	1929	4901	7331	10121	2070	16832	2633	3.40784e+07	6545	16832	1.92598	1.27289e-19	2.39114	9.73088e-30
Solyc10g005040.3.1	Late embryogenesis abundant (LEA) hydroxyproline-rich glycoprotein family	Cluster 04	UP	822	2190	3450	4261	412	3335	281	2.4925e+06	2107	4261	2.06725	2.51952e-32	2.37283	1.3701e-42
Solyc10g006030.3.1	Ribosomal protein S10	Cluster 04	UP	141	330	554	676	196	764	152	65503.6	402	764	1.96621	4.33147e-16	2.26248	2.11756e-21
Solyc10g007880.3.1	Cytochrome P450	Cluster 04	UP	131	578	2340	2727	378	1931	383	1135514	1210	2727	4.14951	2.66459e-190	4.37084	2.18793e-214
Solyc10g008140.3.1	Prohibitin, putative	Cluster 04	UP	714	1361	3123	5199	1513	5220	1781	3.30031e+06	2702	5220	2.13063	6.86227e-101	2.86259	1.33377e-186
Solyc10g008340.3.1	Structural constituent of cell wall, putative	Cluster 04	UP	347	884	1039	1275	470	1098	432	129371	792	1275	1.59124	8.14748e-31	1.87634	8.11202e-44
Solyc10g011770.3.1	Protein CURVATURE THYLAKOID 1A, chloroplastic	Cluster 04	UP	198	558	662	1082	180	1116	125	166420	560	1116	1.74104	3.56816e-18	2.44773	8.16001e-36
Solyc10g012430.3.1	Signal peptide peptidase-like protein	Cluster 04	UP	160	451	769	736	180	580	219	63170.3	442	769	2.26134	7.77451e-57	2.19911	1.32514e-55
Solyc10g050160.2.1	Caffeoyl-CoA O-methyltransferase	Cluster 04	UP	33	315	377	2671	183	3818	494	2.47145e+06	1127	3818	3.49408	1.14562e-32	6.31174	1.33756e-107
Solyc10g051020.2.1	Cytochrome P450	Cluster 04	UP	64	1214	647	1728	177	1745	359	471624	848	1745	3.33291	3.08731e-18	4.74796	3.45056e-36
Solyc10g055800.2.1	Chitinase	Cluster 04	UP	2946	37580	27188	20535	2730	11746	2257	2.01397e+08	14997	37580	3.20602	2.47975e-33	2.801	7.38026e-26
Solyc10g074560.2.1	Nucleolar complex 4	Cluster 04	UP	133	165	396	634	196	636	221	45421.8	340	636	1.58789	9.31962e-24	2.25223	4.53483e-50
Solyc10g074570.2.1	Calcium-dependent protein kinase family protein	Cluster 04	UP	445	1818	2140	1917	489	1556	403	537212	1253	2140	2.2657	9.56036e-20	2.10527	2.24279e-17
Solyc10g076360.1.1	PRA1 family protein	Cluster 04	UP	313	700	1188	1294	456	984	447	144610	769	1294	1.92861	9.79631e-22	2.0483	9.38847e-25
Solyc10g077040.2.1	putative magnesium-protoporphyrin monomethyl ester cyclase	Cluster 04	UP	162	431	529	709	99	920	130	102018	426	920	1.70662	2.59237e-12	2.12683	6.57565e-19
Solyc10g078540.2.1	H/ACA ribonucleoprotein complex subunit 1-like protein 1, putative, expressed	Cluster 04	UP	118	223	511	957	255	1095	239	155332	485	1095	2.12002	4.06451e-26	3.01919	7.04152e-54
Solyc10g078770.2.1	Seed maturation protein	Cluster 04	UP	834	1171	4099	3001	1966	3347	1418	1.51577e+06	2262	4099	2.29723	3.15759e-30	1.84663	4.07472e-20
Solyc10g079420.1.1	Calcium-binding EF-hand	Cluster 04	UP	90	148	424	391	279	331	208	14384.5	267	424	2.22826	5.79757e-10	2.10512	3.7497e-09
Solyc10g079930.1.1	Glycosyltransferase	Cluster 04	UP	56	152	664	1283	158	472	71	235165	408	1283	3.56737	3.53051e-14	4.51196	3.82077e-22
Solyc10g080850.1.1	LOW QUALITY:plant U-box 17	Cluster 04	UP	101	1154	2063	2566	39	888	51	1.06042e+06	980	2566	4.34486	1.80892e-46	4.66055	1.2189e-53
Solyc10g081970.2.1	Late embryogenesis abundant (LEA) hydroxyproline-rich glycoprotein family	Cluster 04	UP	12	347	585	1359	95	1160	76	301314	519	1359	5.60161	3.10588e-10	6.8149	1.19553e-14
Solyc10g081980.2.1	Late embryogenesis abundant (LEA) hydroxyproline-rich glycoprotein family, putative	Cluster 04	UP	456	1308	2303	3510	1414	3357	1857	1.17287e+06	2029	3510	2.33637	2.68591e-05	2.94322	9.08087e-08
Solyc10g083460.1.1	Zinc finger A20 and AN1 domain-containing stress-associated protein	Cluster 04	UP	150	396	693	539	141	483	129	50296	362	693	2.21147	1.36551e-41	1.84192	7.8317e-30
Solyc10g084050.2.1	cell division cycle 48	Cluster 04	UP	2632	5254	18310	17679	6722	18137	8820	4.01885e+07	11079	18310	2.7984	1.11346e-93	2.74771	9.92217e-91
Solyc10g085000.2.1	Kinase family protein	Cluster 04	UP	116	365	626	1310	221	1357	320	259380	616	1357	2.42744	2.36051e-31	3.48856	1.28648e-65
Solyc10g085010.2.1	PAR1 protein	Cluster 04	UP	425	4157	2047	2859	742	3153	668	2.08339e+06	2007	4157	2.26866	0.000383937	2.7497	1.36453e-05
Solyc10g085020.2.1	Tubulin beta chain	Cluster 04	UP	104	316	413	387	189	539	174	24214.2	303	539	1.99069	6.66588e-13	1.88329	6.46641e-12
Solyc10g085200.2.1	Acyl-coenzyme A oxidase 4	Cluster 04	UP	96	253	349	368	110	368	120	13987.2	238	368	1.88697	4.50624e-23	1.94003	2.31342e-25
Solyc10g086150.2.1	RNA-binding (RRM/RBD/RNP motifs) family protein	Cluster 04	UP	15	145	385	1279	87	1893	94	602676	557	1893	4.66302	2.18641e-60	6.40444	8.76495e-117
Solyc10g086180.2.1	Phenylalanine ammonia-lyase	Cluster 04	UP	122	2006	907	465	88	678	170	554601	634	2006	2.88803	5.34238e-08	1.92673	0.000307724
Solyc10g086280.2.1	Heavy metal transport/detoxification superfamily protein	Cluster 04	UP	192	476	2024	1385	791	1866	520	500788	1036	2024	3.39688	3.83034e-05	2.84918	0.000551649
Solyc10g086410.3.1	LEHSC270 hsc-2heat shock protein cognate 70	Cluster 04	UP	1232	2003	4776	4573	990	4831	1129	3.0044e+06	2791	4831	1.95472	3.34262e-07	1.89138	7.29865e-07
Solyc10g086580.2.1	Ribulose bisphosphate carboxylase/oxygenase activase	Cluster 04	UP	565	2414	3060	2311	489	2752	234	1.30159e+06	1689	3060	2.43648	1.29011e-29	2.03184	3.91225e-21
Solyc10g087010.2.1	Cytochrome P450	Cluster 04	UP	234	885	911	1086	555	921	384	92359.8	711	1086	1.96077	1.98494e-28	2.21354	8.85397e-37
Solyc11g006070.2.1	Peptidyl-prolyl cis-trans isomerase	Cluster 04	UP	223	447	944	1473	466	1498	429	265016	783	1498	2.08026	9.64061e-35	2.71869	3.0315e-60
Solyc11g006200.2.1	Homeodomain-like transcriptional regulator	Cluster 04	UP	189	425	710	723	423	758	448	39394	525	758	1.89891	2.13111e-49	1.93349	1.64522e-53
Solyc11g006510.2.1	Nuclear transport factor 2 (NTF2) family protein	Cluster 04	UP	144	444	871	794	185	837	170	100351	492	871	2.58663	2.00161e-52	2.45931	1.59074e-48
Solyc11g007590.2.1	OTU domain-containing protein	Cluster 04	UP	981	11888	5906	3117	585	2766	926	1.96175e+07	3738	11888	2.58836	1.14037e-93	1.66824	1.00479e-39
Solyc11g007660.1.1	type-1 restriction enzyme mjaxp r protein (DUF668)	Cluster 04	UP	130	284	486	667	214	502	379	35106.4	380	667	1.904	8.12094e-13	2.35001	2.54641e-19
Solyc11g008250.2.1	P-loop containing nucleoside triphosphate hydrolases superfamily protein	Cluster 04	UP	284	1070	1610	1374	210	1058	212	327199	831	1610	2.49984	3.7994e-23	2.27342	1.52343e-19
Solyc11g008530.2.1	Dicer-like 2d	Cluster 04	UP	90	469	1639	8310	1035	7389	1361	1.2086e+07	2899	8310	4.17456	3.30441e-101	6.51618	3.27831e-250
Solyc11g008540.2.1	Dicer-like 2b	Cluster 04	UP	167	1976	4379	10778	1022	10226	740	2.01931e+07	4184	10778	4.7084	1.81369e-225	6.00712	0
Solyc11g008620.2.1	Phosphoglycolate phosphatase	Cluster 04	UP	150	219	488	706	105	902	99	108109	381	902	1.69344	3.21087e-13	2.22692	1.27728e-22
Solyc11g008770.2.1	LETM1 and EF-hand domain-containing protein 1	Cluster 04	UP	768	1076	3246	4569	1240	5120	1982	3.04025e+06	2572	5120	2.07889	6.08222e-35	2.57112	2.30217e-53
Solyc11g010380.2.1	Protein DETOXIFICATION	Cluster 04	UP	742	9323	7152	6681	416	4558	632	1.29303e+07	4215	9323	3.26718	2.18163e-54	3.16925	1.65766e-51
Solyc11g011440.1.1	LOW QUALITY:Eukaryotic aspartyl protease family protein	Cluster 04	UP	170	1488	692	2502	134	1316	488	808726	970	2502	2.02406	1.09828e-06	3.87492	1.91312e-21
Solyc11g013030.2.1	DIS3-like exonuclease 2	Cluster 04	UP	390	2417	1623	1936	479	1705	457	658452	1287	2417	2.05448	3.75558e-45	2.30898	6.38676e-58
Solyc11g013810.2.1	Nitrate reductase	Cluster 04	UP	2095	8864	10375	11492	2576	5808	721	1.74112e+07	5990	11492	2.30836	1.39761e-10	2.45552	6.88333e-12
Solyc11g017070.2.1	Eukaryotic translation initiation factor 3 subunit I	Cluster 04	UP	855	1313	2899	3003	978	3375	953	1.1848e+06	1911	3375	1.76163	1.75868e-33	1.81181	8.72768e-36
Solyc11g020810.2.1	FtsJ-like methyltransferase family protein	Cluster 04	UP	1432	3465	6330	5140	1787	5477	1753	3907204	3626	6330	2.14474	4.08263e-59	1.84289	2.78274e-44
Solyc11g045120.2.1	Retrovirus-related Pol polyprotein from transposon TNT 1-94	Cluster 04	UP	745	1200	2414	3264	2215	3580	3083	1.01688e+06	2357	3580	1.69602	4.97373e-27	2.13129	1.43253e-42
Solyc11g065690.2.1	kinase superfamily with octicosapeptide/Phox/Bem1p domain-containing protein	Cluster 04	UP	473	1130	1982	1706	657	1758	639	359509	1192	1982	2.06915	3.96039e-48	1.84896	3.16007e-39
Solyc11g066840.2.1	Histone deacetylase-like protein-like	Cluster 04	UP	851	1862	3944	7826	3551	13323	3766	2.12963e+07	5018	13323	2.21349	3.74957e-23	3.20069	2.13743e-47
Solyc11g072630.2.1	mitogen-activated protein kinase 4	Cluster 04	UP	653	1741	2942	2275	500	1667	557	909764	1476	2942	2.17108	7.23087e-22	1.79964	1.50491e-15
Solyc11g073120.2.1	R2R3MYB transcription factor 58	Cluster 04	UP	1033	15176	10480	6198	1222	3960	1512	3.19831e+07	5654	15176	3.34215	4.63135e-96	2.58502	4.06231e-58
Solyc12g005850.2.1	Protein DETOXIFICATION	Cluster 04	UP	361	1744	2856	1603	232	609	192	1112752	1085	2856	2.9838	1.91835e-39	2.14963	3.4066e-21
Solyc12g006930.2.1	Acyl-[acyl-carrier-protein] hydrolase	Cluster 04	UP	999	1533	4350	3246	1473	2573	1400	1615200	2225	4350	2.12068	2.08703e-69	1.7	2.04053e-45
Solyc12g008500.2.1	Receptor-like protein kinase	Cluster 04	UP	116	148	497	923	172	631	196	103883	383	923	2.0993	8.60613e-05	2.98905	1.3434e-08
Solyc12g008760.2.1	arginine methyltransferase 11	Cluster 04	UP	431	785	1875	1761	535	2011	566	460814	1138	2011	2.1204	1.71037e-56	2.02914	9.19302e-53
Solyc12g009440.2.1	Chaperone DnaJ	Cluster 04	UP	144	384	485	437	245	531	224	19771.1	350	531	1.74635	3.83383e-14	1.59612	2.70535e-12
Solyc12g010440.2.1	Glycerol-3-phosphate transporter family protein	Cluster 04	UP	90	297	840	977	130	521	224	124635	440	977	3.22434	5.28843e-16	3.44038	3.20392e-18
Solyc12g011310.2.1	Glutathione S-transferase	Cluster 04	UP	3496	29098	30398	12417	4995	7666	2136	1.41943e+08	12887	30398	3.11948	1.27577e-68	1.82815	1.70894e-24
Solyc12g013750.2.1	Mannan endo-1,4-beta-mannosidase 1	Cluster 04	UP	294	473	961	1314	395	1325	408	190702	739	1325	1.70976	2.33405e-20	2.15808	1.8014e-32
Solyc12g014530.2.1	L-aspartate oxidase	Cluster 04	UP	152	734	541	933	349	907	409	79538.7	575	933	1.83059	2.67655e-29	2.61338	9.72786e-62
Solyc12g015880.2.1	Heat shock protein 90-1	Cluster 04	UP	325	431	1296	1316	558	1850	496	359002	896	1850	1.99125	3.53108e-18	2.01443	8.05381e-19
Solyc12g019460.2.1	mitogen-activated protein kinase 1	Cluster 04	UP	179	383	578	836	304	782	270	64714.8	476	836	1.69999	5.73721e-27	2.22309	1.58365e-47
Solyc12g042830.2.1	Small heat-shock protein, putative	Cluster 04	UP	799	11369	11230	2630	606	893	326	2.52388e+07	3979	11369	3.81141	5.46841e-28	1.7178	1.0263e-06
Solyc12g049420.2.1	25. vesicle transport protein	Cluster 04	UP	222	287	732	889	131	930	172	116683	480	930	1.70783	3.19384e-28	1.99767	1.2565e-39
Solyc12g056170.2.1	Chromosome segregation in meiosis 3	Cluster 04	UP	213	425	709	1062	306	1179	283	153645	597	1179	1.73862	6.9144e-32	2.31733	1.96567e-58
Solyc12g056590.2.1	Ethylene Response Factor D.2	Cluster 04	UP	952	3898	3693	4101	841	4423	874	2.48591e+06	2683	4423	1.95594	5.83072e-15	2.10655	2.72194e-17
Solyc12g057150.1.1	transmembrane protein	Cluster 04	UP	73	274	518	722	254	1379	567	216639	541	1379	2.81985	0.000236043	3.29693	1.40223e-05
Solyc12g096690.2.1	Cytosolic Fe-S cluster assembly factor NBP35	Cluster 04	UP	558	1026	2720	3195	710	4229	735	2.2508e+06	1882	4229	2.28443	1.11692e-35	2.51577	1.99009e-43
Solyc12g098190.2.1	F-box family protein	Cluster 04	UP	168	578	976	938	410	854	484	82148.4	630	976	2.51948	4.10861e-83	2.47624	6.7752e-83
Solyc00g005094.1.1	Glucose-6-phosphate 1-dehydrogenase 3, chloroplastic	Cluster 05	DOWN	630	157	20	17	2389	12	2900	1603166	875	2900	-4.91971	1.25871e-48	-5.19898	1.60922e-59
Solyc02g085910.3.1	LOB domain-containing protein	Cluster 05	DOWN	477	10	14	25	2391	29	627	957415	510	2391	-5.04131	2.45136e-44	-4.21646	2.60877e-45
Solyc02g089140.2.1	LOW QUALITY:SIN3-like 1	Cluster 05	DOWN	497	150	25	48	1662	43	2281	922028	672	2281	-4.25982	2.12264e-08	-3.36546	5.45888e-06
Solyc02g089150.3.1	PI-PLC X domain-containing protein	Cluster 05	DOWN	2201	768	416	236	5035	122	10589	1.79953e+07	2767	10589	-2.40143	8.9944e-29	-3.2217	5.23113e-51
Solyc03g083440.3.1	Glutamate synthase, putative	Cluster 05	DOWN	6844	2718	485	1424	23743	1758	22707	1.04495e+08	8526	23743	-3.81359	1.06729e-25	-2.26426	4.46541e-10
Solyc03g097050.3.1	Cellulose synthase-like protein	Cluster 05	DOWN	417	102	26	20	493	38	1556	384742	379	1556	-3.94781	6.10081e-07	-4.36979	2.10673e-08
Solyc03g119530.3.1	LOB domain protein 40	Cluster 05	DOWN	1018	78	71	41	2138	72	1804	838316	746	2138	-3.74109	2.36377e-52	-4.61318	2.18188e-77
Solyc04g082880.3.1	Pyrophosphate--fructose 6-phosphate 1-phosphotransferase subunit alpha	Cluster 05	DOWN	1371	1192	154	126	6645	157	3021	6.81426e+06	1809	6645	-3.13452	3.57769e-61	-3.43404	3.07319e-77
Solyc05g051240.1.1	LOW QUALITY:Eukaryotic aspartyl protease family protein	Cluster 05	DOWN	3378	103	7	5	1976	5	3061	2.30396e+06	1219	3378	-8.82797	1.41703e-98	-9.2635	1.21017e-114
Solyc06g071990.3.1	ATPase family AAA domain-containing protein 1	Cluster 05	DOWN	1339	305	141	152	8052	258	5938	1.17442e+07	2312	8052	-3.23087	1.10618e-15	-3.14098	2.58847e-15
Solyc06g072840.3.1	Hydrogen peroxide induced protein 1	Cluster 05	DOWN	571	103	49	11	1007	18	1165	248214	418	1165	-3.56543	1.99538e-16	-5.64476	9.2193e-34
Solyc06g072845.1.1	Hydrogen peroxide-induced 1	Cluster 05	DOWN	9888	2537	1313	372	10483	185	12092	2.61774e+07	5267	12092	-2.91605	2.82304e-37	-4.7296	6.46108e-95
Solyc07g007410.3.1	Leucine-rich repeat family protein	Cluster 05	DOWN	1014	618	156	120	4579	130	3197	3.4833e+06	1402	4579	-2.71084	2.75791e-50	-3.0816	7.36407e-68
Solyc07g007420.3.1	F-box/LRR-repeat protein, putative	Cluster 05	DOWN	649	414	103	99	3123	74	1961	1.58086e+06	918	3123	-2.6184	1.42562e-33	-2.70006	1.37959e-38
Solyc07g026650.3.1	1-aminocyclopropane-1-carboxylate oxidase 5	Cluster 05	DOWN	553	164	3	2	3752	1	1485	2377464	851	3752	-7.09243	3.91258e-43	-8.08634	1.49205e-42
Solyc07g042190.3.1	DUF581 family protein	Cluster 05	DOWN	3021	174	57	140	5237	150	4237	5.06485e+06	1859	5237	-5.69691	1.24334e-41	-4.43039	6.01805e-28
Solyc07g054780.1.1	LOW QUALITY:Wound-responsive family protein	Cluster 05	DOWN	4462	157	93	43	3580	74	3265	3.86226e+06	1668	4462	-5.51275	2.14177e-181	-6.67238	1.16214e-240
Solyc07g054790.1.1	Wound-responsive family protein	Cluster 05	DOWN	625	3	0	0	1208	1	1328	358046	452	1328	-9.52158	9.15277e-22	-9.48673	1.05473e-27
Solyc08g005610.3.1	xyloglucan endotransglucosylase-hydrolase 5	Cluster 05	DOWN	622	21	8	1	3584	2	1528	2.19877e+06	824	3584	-6.28782	3.31684e-24	-8.49231	3.62488e-27
Solyc09g008830.3.1	Transcription factor, putative	Cluster 05	DOWN	1709	60	18	10	14734	17	6624	3.78986e+07	3310	14734	-6.41448	1.00831e-81	-7.34374	1.86666e-97
Solyc10g050980.1.1	PAB-dependent poly(A)-specific ribonuclease subunit PAN2	Cluster 05	DOWN	425	13	1	1	464	0	444	49887.9	193	464	-9.72774	9.79116e-16	-8.19118	2.34206e-31
Solyc10g050990.1.1	Pyruvate kinase	Cluster 05	DOWN	1986	34	8	5	5330	4	3088	4.91966e+06	1494	5330	-7.84164	5.42014e-94	-8.35004	1.63203e-108
Solyc11g008680.2.1	Acyl-[acyl-carrier-protein] desaturase	Cluster 05	DOWN	657	268	78	35	2605	24	1190	1.07375e+06	694	2605	-3.13901	5.57313e-31	-4.23039	9.52606e-53
Solyc12g009300.3.1	sucrose synthase (SuSy)	Cluster 05	DOWN	487	355	68	45	6279	13	2855	6.76944e+06	1443	6279	-2.84018	8.38369e-20	-3.44611	3.80051e-29
Solyc01g100320.3.1	Disulfide-isomerase-like protein	Cluster 06	DOWN	13582	6500	2394	3463	5567	3985	5773	16740539	5895	13582	-2.50238	1.42023e-42	-1.9716	2.97647e-27
Solyc01g100760.2.1	plant/protein (Protein of unknown function, DUF538)	Cluster 06	DOWN	2135	1218	261	463	269	311	150	634896	687	2135	-3.03643	1.2307e-28	-2.20408	2.187e-16
Solyc01g107400.2.1	IAA-amido synthetase	Cluster 06	DOWN	4198	400	80	263	38	641	32	2.99094e+06	807	4198	-5.69948	2.51258e-27	-3.9963	9.91394e-15
Solyc02g031950.3.1	pathogenesis-related family protein	Cluster 06	DOWN	3211	1519	554	148	156	43	247	1.63702e+06	840	3211	-2.53134	6.91059e-26	-4.43285	2.61825e-74
Solyc02g078400.3.1	allantoinase	Cluster 06	DOWN	5869	2337	556	1082	1995	611	1001	4.34317e+06	1922	5869	-3.40076	4.45551e-128	-2.43875	1.75399e-71
Solyc02g083860.3.1	flavanone 3-dioxygenase	Cluster 06	DOWN	471	413	118	28	103	97	85	32322.8	188	471	-2.00335	0.000795893	-4.0624	8.99434e-12
Solyc03g111690.3.1	Pectate lyase family protein (PL)	Cluster 06	DOWN	110515	41877	16158	16083	31184	17426	26267	1.45334e+09	37073	110515	-2.77394	4.94767e-34	-2.7806	2.46818e-34
Solyc03g111730.3.1	KDEL-tailed cysteine endopeptidase	Cluster 06	DOWN	3182	786	99	62	227	127	131	1.68222e+06	659	3182	-5.04134	1.83879e-168	-5.6727	9.42151e-216
Solyc04g007770.3.1	Sn-1 protein	Cluster 06	DOWN	782	418	201	205	246	107	196	64430	308	782	-1.96484	1.57516e-10	-1.92383	1.79447e-10
Solyc04g015750.3.1	Magnesium chelatase H subunit	Cluster 06	DOWN	2292	557	172	89	412	222	368	765356	587	2292	-3.74128	1.27577e-68	-4.67805	2.09728e-105
Solyc04g054310.3.1	Alanine-glyoxylate aminotransferase, putative	Cluster 06	DOWN	3404	1490	515	639	1094	568	916	1.30027e+06	1232	3404	-2.72477	2.83419e-61	-2.41333	1.134e-50
Solyc04g072760.3.1	Sulfate transporter	Cluster 06	DOWN	6226	4514	1132	1176	1067	1087	809	5.24331e+06	2287	6226	-2.46833	3.34357e-52	-2.40444	1.10891e-50
Solyc05g009530.3.1	Dihydrolipoamide acetyltransferase component of pyruvate dehydrogenase complex	Cluster 06	DOWN	1466	1031	443	324	287	239	214	264846	572	1466	-1.72854	1.36385e-15	-2.17743	2.02993e-24
Solyc08g006160.3.1	Plastid-lipid associated protein PAP / fibrillin family protein	Cluster 06	DOWN	598	252	136	143	160	126	106	38892	217	598	-2.13772	3.85819e-28	-2.05886	1.03424e-28
Solyc08g006780.3.1	Nucleoid-associated protein	Cluster 06	DOWN	2204	1139	634	600	714	697	515	447680	929	2204	-1.80536	1.05857e-29	-1.8757	5.16357e-33
Solyc08g007845.1.1	Protein DETOXIFICATION	Cluster 06	DOWN	1614	47	51	274	62	329	45	423770	346	1614	-5.01515	1.14764e-48	-2.55649	4.7531e-16
Solyc08g061270.1.1	DUF1677 family protein (DUF1677)	Cluster 06	DOWN	3150	5454	1007	769	724	736	799	3.99867e+06	1806	5454	-1.65364	2.89798e-26	-2.03364	1.01086e-39
Solyc08g080650.3.1	Osmotin-like protein (Fragment) IPR001938 Thaumatin, pathogenesis-related	Cluster 06	DOWN	2874	2771	939	806	930	622	714	987148	1379	2874	-1.61102	0.000650327	-1.83363	8.87008e-05
Solyc09g014280.1.1	LOW QUALITY:HXXXD-type acyl-transferase family protein	Cluster 06	DOWN	1256	190	89	105	207	63	129	241180	291	1256	-3.83624	3.20978e-58	-3.57291	1.3497e-56
Solyc09g092380.3.1	S-adenosyl-l-homocysteine hydrolase	Cluster 06	DOWN	67427	35462	12101	10059	22569	11222	16371	5.20886e+08	25030	67427	-2.47805	9.83562e-27	-2.74481	1.16884e-32
Solyc10g006890.3.1	WD-repeat protein, putative	Cluster 06	DOWN	1284	734	219	255	465	290	435	170492	526	1284	-2.56586	9.01239e-43	-2.32828	3.2697e-38
Solyc10g080900.2.1	ripening related X72730	Cluster 06	DOWN	44773	39072	14274	6449	8394	5751	5511	2.94407e+08	17746	44773	-1.64912	1.70653e-21	-2.79537	1.45585e-59
Solyc10g083940.1.1	Nodulin-like / Major Facilitator Superfamily protein	Cluster 06	DOWN	2561	1288	198	89	290	112	196	1.04449e+06	676	2561	-3.69401	1.68893e-09	-4.83364	2.09869e-15
Solyc10g085900.2.1	Tetratricopeptide repeat (TPR)-like superfamily protein	Cluster 06	DOWN	987	450	160	162	463	203	307	103578	390	987	-2.58493	1.11977e-36	-2.59778	1.36786e-39
Solyc11g042460.2.1	Non-lysosomal glucosylceramidase	Cluster 06	DOWN	841	570	218	248	378	247	372	58518.3	411	841	-1.96343	5.89192e-31	-1.76185	1.83958e-27
Solyc12g055730.2.1	Lipase (LIP1)	Cluster 06	DOWN	3385	1648	601	371	159	158	274	1735875	942	3385	-2.48978	1.45697e-08	-3.18811	2.4758e-13
Solyc12g056600.3.1	short-chain dehydrogenase-reductase,Pfam:PF13561	Cluster 06	DOWN	4868	6530	1080	1582	734	1602	865	5.74744e+06	2466	6530	-2.17148	2.1976e-20	-1.62095	3.90145e-12
Solyc01g088400.3.1	ECERIFERUM 1	Cluster 07	DOWN	102226	17016	586	104	3179	92	1339	1.85915e+09	17792	102226	-7.44514	2.79749e-298	-9.93201	0
Solyc01g099190.3.1	lipoxygenase B	Cluster 07	DOWN	227115	114823	30481	9976	63748	4324	40797	7.36947e+09	70181	227115	-2.89733	1.73097e-78	-4.50866	3.7147e-189
Solyc02g038740.3.1	3-hydroxy-3-methylglutaryl coenzyme A reductase	Cluster 07	DOWN	24749	8411	2526	208	4063	142	2343	9.55917e+07	6063	24749	-3.28965	6.69659e-52	-6.89126	1.62572e-213
Solyc02g065260.3.1	Retrovirus-related Pol polyprotein from transposon TNT 1-94	Cluster 07	DOWN	7508	7902	458	36	2204	26	869	1.21208e+07	2715	7902	-4.0402	1.30634e-79	-7.69559	1.21666e-217
Solyc02g065280.3.1	Methyl esterase	Cluster 07	DOWN	3288	2589	771	56	1968	10	1090	1.58911e+06	1396	3288	-2.09618	5.67043e-32	-5.85104	2.41748e-186
Solyc02g070890.3.1	Ontology_term=GO:0004675	Cluster 07	DOWN	1078	481	163	40	347	16	250	160511	339	1078	-2.69692	1.18787e-26	-4.73144	4.62557e-70
Solyc02g076710.3.1	Cysteine protease	Cluster 07	DOWN	10785	8590	2443	587	3603	245	2979	1.68858e+07	4176	10785	-2.14759	2.73408e-53	-4.19723	1.92547e-195
Solyc02g077710.1.1	LOW QUALITY:ROX1 homologue	Cluster 07	DOWN	22119	8129	493	53	5766	60	9137	7.36299e+07	6537	22119	-5.48826	4.55382e-42	-8.69746	1.73721e-98
Solyc03g095900.3.1	E8 protein homolog	Cluster 07	DOWN	31106	11910	2671	741	5524	326	5481	1.45687e+08	8251	31106	-3.54525	2.33522e-96	-5.38915	4.4014e-219
Solyc03g111550.3.1	GDSL esterase/lipase	Cluster 07	DOWN	7710	1681	411	63	682	19	188	1.00378e+07	1536	7710	-4.2336	1.17586e-101	-6.9067	2.02164e-229
Solyc04g079960.1.1	geranylgeranyl pyrophosphate synthase 2	Cluster 07	DOWN	1864	463	58	5	214	10	108	578195	389	1864	-4.97381	9.37235e-165	-8.25634	2.81005e-127
Solyc05g053550.3.1	chalcone synthase 2	Cluster 07	DOWN	536	358	39	8	94	10	125	45874.9	167	536	-3.81274	1.75679e-08	-5.92849	2.54517e-17
Solyc06g051800.3.1	expansin 1 (EXP1)	Cluster 07	DOWN	10442	2451	58	16	2431	20	2493	17072878	2559	10442	-7.53548	3.06259e-88	-9.32292	3.72313e-119
Solyc07g064180.3.1	pectin methylesterase 2	Cluster 07	DOWN	1569	758	153	41	424	11	245	367028	457	1569	-3.40643	1.19944e-50	-5.21467	1.01698e-102
Solyc08g068150.3.1	BURP domain-containing protein	Cluster 07	DOWN	1928	987	166	31	816	7	1016	530114	707	1928	-3.53591	2.9327e-65	-5.98113	5.30152e-140
Solyc08g082190.3.1	diacylglycerol kinase 5	Cluster 07	DOWN	2672	1221	380	33	158	23	69	1.18399e+06	651	2672	-2.80619	3.49705e-14	-6.32775	3.22321e-60
Solyc09g010210.3.1	endo-1,4-beta-glucanase precursor (Cel2)	Cluster 07	DOWN	9688	2097	111	15	1337	17	1945	1.51239e+07	2173	9688	-6.4663	5.48349e-123	-9.30634	4.11156e-181
Solyc10g080840.1.1	Cytochrome P450	Cluster 07	DOWN	5211	1276	113	6	209	4	157	4.71241e+06	997	5211	-5.48501	1.63466e-212	-9.54585	3.31902e-181
Solyc12g088220.2.1	SlBCAT1	Cluster 07	DOWN	24517	16123	3023	1595	9423	503	6279	8.52054e+07	8780	24517	-3.02119	5.49361e-53	-3.94137	1.25859e-89
Solyc01g005690.3.1	Calcium ion binding	Cluster 08	DOWN	387	98	54	83	433	84	465	32732.2	229	465	-2.76245	3.13872e-31	-2.21933	7.09817e-25
Solyc01g006510.3.1	sorbitol related enzyme	Cluster 08	DOWN	504	325	169	100	574	130	586	40828.2	341	586	-1.58574	7.72334e-20	-2.33671	1.26822e-41
Solyc01g006540.3.1	lipoxygenase C	Cluster 08	DOWN	13784	12464	4006	1655	6878	1257	4982	2.45334e+07	6432	13784	-1.78298	1.87315e-06	-3.05802	1.1848e-16
Solyc01g008110.3.1	Cytochrome P450	Cluster 08	DOWN	1714	1217	505	391	1095	267	997	279648	884	1714	-1.73262	1.22192e-48	-2.1293	1.21603e-75
Solyc01g008960.3.1	Argonaute 4a	Cluster 08	DOWN	2138	1775	375	224	2519	234	2758	1.14136e+06	1432	2758	-2.49389	8.77069e-47	-3.25208	2.98778e-79
Solyc01g010650.3.1	UDP-galactose transporter, putative	Cluster 08	DOWN	645	313	139	100	709	106	703	73759	388	709	-2.22391	5.38881e-47	-2.68003	7.50945e-71
Solyc01g016410.3.1	RING/U-box superfamily protein	Cluster 08	DOWN	505	74	49	57	438	69	418	41800.3	230	505	-3.4577	1.9649e-59	-3.13072	1.7028e-62
Solyc01g057000.3.1	Universal stress protein	Cluster 08	DOWN	16096	7243	4379	2686	10478	1953	7322	2.70817e+07	7165	16096	-1.87823	5.92634e-22	-2.58284	1.41878e-40
Solyc01g058260.3.1	Poly(A) polymerase, putative	Cluster 08	DOWN	4152	1499	1041	771	5123	800	4200	3.44587e+06	2512	5123	-2.00096	3.47514e-35	-2.42807	6.09947e-52
Solyc01g058730.3.1	transmembrane protein	Cluster 08	DOWN	723	469	200	238	890	260	1065	119712	549	1065	-1.88333	1.59233e-61	-1.60402	1.13785e-54
Solyc01g067550.3.1	Zinc finger transcription factor 8	Cluster 08	DOWN	1165	726	205	218	715	195	672	141910	557	1165	-2.48038	1.53156e-31	-2.41219	1.25608e-31
Solyc01g067660.3.1	1,4-alpha-glucan-maltohydrolase	Cluster 08	DOWN	14239	5327	4505	3921	12090	3021	8608	1.94892e+07	7387	14239	-1.66147	4.02654e-45	-1.86039	7.76702e-57
Solyc01g067680.3.1	Tubby-like F-box protein	Cluster 08	DOWN	1456	400	103	61	820	59	651	299239	507	1456	-3.88696	1.55243e-77	-4.56816	1.48405e-107
Solyc01g073750.3.1	Glucan synthase-like protein	Cluster 08	DOWN	904	809	180	187	1070	246	1051	148997	635	1070	-2.33239	1.61024e-43	-2.26614	4.25303e-45
Solyc01g079390.3.1	Histone-lysine N-methyltransferase MEDEA	Cluster 08	DOWN	512	340	50	57	543	71	608	56448.5	312	608	-3.26026	3.13821e-54	-3.16933	4.46205e-61
Solyc01g079860.3.1	ATP-dependent (S)-NAD(P)H-hydrate dehydratase	Cluster 08	DOWN	624	491	165	141	483	132	426	38714.5	352	624	-1.90869	2.35834e-27	-2.13563	3.75468e-36
Solyc01g080410.3.1	Methionine sulfoxide reductase, putative	Cluster 08	DOWN	16057	4086	688	190	5677	162	2959	39090781	4260	16057	-4.56155	2.69217e-263	-6.39375	0
Solyc01g081030.3.1	SCAI-like protein	Cluster 08	DOWN	525	243	130	164	499	256	501	26228.8	331	525	-1.9894	2.46997e-39	-1.67985	1.08919e-33
Solyc01g087560.3.1	Methyltransferase	Cluster 08	DOWN	1324	1183	326	185	1097	139	1267	252644	789	1324	-2.00939	8.73377e-45	-2.83502	1.12412e-87
Solyc01g088590.4.1	invertase/pectin methylesterase inhibitor	Cluster 08	DOWN	692	269	52	62	288	26	354	63393.2	249	692	-3.70772	5.25375e-29	-3.47287	3.94501e-28
Solyc01g091690.3.1	S-adenosyl-L-methionine-dependent methyltransferases superfamily protein	Cluster 08	DOWN	2937	1143	237	264	2366	237	2866	1.4376e+06	1436	2937	-3.63034	7.60124e-73	-3.47349	7.62238e-71
Solyc01g094790.3.1	Cysteine synthase	Cluster 08	DOWN	2154	1277	371	445	988	262	578	522885	868	2154	-2.53754	2.18992e-21	-2.27277	6.7137e-18
Solyc01g094880.3.1	Quinoprotein amine dehydrogenase, beta chain-like, RIC1-like guanyl-nucleotide exchange factor	Cluster 08	DOWN	611	257	93	85	623	108	671	67614	350	671	-2.73514	1.24196e-34	-2.83932	1.93713e-40
Solyc01g094920.3.1	receptor-like kinase	Cluster 08	DOWN	723	302	238	163	1014	202	1235	194556	554	1235	-1.59124	6.7222e-16	-2.14604	1.71366e-28
Solyc01g095070.3.1	Heavy metal transport/detoxification superfamily protein	Cluster 08	DOWN	515	281	66	109	348	181	331	25247.2	262	515	-2.91586	3.12812e-08	-2.2383	1.49357e-05
Solyc01g095540.3.1	Nucleotide-sugar transporter family protein	Cluster 08	DOWN	365	153	76	98	363	102	322	15799	211	365	-2.2035	7.18482e-25	-1.88356	1.90914e-21
Solyc01g095930.3.1	O-acyltransferase WSD1-like protein	Cluster 08	DOWN	6104	5196	608	220	3392	272	2238	5.7361e+06	2576	6104	-3.32658	1.04069e-40	-4.78809	4.68308e-82
Solyc01g096090.3.1	Transmembrane protein, putative	Cluster 08	DOWN	4463	2061	1488	1047	6994	1050	4943	5.70434e+06	3149	6994	-1.58632	6.49685e-35	-2.09147	1.49562e-60
Solyc01g098110.3.1	Esterase/lipase/thioesterase family protein	Cluster 08	DOWN	22521	17187	3904	4149	9174	2380	7046	6.20717e+07	9480	22521	-2.52861	3.11908e-13	-2.44008	1.67283e-12
Solyc01g098700.3.1	Branched-chain-amino-acid aminotransferase-like protein	Cluster 08	DOWN	2491	1341	411	174	1825	175	1493	812633	1130	2491	-2.57251	5.77615e-63	-3.83028	2.56592e-133
Solyc01g098725.1.1	RING/U-box superfamily protein	Cluster 08	DOWN	484	35	110	54	251	51	242	30540.3	175	484	-2.16707	1.84775e-14	-3.14466	1.12847e-28
Solyc01g099200.3.1	Lipoxygenase	Cluster 08	DOWN	6740	4698	1644	651	1594	386	1337	6.25523e+06	2436	6740	-2.03611	6.40077e-09	-3.37131	2.53397e-22
Solyc01g099600.3.1	Heavy metal transport/detoxification superfamily protein, putative	Cluster 08	DOWN	3411	677	183	180	1262	131	1076	1.66271e+06	989	3411	-4.23681	2.9189e-83	-4.24223	2.49998e-88
Solyc01g100370.3.1	Adenine nucleotide alpha hydrolases-like superfamily protein	Cluster 08	DOWN	4823	3158	1170	546	18247	689	12131	5.19126e+07	5823	18247	-2.0422	2.92747e-32	-3.14407	1.34719e-74
Solyc01g100460.3.1	BZIP transcription factor family protein	Cluster 08	DOWN	673	108	161	177	411	110	355	49266.4	285	673	-2.07477	1.20153e-39	-1.92486	1.05643e-38
Solyc01g100630.2.1	Catalase	Cluster 08	DOWN	689	141	74	92	441	112	534	64629.6	298	689	-3.1565	7.44218e-48	-2.89437	1.19575e-46
Solyc01g100960.3.1	Glucose-6-phosphate 1-dehydrogenase	Cluster 08	DOWN	709	481	140	141	694	148	719	69172.4	433	719	-2.33741	1.97157e-56	-2.3248	1.45416e-63
Solyc01g102750.3.1	alfin1-like PHD domain-containing protein	Cluster 08	DOWN	1827	606	297	390	1112	424	971	338976	804	1827	-2.61546	4.27882e-72	-2.22605	5.95993e-58
Solyc01g103430.3.1	Protein kinase	Cluster 08	DOWN	647	845	73	30	1102	34	1457	328396	598	1457	-3.08779	1.2697e-54	-4.41049	4.6395e-93
Solyc01g103780.3.1	TCP transcription factor 11	Cluster 08	DOWN	997	519	212	267	791	253	808	98232.8	550	997	-2.22555	5.88491e-42	-1.90322	2.58726e-34
Solyc01g103850.3.1	Ubiquitin-like domain-containing CTD phosphatase	Cluster 08	DOWN	541	285	109	172	499	258	541	28994.5	344	541	-2.23597	7.23251e-39	-1.65065	3.68562e-26
Solyc01g103990.3.1	T-complex protein 11	Cluster 08	DOWN	10595	3957	2646	2130	7007	2271	6370	1.09227e+07	4997	10595	-1.99938	5.15284e-70	-2.31486	8.98241e-95
Solyc01g104700.3.1	Ran protein/TC4 protein ran2b	Cluster 08	DOWN	3692	2279	797	742	4119	1024	4237	2.27274e+06	2413	4237	-2.20282	1.17672e-57	-2.31488	1.226e-65
Solyc01g107390.3.1	GH3	Cluster 08	DOWN	1206	625	211	243	1711	156	1359	395892	787	1711	-2.52268	8.96806e-27	-2.30912	7.57902e-24
Solyc01g108400.3.1	CDPK-related kinase	Cluster 08	DOWN	1129	265	240	334	509	333	459	119700	467	1129	-2.20454	1.19464e-30	-1.75285	2.31994e-21
Solyc01g111350.3.1	Nodulin-like / Major Facilitator Superfamily protein	Cluster 08	DOWN	4782	1179	19	65	1864	69	1949	3.44006e+06	1418	4782	-8.21607	2.91516e-168	-6.17909	9.21336e-205
Solyc02g020910.3.1	Myosin-related family protein	Cluster 08	DOWN	1417	1612	315	357	1258	449	1411	290898	974	1612	-2.16216	3.04675e-47	-1.98958	2.19841e-43
Solyc02g032200.3.1	Disease resistance protein (TIR-NBS-LRR class) family	Cluster 08	DOWN	688	90	44	67	661	74	776	109542	343	776	-4.03549	5.45742e-92	-3.35529	1.45783e-94
Solyc02g067095.1.1	Coilin-like protein	Cluster 08	DOWN	422	216	92	107	576	113	576	44670.4	300	576	-2.24136	9.1378e-20	-1.97811	2.43625e-17
Solyc02g067580.3.1	B12D	Cluster 08	DOWN	3557	1040	172	45	3798	44	2771	2.67321e+06	1632	3798	-4.33462	6.45254e-122	-6.28367	1.79797e-209
Solyc02g068040.3.1	RNI-like superfamily protein	Cluster 08	DOWN	1044	162	100	108	459	141	371	141632	341	1044	-3.33758	8.84605e-53	-3.26462	1.23441e-55
Solyc02g069420.3.1	Phospholipid-transporting ATPase	Cluster 08	DOWN	3690	1126	978	783	3190	534	3178	1728355	1926	3690	-1.91536	2.982e-18	-2.23646	1.00775e-24
Solyc02g069800.1.1	LOW QUALITY:Abhydrolase superfamily protein	Cluster 08	DOWN	2957	2847	467	531	1976	283	1990	1.19203e+06	1579	2957	-2.65637	2.50365e-20	-2.47632	3.41527e-18
Solyc02g070670.3.1	urease accessory protein G	Cluster 08	DOWN	2236	1328	460	313	1006	323	897	542376	938	2236	-2.28308	2.5909e-62	-2.83483	1.1954e-97
Solyc02g071080.2.1	Purine permease	Cluster 08	DOWN	2343	795	522	350	1022	198	917	618840	878	2343	-2.17051	4.05256e-20	-2.74098	1.10286e-31
Solyc02g071090.3.1	Purine permease	Cluster 08	DOWN	890	534	283	151	748	98	570	87667.8	468	890	-1.64228	3.87157e-20	-2.55627	1.11019e-46
Solyc02g076680.3.1	DUF688 family protein	Cluster 08	DOWN	1059	2939	58	80	272	70	614	1.35857e+06	727	2939	-4.12583	5.15834e-59	-3.71293	8.61744e-56
Solyc02g077920.3.1	Colorless non-ripening (CNR)	Cluster 08	DOWN	8828	4975	2724	2093	5785	1181	5578	7.34246e+06	4452	8828	-1.69627	5.68629e-18	-2.0762	1.71539e-26
Solyc02g079100.3.1	riboflavin kinase/FMN hydrolase	Cluster 08	DOWN	1441	512	271	305	949	366	835	204990	668	1441	-2.43407	3.94878e-82	-2.23903	1.77157e-78
Solyc02g081580.3.1	NC domain-containing family protein	Cluster 08	DOWN	603	259	126	150	591	194	632	48275	365	632	-2.27449	3.50636e-30	-2.00773	1.45805e-26
Solyc02g081830.3.1	Haloacid dehalogenase-like hydrolase domain-containing protein 3	Cluster 08	DOWN	445	151	84	92	1032	102	385	143959	327	1032	-2.40642	4.32728e-26	-2.2547	8.81385e-26
Solyc02g081880.3.1	Molybdenum cofactor sulfurase family protein	Cluster 08	DOWN	1720	872	324	170	916	139	942	348181	726	1720	-2.40615	8.81112e-60	-3.33569	2.652e-112
Solyc02g082430.3.1	MLO-like protein	Cluster 08	DOWN	759	355	171	97	671	129	560	70880.5	392	759	-2.15036	2.87552e-30	-2.96564	3.23408e-56
Solyc02g083375.1.1	Big1	Cluster 08	DOWN	1821	848	342	97	1364	62	1375	472087	844	1821	-2.44025	4.07588e-37	-4.22201	1.54544e-100
Solyc02g083380.3.1	DNA-directed RNA polymerase subunit beta	Cluster 08	DOWN	686	428	125	51	642	40	747	87745.4	388	747	-2.51507	2.09842e-51	-3.74368	3.62244e-99
Solyc02g084870.3.1	mitogen-activated protein kinase 8	Cluster 08	DOWN	2351	379	234	272	1288	368	907	709166	828	2351	-3.3658	1.52327e-142	-3.10691	8.71369e-139
Solyc02g086130.3.1	DnaA initiator-associating diaA	Cluster 08	DOWN	695	369	102	25	466	25	443	66913.9	304	695	-2.76464	1.67422e-63	-4.76654	2.70649e-121
Solyc02g086460.3.1	A-kinase anchor-like protein	Cluster 08	DOWN	459	823	101	46	510	36	467	90965	349	823	-2.11681	4.96029e-18	-3.31751	3.12375e-40
Solyc02g086930.3.1	Homeobox associated leucine zipper protein	Cluster 08	DOWN	453	257	64	111	526	212	624	44874	321	624	-2.71121	3.8489e-42	-2.02126	2.32762e-30
Solyc02g087740.3.1	2-aminoethanethiol dioxygenase	Cluster 08	DOWN	2845	201	96	277	2434	272	961	1.36937e+06	1012	2845	-4.81544	3.8457e-126	-3.36259	9.3523e-77
Solyc02g088490.3.1	Saccharopine dehydrogenase	Cluster 08	DOWN	668	212	45	106	814	146	648	97886.5	377	814	-3.93619	1.09364e-88	-2.65343	2.70656e-67
Solyc02g088610.3.1	LeHSP110/ClpB heat shock protein	Cluster 08	DOWN	4564	1902	1470	1349	5709	1152	2486	3.39866e+06	2662	5709	-1.63629	1.93219e-10	-1.75761	5.54147e-12
Solyc02g089680.3.1	Trichome birefringence-like 19	Cluster 08	DOWN	516	151	121	58	312	60	427	34243.4	235	516	-2.12886	4.5384e-17	-3.15227	3.63562e-35
Solyc02g090120.1.1	LOW QUALITY:Inositol 1,4,5-trisphosphate receptor-interacting protein-like 2	Cluster 08	DOWN	2223	164	240	354	6181	260	3978	6.22241e+06	1914	6181	-3.20274	1.77392e-18	-2.64908	2.12883e-13
Solyc02g091840.3.1	Non-specific serine/threonine protein kinase	Cluster 08	DOWN	1412	423	92	102	1466	77	1411	411985	712	1466	-3.9336	4.65741e-24	-3.78253	2.50177e-23
Solyc02g092600.3.1	Phototropic-responsive NPH3 family protein	Cluster 08	DOWN	498	172	82	81	427	82	432	33770	253	498	-2.59234	2.60627e-47	-2.62791	1.32514e-55
Solyc02g092620.3.1	Phototropic-responsive NPH3 family protein	Cluster 08	DOWN	1177	312	133	135	884	132	966	202604	534	1177	-3.13816	2.35289e-51	-3.12024	5.29501e-55
Solyc02g092920.3.1	heavy metal atpase 1	Cluster 08	DOWN	644	398	84	112	621	121	572	57399.8	365	644	-2.98619	1.45493e-60	-2.51834	7.04152e-54
Solyc02g093080.3.1	2-oxoglutarate (2OG) and Fe(II)-dependent oxygenase superfamily protein	Cluster 08	DOWN	459	179	59	31	447	47	441	36517.9	238	459	-2.88769	1.43901e-47	-3.84528	3.10367e-76
Solyc02g093770.3.1	GPI inositol-deacylase	Cluster 08	DOWN	453	352	145	132	467	174	493	23138.2	317	493	-1.6373	1.2686e-14	-1.76805	6.65763e-18
Solyc03g005030.3.1	DSR6	Cluster 08	DOWN	677	186	43	46	556	55	457	71132.7	289	677	-3.88389	7.49413e-62	-3.84965	4.76303e-71
Solyc03g005080.3.1	4-coumarate CoA ligase	Cluster 08	DOWN	1935	1057	512	352	2156	313	1917	601956	1177	2156	-1.92421	4.00252e-38	-2.45565	1.45416e-62
Solyc03g005340.3.1	Acylamino-acid-releasing enzyme	Cluster 08	DOWN	710	596	206	174	772	174	734	69226.9	481	772	-1.7447	3.92782e-24	-2.0282	7.57376e-34
Solyc03g005870.3.1	eukaryotic translation initiation factor 4E	Cluster 08	DOWN	405	271	105	81	356	118	360	17242.5	242	405	-1.88458	1.18787e-26	-2.3168	1.27215e-41
Solyc03g025970.3.1	Methyl-CpG-binding domain-containing 13-like protein	Cluster 08	DOWN	2456	1561	660	487	2091	416	1502	636104	1310	2456	-1.90349	1.49135e-32	-2.33412	2.76977e-49
Solyc03g026220.3.1	BAG family molecular chaperone regulator-like protein	Cluster 08	DOWN	513	80	27	114	470	206	464	39211.8	268	513	-4.14173	1.79132e-62	-2.16833	4.76568e-31
Solyc03g031860.3.1	Phytoene synthase 1	Cluster 08	DOWN	140935	139837	29134	22395	72820	18912	71661	2.604e+09	70813	140935	-2.27441	1.39365e-31	-2.65377	1.06801e-42
Solyc03g043660.3.1	Protease Do-like 7	Cluster 08	DOWN	1563	1363	402	396	1625	337	1680	349362	1052	1680	-1.94911	7.44767e-58	-1.98227	2.22244e-64
Solyc03g062940.3.1	peroxisomal targeting signal type 2 receptor	Cluster 08	DOWN	2178	1067	689	561	1852	499	1659	449194	1215	2178	-1.67633	2.6593e-47	-1.95639	1.60378e-66
Solyc03g063750.3.1	exostosin family protein	Cluster 08	DOWN	2527	818	171	228	2051	226	1636	940029	1094	2527	-3.92581	4.78699e-124	-3.46939	3.92286e-111
Solyc03g082440.1.1	LOW QUALITY:Lung seven transmembrane receptor family protein	Cluster 08	DOWN	1024	586	316	310	810	352	771	80318.9	596	1024	-1.68217	1.1072e-36	-1.72057	2.464e-41
Solyc03g083910.4.1	symbol=TIV1	Cluster 08	DOWN	91155	38443	11000	11907	69062	8246	58264	1.08112e+09	41154	91155	-3.05086	9.53423e-14	-2.93651	6.51101e-13
Solyc03g083970.3.1	BAG family molecular chaperone regulator 7	Cluster 08	DOWN	1251	724	224	386	1159	388	1373	205488	786	1373	-2.46854	1.95897e-38	-1.69913	1.14963e-20
Solyc03g093880.3.1	U6 snRNA phosphodiesterase	Cluster 08	DOWN	901	570	210	147	646	142	582	86614.4	457	901	-2.10373	6.99288e-62	-2.6154	1.79876e-98
Solyc03g097460.3.1	integrator complex subunit	Cluster 08	DOWN	864	372	174	134	1184	143	1180	216134	579	1184	-2.37219	3.59245e-38	-2.68076	5.39771e-51
Solyc03g097470.3.1	Ketoacyl-ACP synthase III	Cluster 08	DOWN	4925	2412	254	168	1686	205	1025	3.51219e+06	1525	4925	-4.28504	6.51594e-114	-4.86971	9.72987e-150
Solyc03g097715.1.1	meiosis chromosome segregation family protein	Cluster 08	DOWN	2264	875	730	690	3677	584	2315	1.53465e+06	1591	3677	-1.62659	1.64743e-27	-1.71292	2.45572e-31
Solyc03g111973.1.1	Cytochrome P450	Cluster 08	DOWN	9982	10084	3030	1856	4981	2060	5188	1.15847e+07	5312	10084	-1.72023	1.43229e-21	-2.42682	6.99345e-42
Solyc03g113030.3.1	Aldose 1-epimerase	Cluster 08	DOWN	716	240	56	23	387	30	414	72258	267	716	-3.73565	3.38302e-36	-4.93766	1.06327e-57
Solyc03g114460.3.1	Acetyl-coenzyme A synthetase	Cluster 08	DOWN	651	506	172	148	453	165	404	38958	357	651	-1.89087	1.23922e-20	-2.13301	3.19527e-27
Solyc03g114840.3.1	MADS-box protein 1	Cluster 08	DOWN	599	485	133	129	382	110	329	37276.7	310	599	-2.1393	2.10205e-37	-2.20812	6.89431e-44
Solyc03g117010.3.1	Sister chromatid cohesion protein PDS5 like B-B	Cluster 08	DOWN	965	458	251	219	859	219	800	100975	539	965	-1.89605	1.06331e-23	-2.1363	5.20117e-31
Solyc03g118270.1.1	GDP-mannose 4,6 dehydratase 1	Cluster 08	DOWN	456	145	138	116	320	128	265	18385.2	224	456	-1.70104	9.32074e-21	-1.9734	2.76105e-29
Solyc03g118290.3.1	auxin response factor 2A	Cluster 08	DOWN	7186	2584	2281	1723	5447	1553	4522	4.8685e+06	3614	7186	-1.65502	1.96907e-32	-2.05963	4.54732e-50
Solyc03g118650.3.1	Aldose 1-epimerase	Cluster 08	DOWN	497	325	125	154	436	187	462	22270.9	312	497	-1.98448	4.55658e-19	-1.68716	1.73189e-15
Solyc03g118660.3.1	Vacuolar protein sorting-associated protein 26	Cluster 08	DOWN	544	291	123	143	575	148	525	38378.2	336	575	-2.16675	1.25778e-38	-1.92232	1.29987e-35
Solyc03g119080.4.1	beta-mannosidase enzyme	Cluster 08	DOWN	412	319	79	75	478	92	523	35785.2	283	523	-2.38287	5.27796e-28	-2.45367	9.78905e-33
Solyc03g120710.2.1	Late embryogenesis abundant protein	Cluster 08	DOWN	963	470	197	313	1488	273	2063	555417	824	2063	-2.31014	6.40172e-19	-1.61975	1.56924e-10
Solyc03g121730.3.1	5'-nucleotidase surE	Cluster 08	DOWN	431	146	48	80	601	93	562	55454.4	280	601	-3.11689	8.32178e-41	-2.42403	4.84075e-32
Solyc03g121890.1.1	LOW QUALITY:Hydroxyproline-rich glycoprotein family protein, putative	Cluster 08	DOWN	1295	141	145	314	724	300	997	214376	559	1295	-3.12577	5.52157e-34	-2.04365	1.36882e-16
Solyc03g122270.3.1	Inter-alpha-trypsin inhibitor heavy chain-related, putative	Cluster 08	DOWN	3333	864	164	175	2259	239	1683	1.61561e+06	1245	3333	-4.32134	3.0823e-73	-4.24736	7.08629e-75
Solyc03g123490.1.1	Subtilisin-like protease	Cluster 08	DOWN	576	426	83	45	441	25	574	54617.8	310	576	-2.78502	1.66169e-10	-3.66328	2.57368e-17
Solyc04g006970.3.1	Phosphoenolpyruvate carboxylase	Cluster 08	DOWN	397	2167	124	100	1332	188	2940	1.38147e+06	1035	2940	-1.70813	1.4156e-21	-1.98462	9.36376e-31
Solyc04g007870.3.1	zein-binding protein (Protein of unknown function, DUF593)	Cluster 08	DOWN	1585	702	272	206	974	162	1201	308956	729	1585	-2.54054	8.63194e-39	-2.94236	3.88107e-53
Solyc04g007880.3.1	Receptor-like kinase	Cluster 08	DOWN	2545	286	289	247	1776	339	2262	1.04525e+06	1106	2545	-3.14806	6.99899e-38	-3.3661	2.89599e-44
Solyc04g007890.3.1	HMG-Y-related protein A	Cluster 08	DOWN	636	88	102	90	469	106	465	55581.8	279	636	-2.59197	4.23489e-26	-2.81	3.30438e-32
Solyc04g008340.2.1	IAA-alanine resistance protein 1	Cluster 08	DOWN	829	575	268	223	712	228	750	64258.5	512	829	-1.60554	7.82581e-23	-1.89019	1.23712e-32
Solyc04g009560.3.1	TBC1 domain family member 8B	Cluster 08	DOWN	728	505	195	205	615	268	769	55591.5	469	769	-1.89471	2.48055e-23	-1.82554	2.42451e-23
Solyc04g009630.3.1	Alpha-glucosidase	Cluster 08	DOWN	995	510	156	155	508	162	523	105846	430	995	-2.69203	6.87811e-24	-2.68272	6.96988e-25
Solyc04g011540.3.1	Calcium-dependent lipid-binding (CaLB domain) family protein	Cluster 08	DOWN	1800	414	258	134	852	163	682	414641	615	1800	-2.7926	7.00637e-22	-3.74708	2.1471e-38
Solyc04g014210.3.1	RNA helicase DEAH-box12	Cluster 08	DOWN	1800	434	404	290	1521	372	1299	403257	874	1800	-2.15987	1.48541e-41	-2.63346	1.05964e-62
Solyc04g014480.3.1	Heat-shock protein, putative	Cluster 08	DOWN	1588	335	342	183	702	171	691	300004	573	1588	-2.23625	1.41282e-24	-3.11364	1.54613e-46
Solyc04g014500.3.1	Nudix hydrolase-like protein	Cluster 08	DOWN	1777	1472	399	221	1185	145	999	396823	885	1777	-2.16715	6.99805e-26	-3.00419	9.66905e-49
Solyc04g015340.3.1	Carboxypeptidase	Cluster 08	DOWN	3978	1488	528	212	1118	209	755	2.16901e+06	1184	3978	-2.91917	3.25969e-34	-4.22422	1.48594e-69
Solyc04g016470.3.1	LEQA L.esculentum TomQ'a beta(1,3)glucanase	Cluster 08	DOWN	858	600	264	67	1201	55	982	201435	575	1201	-1.69828	1.51331e-21	-3.6553	2.08087e-82
Solyc04g017690.3.1	ERD15	Cluster 08	DOWN	6362	1240	733	714	5116	910	4476	5.85155e+06	2793	6362	-3.11797	3.89503e-59	-3.15438	8.00236e-62
Solyc04g049630.3.1	Dipeptidyl peptidase family member 6	Cluster 08	DOWN	675	604	218	207	548	263	574	36899.9	441	675	-1.64739	9.03412e-44	-1.70758	9.07804e-53
Solyc04g053130.3.1	Stress enhanced protein 2	Cluster 08	DOWN	10751	7648	3163	1324	5835	912	4995	1.30384e+07	4947	10751	-1.7668	2.25191e-26	-3.02123	1.15388e-74
Solyc04g054980.3.1	PLAT domain-containing protein 1	Cluster 08	DOWN	1085	493	104	62	1673	95	2211	772278	818	2211	-3.37275	4.03098e-83	-4.11215	1.10952e-121
Solyc04g074840.3.1	Protein DETOXIFICATION	Cluster 08	DOWN	4765	4139	308	357	2229	241	1391	3.55694e+06	1919	4765	-3.94632	4.03332e-15	-3.73586	7.23801e-14
Solyc04g078810.3.1	Remorin	Cluster 08	DOWN	420	245	74	69	298	96	339	19484.2	220	420	-2.48518	1.38602e-27	-2.60661	4.49365e-33
Solyc04g079410.3.1	Primosome PriB/single-strand DNA-binding, putative	Cluster 08	DOWN	676	224	130	194	1009	262	1080	159631	511	1080	-2.40517	5.64336e-38	-1.79967	2.99274e-25
Solyc04g080250.3.1	Deoxyuridine 5'-triphosphate nucleotidohydrolase	Cluster 08	DOWN	589	513	167	72	269	20	242	45726.4	267	589	-1.81823	4.51686e-10	-3.02162	3.94836e-25
Solyc04g080390.3.1	plasma membrane fusion protein	Cluster 08	DOWN	603	107	150	138	705	86	559	70920	335	705	-2.04693	8.54472e-18	-2.11655	5.2028e-20
Solyc04g081210.3.1	SUN-like protein 14	Cluster 08	DOWN	766	268	123	136	1189	131	1361	284830	568	1361	-2.67472	2.9259e-26	-2.48665	1.37805e-24
Solyc04g081420.3.1	F10A5.7	Cluster 08	DOWN	730	242	81	73	617	67	288	75902.8	300	730	-3.12362	1.76654e-40	-3.30852	1.01566e-48
Solyc04g081570.3.1	Heat shock protein 90	Cluster 08	DOWN	5251	4510	1137	1487	5406	1552	5426	3.50199e+06	3538	5426	-2.19866	1.34063e-44	-1.81989	8.56202e-32
Solyc04g081930.3.1	Prolyl 4-hydroxylase alpha subunit, putative	Cluster 08	DOWN	935	229	294	227	2342	245	1639	787274	844	2342	-1.68381	2.03579e-29	-2.0417	1.55791e-44
Solyc04g082090.3.1	Alpha-amylase	Cluster 08	DOWN	647	244	174	137	475	188	475	39812.5	334	647	-1.90865	2.63565e-28	-2.23239	2.3524e-40
Solyc04g082420.3.1	BTB/POZ domain-containing protein	Cluster 08	DOWN	1388	3238	211	143	1587	180	1312	1.41762e+06	1151	3238	-2.69502	1.90977e-57	-3.28186	1.43369e-86
Solyc04g082510.3.1	Protein kinase	Cluster 08	DOWN	745	367	105	205	491	172	438	53426.4	360	745	-2.83196	1.18103e-62	-1.85839	2.00934e-35
Solyc04g082700.3.1	Tonoplast monosaccharide transporter 2	Cluster 08	DOWN	444	150	59	122	359	138	381	22394.2	236	444	-2.89945	8.02516e-47	-1.86369	2.76877e-27
Solyc05g005720.3.1	Potassium transporter family protein	Cluster 08	DOWN	898	146	51	117	899	210	962	162259	469	962	-4.07278	6.78731e-112	-2.93226	1.33864e-92
Solyc05g006170.3.1	Lycopersicon esculentum Chloroplast Envelope Protein 1	Cluster 08	DOWN	845	526	116	87	942	136	796	129040	493	942	-2.91121	7.85119e-50	-3.27661	2.54357e-66
Solyc05g007080.3.1	Alpha-amylase	Cluster 08	DOWN	15245	4292	1035	964	9292	1214	6809	31865994	5550	15245	-3.89027	8.57142e-206	-3.98246	4.81554e-222
Solyc05g007510.3.1	RNA-directed RNA polymerase	Cluster 08	DOWN	736	302	79	98	473	117	528	66447	333	736	-3.22486	7.22427e-42	-2.90478	9.04562e-39
Solyc05g008260.3.1	Peptidyl serine alpha-galactosyltransferase	Cluster 08	DOWN	782	399	155	213	679	244	752	66640.5	461	782	-2.29237	4.00252e-38	-1.87706	2.91428e-29
Solyc05g008380.3.1	transmembrane protein	Cluster 08	DOWN	824	593	185	188	944	212	669	97436.4	516	944	-2.20774	2.19904e-29	-2.12929	1.70629e-29
Solyc05g008870.3.1	Nucleotidylyl transferase superfamily protein	Cluster 08	DOWN	439	262	145	93	413	88	413	22049.4	265	439	-1.59328	7.21326e-20	-2.23113	2.56279e-38
Solyc05g009030.3.1	3-isopropylmalate dehydrogenase	Cluster 08	DOWN	577	442	188	111	354	111	267	32035.5	293	577	-1.60921	5.37207e-19	-2.37115	7.08963e-40
Solyc05g009420.1.1	Transmembrane protein, putative	Cluster 08	DOWN	708	187	189	135	259	189	212	50667.9	268	708	-1.90222	1.84721e-09	-2.38336	2.1627e-14
Solyc05g009800.3.1	Leucine-rich repeat protein kinase family protein	Cluster 08	DOWN	548	169	59	93	480	124	620	54619.5	299	620	-3.32743	4.74288e-76	-2.5462	4.8219e-66
Solyc05g011980.3.1	Photosystem II reaction center protein M	Cluster 08	DOWN	562	85	33	40	861	35	640	126104	322	861	-3.97415	1.02049e-53	-3.80912	1.03862e-59
Solyc05g012450.3.1	S-adenosyl-L-methionine-dependent methyltransferases superfamily protein	Cluster 08	DOWN	547	1204	180	156	362	198	394	167057	434	1204	-1.61337	1.42091e-11	-1.80184	1.02375e-14
Solyc05g013040.3.1	Pattern formation EMB30-like protein	Cluster 08	DOWN	638	167	101	93	475	110	438	50953.5	289	638	-2.66568	1.17618e-45	-2.76222	3.97739e-54
Solyc05g013480.3.1	Tetratricopeptide repeat-like superfamily protein	Cluster 08	DOWN	2111	1141	506	423	1977	485	1672	501619	1188	2111	-2.06145	7.01523e-39	-2.31965	1.79482e-50
Solyc05g013720.3.1	Alpha-galactosidase	Cluster 08	DOWN	584	490	139	168	745	268	705	57726	443	745	-2.06699	7.9296e-56	-1.79437	6.09406e-52
Solyc05g014120.1.1	LOW QUALITY:S-adenosyl-L-methionine-dependent methyltransferases superfamily protein	Cluster 08	DOWN	1546	481	256	145	998	85	810	308351	617	1546	-2.64316	3.45256e-47	-3.41672	2.13307e-78
Solyc05g014390.3.1	ABC subfamily C transporter	Cluster 08	DOWN	3486	1350	448	408	1645	138	829	1.57556e+06	1186	3486	-2.95747	4.31817e-06	-3.09214	1.33612e-06
Solyc05g015860.3.1	dihydrosphingosine phosphate lyase	Cluster 08	DOWN	806	484	213	247	652	331	605	49437.3	477	806	-1.90798	9.49767e-29	-1.70362	2.96842e-25
Solyc05g015861.1.1	dihydrosphingosine phosphate lyase	Cluster 08	DOWN	444	197	89	126	379	163	395	19761	256	444	-2.2165	2.18064e-39	-1.80766	1.45074e-32
Solyc05g024415.1.1	Galactose oxidase/kelch repeat protein	Cluster 08	DOWN	1602	1093	485	315	1766	276	1176	351816	959	1766	-1.72279	2.45152e-45	-2.3445	1.88345e-84
Solyc05g047460.3.1	Auxin Response Factor 7B	Cluster 08	DOWN	876	231	88	163	711	155	661	102970	412	876	-3.27922	1.52221e-60	-2.4201	5.4566e-41
Solyc05g047530.3.1	trans-cinnamate 4-monooxygenase	Cluster 08	DOWN	522	45	59	52	424	59	248	41661.6	201	522	-3.09564	2.59645e-31	-3.31794	1.79168e-38
Solyc05g051050.3.1	Kinase family protein	Cluster 08	DOWN	1920	617	477	367	1368	337	1724	444837	973	1920	-1.99629	7.30495e-38	-2.38804	3.93795e-55
Solyc05g053410.3.1	phytochrome B2	Cluster 08	DOWN	857	292	150	126	509	77	540	87594.6	364	857	-2.5898	6.99587e-40	-2.75853	3.43983e-48
Solyc05g053810.3.1	Serine hydroxymethyltransferase	Cluster 08	DOWN	1124	834	314	198	1032	235	1415	229644	736	1415	-1.82475	1.27874e-40	-2.49724	6.01537e-76
Solyc05g054570.3.1	SEC14 cytosolic factor family protein / phosphoglyceride transfer family protein	Cluster 08	DOWN	484	288	105	133	369	172	277	19396.6	261	484	-2.20971	2.43014e-44	-1.85988	8.11505e-39
Solyc05g054710.3.1	Beta-hexosaminidase	Cluster 08	DOWN	422	219	111	69	386	93	337	20371.9	234	422	-1.91022	1.62582e-31	-2.60391	3.17037e-57
Solyc05g055340.3.1	Plant tudor-like RNA-binding protein	Cluster 08	DOWN	467	46	151	145	463	248	604	42571.4	303	604	-1.60714	5.84836e-19	-1.68161	2.35437e-22
Solyc05g056030.3.1	Patatin	Cluster 08	DOWN	4519	3094	1501	673	3051	421	3321	2.2568e+06	2369	4519	-1.59157	5.14092e-28	-2.74536	1.58472e-80
Solyc05g056270.3.1	Isocitrate lyase	Cluster 08	DOWN	961	372	185	151	775	172	565	106372	454	961	-2.36282	4.3043e-35	-2.66162	2.69795e-46
Solyc06g005960.3.1	dentin sialophosphoprotein	Cluster 08	DOWN	891	415	164	184	579	146	494	81702.9	410	891	-2.43756	2.36202e-43	-2.27145	9.18923e-42
Solyc06g005970.2.1	Glycosyl hydrolase family protein	Cluster 08	DOWN	3120	1542	215	176	1768	201	1446	1.30578e+06	1210	3120	-3.87436	1.2342e-106	-4.13946	6.42689e-128
Solyc06g007310.3.1	TatD family	Cluster 08	DOWN	599	339	172	80	384	81	355	37381.2	287	599	-1.83161	8.19361e-20	-2.89536	3.78537e-46
Solyc06g007620.3.1	transmembrane protein, putative (Protein of unknown function, DUF538)	Cluster 08	DOWN	512	70	42	41	547	48	674	79071	276	674	-3.67273	5.45903e-27	-3.62448	5.56476e-29
Solyc06g008960.3.1	Mediator of RNA polymerase II transcription subunit 33A	Cluster 08	DOWN	524	88	23	92	542	147	533	51236.8	278	542	-4.50556	2.40824e-75	-2.49874	1.71946e-51
Solyc06g009160.3.1	Fatty acid beta-oxidation multifunctional protein	Cluster 08	DOWN	625	262	125	196	618	203	569	44158.2	371	625	-2.29202	4.88189e-53	-1.67304	5.91971e-36
Solyc06g050300.2.1	Non-specific serine/threonine protein kinase	Cluster 08	DOWN	1067	338	227	163	563	187	501	120404	435	1067	-2.21897	3.38127e-38	-2.71254	3.31175e-58
Solyc06g051270.3.1	Mannose-1-phosphate guanyltransferase, putative	Cluster 08	DOWN	1310	897	299	286	830	269	782	163991	668	1310	-2.12753	1.40935e-39	-2.19174	2.11894e-44
Solyc06g053200.3.1	6-phosphogluconolactonase	Cluster 08	DOWN	715	342	140	90	784	98	771	94695.5	420	784	-2.3442	4.98037e-52	-2.98719	1.31599e-84
Solyc06g053300.3.1	RNA-binding protein, putative	Cluster 08	DOWN	624	400	206	171	414	142	439	31972.5	342	624	-1.60698	9.50703e-23	-1.86985	3.71461e-32
Solyc06g053480.3.1	Acyl-[acyl-carrier-protein] desaturase	Cluster 08	DOWN	4298	2838	876	1300	3609	1392	2125	1.65508e+06	2348	4298	-2.28543	1.38248e-58	-1.72459	2.13367e-35
Solyc06g053620.3.1	phosphoenolpyruvate carboxylase kinase 2	Cluster 08	DOWN	2159	1770	395	133	1315	69	1431	663793	1039	2159	-2.45805	2.759e-24	-4.01636	4.46205e-61
Solyc06g053625.1.1	Phosphoenolpyruvate carboxylase kinase 2	Cluster 08	DOWN	3282	1432	145	53	1883	44	1922	1.59838e+06	1252	3282	-4.52647	1.38249e-77	-5.9483	6.93709e-125
Solyc06g053910.3.1	DUF506 family protein	Cluster 08	DOWN	2504	292	223	125	1715	150	1172	954475	883	2504	-3.48832	1.34558e-67	-4.31595	6.02983e-103
Solyc06g053920.3.1	inactive purple acid phosphatase-like protein	Cluster 08	DOWN	1352	387	270	184	878	367	603	194293	577	1352	-2.32283	2.38363e-23	-2.87091	1.28226e-35
Solyc06g053950.2.1	Heat shock transcription factor	Cluster 08	DOWN	915	998	154	135	528	339	642	113533	530	998	-2.5914	1.86429e-40	-2.7516	1.68991e-48
Solyc06g053960.3.1	SolycHsfA6b	Cluster 08	DOWN	2886	2957	515	482	1702	860	1628	1.02162e+06	1576	2957	-2.49595	1.13598e-35	-2.58104	4.75188e-39
Solyc06g054020.3.1	P-loop containing nucleoside triphosphate hydrolases superfamily protein	Cluster 08	DOWN	491	229	86	25	478	25	527	46778.9	266	527	-2.46007	1.29362e-22	-4.29016	4.21222e-55
Solyc06g054530.3.1	NAD(P)-binding Rossmann-fold superfamily protein	Cluster 08	DOWN	1661	1020	232	148	1223	129	859	360923	753	1661	-2.82798	1.25096e-60	-3.48529	6.39135e-93
Solyc06g059740.3.1	Alcohol dehydrogenase	Cluster 08	DOWN	141812	99301	18485	4042	161249	2280	135021	4.40477e+09	80313	161249	-2.93964	3.52777e-38	-5.1326	4.84581e-114
Solyc06g062600.3.1	Glucose-methanol-choline (GMC) oxidoreductase family protein	Cluster 08	DOWN	1116	347	64	22	467	7	319	181186	335	1116	-4.15811	2.78416e-82	-5.63549	2.63101e-120
Solyc06g063240.3.1	O-fucosyltransferase family protein	Cluster 08	DOWN	341	155	62	105	308	102	250	11679.1	189	341	-2.46225	1.23003e-27	-1.69818	5.0289e-17
Solyc06g064940.3.1	Patellin-like protein	Cluster 08	DOWN	512	160	19	46	392	46	446	42426.9	232	512	-4.57881	1.38644e-36	-3.47888	1.89969e-28
Solyc06g068450.2.1	Non-specific serine/threonine protein kinase	Cluster 08	DOWN	1160	614	314	302	1975	351	1673	488352	913	1975	-1.88231	1.86957e-26	-1.93879	2.24963e-29
Solyc06g068490.3.1	Magnesium transporter MRS2-like protein	Cluster 08	DOWN	804	380	256	267	851	370	831	68545.1	537	851	-1.64415	1.34811e-34	-1.58857	1.04868e-35
Solyc06g068860.3.1	Alpha-mannosidase	Cluster 08	DOWN	485	319	104	139	723	216	814	78932	400	814	-2.17788	1.29077e-34	-1.80432	2.01832e-28
Solyc06g069420.3.1	Adenine nucleotide alpha hydrolases-like superfamily protein, putative	Cluster 08	DOWN	1099	314	25	27	1122	41	1315	322355	563	1315	-5.35039	1.03052e-84	-5.29513	2.38024e-100
Solyc06g071100.3.1	Plasma membrane ATPase	Cluster 08	DOWN	4844	2938	619	1011	3358	1024	3121	2.49144e+06	2416	4844	-2.96039	7.57891e-166	-2.26071	3.12126e-107
Solyc06g071750.3.1	Octicosapeptide/Phox/Bem1p domain-containing protein kinase	Cluster 08	DOWN	1257	71	104	38	211	24	63	262069	253	1257	-3.56912	6.92624e-75	-5.04256	1.26781e-126
Solyc06g073540.3.1	Argonaute4b	Cluster 08	DOWN	874	859	229	145	1464	154	1268	286203	713	1464	-1.94235	1.60626e-29	-2.58755	3.05394e-52
Solyc06g073740.3.1	Beta-glucosidase	Cluster 08	DOWN	3880	2272	1139	754	2779	683	2779	1.48066e+06	2041	3880	-1.76649	1.08751e-32	-2.36302	3.79801e-58
Solyc06g073900.3.1	Succinate dehydrogenase subunit 6, mitochondrial	Cluster 08	DOWN	1009	407	182	218	696	246	730	104509	498	1009	-2.45947	1.76295e-63	-2.21045	6.79061e-59
Solyc06g073970.2.1	core-2/I-branching beta-1,6-N-acetylglucosaminyltransferase family protein	Cluster 08	DOWN	736	175	144	90	467	101	515	67582	318	736	-2.38276	3.56491e-17	-3.01946	3.1022e-27
Solyc06g083350.3.1	Forkhead-associated (FHA) domain-containing protein	Cluster 08	DOWN	819	150	178	202	427	208	371	67967.5	336	819	-2.17641	1.91865e-59	-2.01506	4.26584e-59
Solyc06g083530.3.1	Vesicle-associated membrane protein, putative	Cluster 08	DOWN	1460	979	152	251	1227	212	1213	286392	785	1460	-3.21258	1.11967e-73	-2.53887	1.79429e-53
Solyc06g084290.3.1	trichome birefringence-like protein (DUF828)	Cluster 08	DOWN	786	134	33	68	493	51	390	90184.3	279	786	-4.70151	1.32181e-47	-3.51094	7.52298e-35
Solyc07g005030.3.1	Dicer-like 4	Cluster 08	DOWN	1277	943	296	400	1226	354	1319	189630	831	1319	-2.11594	3.7333e-47	-1.67539	3.59911e-33
Solyc07g005700.3.1	Zinc finger protein 385D	Cluster 08	DOWN	615	329	115	180	655	180	571	48548.8	378	655	-2.34669	1.29719e-55	-1.76968	2.29996e-40
Solyc07g007660.1.1	LOW QUALITY:Mitochondrial group I intron splicing factor CCM1	Cluster 08	DOWN	2588	2413	704	839	1902	742	2191	626798	1626	2588	-1.87132	2.06411e-23	-1.62537	1.6787e-18
Solyc07g008970.3.1	Myosin heavy chain-related	Cluster 08	DOWN	679	418	197	163	566	187	499	41609.5	387	679	-1.7715	1.72576e-22	-2.0552	2.35741e-31
Solyc07g017510.3.1	1-phosphatidylinositol-3-phosphate 5-kinase	Cluster 08	DOWN	6354	4957	1030	526	4952	507	3720	5.57459e+06	3149	6354	-2.62335	2.68774e-26	-3.59265	2.57173e-48
Solyc07g017610.3.1	Lysine-ketoglutarate reductase/saccharopine dehydrogenase	Cluster 08	DOWN	9385	5182	1474	595	7079	545	4815	1.18266e+07	4154	9385	-2.67085	2.35474e-57	-3.97808	4.93396e-125
Solyc07g032740.3.1	Aspartate aminotransferase	Cluster 08	DOWN	4047	2522	1068	755	10700	1025	8949	1.71867e+07	4152	10700	-1.92158	6.35074e-43	-2.42256	1.75934e-68
Solyc07g040960.1.1	LOW QUALITY:Harbinger transposase-derived nuclease	Cluster 08	DOWN	1075	190	280	212	3477	294	2696	1.97604e+06	1175	3477	-1.94028	1.56688e-06	-2.3437	4.42958e-09
Solyc07g041210.3.1	phospholipid:diacylglycerol acyltransferase	Cluster 08	DOWN	526	152	86	72	524	115	428	40425.6	272	526	-2.61775	3.27175e-37	-2.86173	8.1798e-48
Solyc07g042180.3.1	RNA-binding protein	Cluster 08	DOWN	2889	1898	712	697	2255	652	1767	785151	1553	2889	-2.024	3.19171e-42	-2.0506	8.84405e-45
Solyc07g042490.1.1	LOW QUALITY:Auxin responsive SAUR protein	Cluster 08	DOWN	1737	256	296	270	1456	144	1066	436558	746	1737	-2.56294	3.0822e-33	-2.68168	1.39425e-37
Solyc07g049690.3.1	hydroperoxide lyase	Cluster 08	DOWN	2957	2276	903	280	1187	142	788	1.1439e+06	1219	2957	-1.72226	4.58264e-29	-3.39885	1.16077e-105
Solyc07g052960.2.1	GRAS family TF	Cluster 08	DOWN	16235	6664	3876	3043	4785	1429	4742	2.98149e+07	5825	16235	-2.06789	9.80208e-18	-2.41539	6.94847e-24
Solyc07g054320.3.1	Organic solute transporter ostalpha protein	Cluster 08	DOWN	1010	383	276	309	710	242	620	88742.2	507	1010	-1.91464	6.40342e-43	-1.70971	3.88687e-38
Solyc07g054730.1.1	LOW QUALITY:Wound-responsive family protein, putative	Cluster 08	DOWN	717	73	146	193	1553	134	1019	355388	548	1553	-2.32536	3.09532e-60	-1.88538	9.13826e-49
Solyc07g054760.1.1	LOW QUALITY:Wound-responsive family protein	Cluster 08	DOWN	2599	308	158	133	4489	181	3044	3.37045e+06	1559	4489	-4.00811	3.95544e-145	-4.27954	1.42375e-177
Solyc07g056010.3.1	conserved oligomeric Golgi complex subunit 4	Cluster 08	DOWN	691	296	121	175	602	225	584	51367.9	385	691	-2.51756	5.31571e-37	-1.98066	9.98554e-27
Solyc07g061780.3.1	Ubiquitin carboxyl-terminal hydrolase 15-like protein	Cluster 08	DOWN	718	359	145	215	637	249	755	60543.7	440	755	-2.26105	1.34724e-35	-1.74166	1.40527e-24
Solyc07g063390.3.1	Beta-glucosidase	Cluster 08	DOWN	596	403	158	85	264	71	206	39543	255	596	-1.89556	1.3804e-41	-2.79437	1.31599e-84
Solyc07g063440.3.1	Trafficking particle complex subunit 10	Cluster 08	DOWN	680	469	147	210	908	268	939	101387	517	939	-2.22212	4.39543e-38	-1.6895	4.78326e-26
Solyc07g063630.3.1	Vesicle-associated 4-2-like protein	Cluster 08	DOWN	1748	417	147	138	935	253	699	392695	620	1748	-3.56361	2.64363e-111	-3.64858	8.59161e-129
Solyc07g064170.3.1	pectin esterase (PME1.9)	Cluster 08	DOWN	9257	5306	2676	1837	3398	648	2766	9.46543e+06	3698	9257	-1.79311	8.94981e-22	-2.33278	3.23064e-36
Solyc07g064270.3.1	Glucose-6-phosphate/phosphate-translocator family protein	Cluster 08	DOWN	1463	546	138	184	798	204	1044	268339	625	1463	-3.40261	7.30891e-130	-2.98565	3.00246e-123
Solyc07g064970.3.1	Microtubule associated family protein	Cluster 08	DOWN	673	209	50	42	859	47	1012	173638	413	1012	-3.69826	1.83988e-59	-3.99007	3.63365e-75
Solyc07g065120.3.1	Glycerophosphoryl diester phosphodiesterase, putative	Cluster 08	DOWN	3707	1184	605	789	1728	517	1791	1.4758e+06	1474	3707	-2.61592	1.89976e-88	-2.2303	8.80687e-69
Solyc07g066010.3.1	Amino acid transporter, putative	Cluster 08	DOWN	510	205	27	8	426	7	434	46058	231	510	-4.27127	1.04837e-80	-5.8245	3.74988e-89
Solyc07g066120.3.1	Actin-related family protein	Cluster 08	DOWN	634	336	55	77	600	96	569	61776.8	338	634	-3.52611	2.32307e-50	-3.03271	1.25193e-45
Solyc08g005050.3.1	transcription factor MYC1	Cluster 08	DOWN	500	134	156	58	827	58	637	99789.1	339	827	-1.64725	7.22472e-08	-3.11357	5.13851e-24
Solyc08g005350.3.1	F-box family protein	Cluster 08	DOWN	426	17	47	70	780	35	716	111551	299	780	-3.12273	3.00281e-60	-2.60515	1.59242e-58
Solyc08g005770.3.1	alcohol acyl transferase	Cluster 08	DOWN	19566	15380	5622	3389	10239	2389	6634	4.309e+07	9031	19566	-1.79968	4.38471e-11	-2.52932	9.14915e-21
Solyc08g006230.3.1	Transcriptional factor B3 family protein	Cluster 08	DOWN	333	57	84	103	497	141	572	44858	255	572	-1.98046	2.83868e-28	-1.68332	5.8812e-25
Solyc08g007800.3.1	SPX domain-containing family protein	Cluster 08	DOWN	1172	2302	306	153	391	83	385	767826	685	2302	-1.92066	6.63566e-31	-2.9351	2.84916e-69
Solyc08g015960.3.1	Methionyl-tRNA synthetase, putative	Cluster 08	DOWN	977	567	296	188	496	154	413	91145.1	442	977	-1.72962	5.44989e-32	-2.37526	3.58933e-60
Solyc08g048430.3.1	F-box family protein	Cluster 08	DOWN	695	172	228	204	838	262	759	82688.9	451	838	-1.6298	2.59767e-25	-1.7625	1.68687e-31
Solyc08g065610.3.1	Vacuolar processing enzyme	Cluster 08	DOWN	25501	15829	8473	3434	23131	3419	16592	7.52302e+07	13768	25501	-1.59042	1.57302e-20	-2.89229	4.34623e-65
Solyc08g065940.3.1	Zinc finger CCCH domain-containing protein	Cluster 08	DOWN	1082	366	195	202	1215	203	847	194452	587	1215	-2.47437	7.85318e-57	-2.4177	7.16999e-60
Solyc08g066240.3.1	Histidine decarboxylase	Cluster 08	DOWN	102239	41548	4821	1302	31994	590	19967	1.5686e+09	28923	102239	-4.40638	3.87427e-102	-6.29499	3.04936e-207
Solyc08g066245.1.1	Histidine decarboxylase	Cluster 08	DOWN	9121	2667	1699	825	2857	745	1609	1.07961e+07	2789	9121	-2.42462	8.23406e-10	-3.46511	8.28452e-19
Solyc08g066250.3.1	Histidine decarboxylase	Cluster 08	DOWN	7225	3501	1297	665	2579	483	1527	6.65873e+06	2468	7225	-2.47811	5.04161e-10	-3.43989	3.12671e-18
Solyc08g066700.3.1	Exosome complex exonuclease RRP46 homolog	Cluster 08	DOWN	7117	5129	1997	1409	5404	991	5491	5.49241e+06	3934	7117	-1.83413	1.34054e-10	-2.33592	1.60252e-16
Solyc08g067260.3.1	3-ketoacyl-CoA synthase	Cluster 08	DOWN	765	219	116	56	362	65	356	73295.4	277	765	-2.73075	2.53889e-34	-3.75811	9.87745e-62
Solyc08g075100.3.1	initiation factor 4F subunit (DUF1350)	Cluster 08	DOWN	431	391	137	97	251	123	194	17627.4	232	431	-1.65201	1.36718e-10	-2.14533	1.85184e-17
Solyc08g075160.3.1	Bifunctional purine biosynthesis protein PurH	Cluster 08	DOWN	598	669	193	164	611	194	560	46202.6	427	669	-1.63531	6.40465e-25	-1.86611	2.94817e-34
Solyc08g075530.3.1	Alpha glucosidase-like protein	Cluster 08	DOWN	1311	854	384	243	807	350	884	151910	690	1311	-1.77131	6.35174e-25	-2.43077	1.95347e-46
Solyc08g076650.3.1	Trehalose-6-phosphate synthase, putative	Cluster 08	DOWN	606	276	149	154	656	153	644	54114.4	377	656	-2.00979	7.0734e-21	-1.96777	1.57591e-21
Solyc08g076970.3.1	Acetylornithine deacetylase	Cluster 08	DOWN	2837	1939	941	466	798	223	871	944988	1154	2837	-1.59591	1.60373e-23	-2.60386	2.02465e-60
Solyc08g077460.3.1	SBP (S-ribonuclease binding protein) family protein	Cluster 08	DOWN	6502	5790	2067	1625	3869	1111	2580	4.39262e+06	3363	6502	-1.65615	2.3272e-16	-2.00014	1.7285e-23
Solyc08g077510.3.1	poly(U)-specific endoribonuclease-B protein	Cluster 08	DOWN	977	543	214	168	674	168	605	98833.4	478	977	-2.21828	1.06342e-20	-2.53799	1.5118e-27
Solyc08g078250.3.1	Palmitoyl protein thioesterase containing protein, expressed	Cluster 08	DOWN	598	280	75	66	388	57	368	44530.4	262	598	-2.97596	4.21334e-67	-3.18291	8.10018e-86
Solyc08g079060.3.1	Trehalose 6-phosphate phosphatase	Cluster 08	DOWN	625	520	150	101	643	110	502	53672.1	379	643	-2.04453	6.71513e-15	-2.62806	2.94717e-24
Solyc08g080690.3.1	Methyl-CpG-binding domain protein	Cluster 08	DOWN	1542	800	468	467	1697	535	1642	302158	1022	1697	-1.7117	5.33822e-19	-1.72125	7.82486e-20
Solyc08g081180.3.1	Signal peptide peptidase-like protein	Cluster 08	DOWN	712	132	36	68	326	104	319	66722.8	242	712	-4.38822	1.81392e-64	-3.381	5.66811e-54
Solyc08g081890.3.1	ABC transporter family protein	Cluster 08	DOWN	988	707	107	138	450	95	362	123932	407	988	-3.21814	2.12784e-50	-2.8382	1.63833e-44
Solyc08g082010.3.1	Myosin heavy chain-like protein	Cluster 08	DOWN	2006	1245	560	646	1677	637	1553	328700	1189	2006	-1.83325	1.30327e-27	-1.63351	4.42878e-23
Solyc08g082170.3.1	Pectin lyase-like superfamily protein	Cluster 08	DOWN	1349	588	65	38	387	51	406	260079	412	1349	-4.35431	3.33213e-99	-5.10963	2.80376e-133
Solyc08g082990.3.1	Oligopeptide transporter, putative	Cluster 08	DOWN	1146	172	22	13	480	26	331	202001	313	1146	-5.50343	4.7739e-91	-6.38423	1.55152e-110
Solyc09g008175.1.1	SAUR-like auxin-responsive protein family	Cluster 08	DOWN	2263	70	122	92	727	74	326	818347	525	2263	-4.21126	4.60052e-13	-4.61541	1.23073e-15
Solyc09g008930.3.1	Plant/T32M21-140 protein	Cluster 08	DOWN	418	112	74	59	326	83	284	21508.8	194	418	-2.48959	1.7173e-21	-2.80048	2.15079e-28
Solyc09g010300.3.1	mRNA-decapping enzyme-like protein	Cluster 08	DOWN	508	249	154	144	538	164	433	28529.9	313	538	-1.72444	2.40924e-19	-1.81755	6.29886e-23
Solyc09g011480.3.1	Rop guanine nucleotide exchange factor, putative	Cluster 08	DOWN	3325	1740	646	684	3718	553	2781	1.7338e+06	1921	3718	-2.37004	1.31687e-26	-2.28142	2.79401e-25
Solyc09g014900.3.1	Cytochrome P450, putative	Cluster 08	DOWN	2108	761	422	528	1329	416	1375	442450	991	2108	-2.31378	5.11183e-55	-1.99733	3.55186e-44
Solyc09g015830.2.1	Kinase, putative	Cluster 08	DOWN	2017	1020	392	372	1473	271	1737	491719	1040	2017	-2.35337	1.45249e-45	-2.43904	5.22235e-51
Solyc09g018750.3.1	CBS domain-containing protein	Cluster 08	DOWN	3161	2554	862	421	3941	579	3272	1.96617e+06	2113	3941	-1.86991	7.58241e-22	-2.90967	4.57831e-51
Solyc09g042750.3.1	Acyl-CoA thioesterase, putative	Cluster 08	DOWN	794	624	217	157	404	197	416	59566.6	401	794	-1.86487	2.31075e-19	-2.33813	1.55671e-30
Solyc09g064930.3.1	R3H domain protein	Cluster 08	DOWN	1226	894	391	384	1037	424	912	115522	753	1226	-1.61713	4.54571e-32	-1.67424	2.12438e-36
Solyc09g065130.3.1	Mitochondrial Rho GTPase	Cluster 08	DOWN	717	237	126	196	956	281	902	119976	488	956	-2.518	5.08321e-54	-1.86672	8.30142e-37
Solyc09g065540.3.1	biotin-binding protein	Cluster 08	DOWN	2316	1531	569	506	1327	490	1217	495444	1137	2316	-2.02263	9.91559e-61	-2.19283	1.12818e-74
Solyc09g074320.3.1	Serine/threonine-protein phosphatase	Cluster 08	DOWN	665	238	170	142	272	181	284	40441.4	279	665	-1.97686	8.52327e-33	-2.22779	4.07865e-44
Solyc09g075280.2.1	exocyst complex component sec15B	Cluster 08	DOWN	445	161	68	96	384	117	312	22609.3	226	445	-2.62541	4.39516e-26	-2.21568	1.35633e-21
Solyc09g075460.3.1	Pectin lyase-like superfamily protein	Cluster 08	DOWN	519	289	73	148	757	156	796	85734.6	391	796	-2.84209	1.09654e-47	-1.79904	5.54789e-26
Solyc09g082720.3.1	Aldo_keto reductase family protein IPR001395 Aldo_keto reductase	Cluster 08	DOWN	3994	3056	598	471	1685	322	1532	2.07062e+06	1665	3994	-2.75907	2.01698e-57	-3.08118	5.97406e-73
Solyc09g082730.4.1	Aldo_keto reductase family protein IPR001395 Aldo_keto reductase	Cluster 08	DOWN	1152	795	303	199	852	208	715	136200	603	1152	-1.91598	1.06762e-37	-2.53105	4.45074e-66
Solyc09g083380.3.1	Histone H1	Cluster 08	DOWN	624	208	140	132	592	146	563	50249.9	344	624	-2.16429	4.96448e-22	-2.23621	6.00082e-25
Solyc09g083410.3.1	N-carbamyl-L-amino acid amidohydrolase	Cluster 08	DOWN	1034	569	122	123	735	194	639	125887	488	1034	-3.07843	4.52043e-83	-3.06423	1.11999e-93
Solyc09g089880.3.1	Electron transfer flavoprotein beta-subunit, putative	Cluster 08	DOWN	387	149	97	113	251	151	269	11971.1	202	387	-2.06115	9.37528e-35	-1.77637	1.32723e-31
Solyc09g091050.3.1	Calcium-dependent lipid-binding (CaLB domain) family protein	Cluster 08	DOWN	1682	1420	412	280	1869	287	1209	430729	1023	1869	-2.03377	2.33405e-20	-2.58418	1.46388e-32
Solyc09g098100.3.1	CC-NBS-LRR_Solyc09g098100	Cluster 08	DOWN	320	271	105	94	244	75	272	9473.61	197	320	-1.61645	2.55489e-22	-1.76073	3.48843e-29
Solyc10g006710.3.1	Serine/threonine-protein kinase	Cluster 08	DOWN	3271	703	539	677	3304	563	3593	2.00752e+06	1807	3593	-2.60644	1.34968e-97	-2.27218	3.34912e-80
Solyc10g007410.3.1	gamma-glutamylhydrolase 2	Cluster 08	DOWN	320	197	98	102	347	84	309	12255.3	208	347	-1.75707	3.58069e-20	-1.65122	2.12395e-20
Solyc10g008240.3.1	Disease resistance protein	Cluster 08	DOWN	432	246	100	113	303	111	314	16750.8	231	432	-2.13981	1.91751e-14	-1.94104	5.1866e-13
Solyc10g024420.2.1	ABC transporter family protein	Cluster 08	DOWN	22660	19426	4721	2741	14134	1376	12124	6.73254e+07	11026	22660	-2.26299	1.07477e-20	-3.04704	1.23602e-36
Solyc10g047030.3.1	LEXYL1 protein	Cluster 08	DOWN	2419	470	69	31	687	7	458	909817	592	2419	-5.11008	1.1419e-75	-6.24667	1.64022e-106
Solyc10g055720.2.1	MAP kinase kinase kinase 75	Cluster 08	DOWN	735	304	236	203	1207	174	736	167428	514	1207	-1.61154	2.71041e-33	-1.85119	1.12578e-46
Solyc10g079120.2.1	Zinc finger transcription factor 60	Cluster 08	DOWN	750	395	206	219	611	159	465	51021	401	750	-1.89748	1.04532e-27	-1.77033	2.15763e-26
Solyc10g079950.2.1	Glycosyltransferase	Cluster 08	DOWN	469	112	53	120	469	115	457	33955.8	256	469	-3.1069	2.83605e-58	-1.95911	3.55387e-35
Solyc10g081000.1.1	LOW QUALITY:sequence-specific DNA binding transcription factor ATNDX	Cluster 08	DOWN	746	196	78	69	745	74	767	108001	382	767	-3.25565	1.36465e-37	-3.41785	2.37319e-44
Solyc10g081170.2.1	Calmodulin 2	Cluster 08	DOWN	15542	8121	3804	3282	18461	4894	19188	4.57315e+07	10470	19188	-2.03002	5.04623e-19	-2.24336	4.13074e-23
Solyc10g081310.2.1	Histidine triad nucleotide binding protein	Cluster 08	DOWN	363	246	91	66	367	56	413	22102.8	229	413	-1.94678	3.34024e-30	-2.44807	8.76701e-49
Solyc10g081510.2.1	ethylene-responsive methionine synthase	Cluster 08	DOWN	5041	5855	1490	1385	2402	1521	2681	3.43768e+06	2911	5855	-1.74943	7.62563e-34	-1.86419	5.88728e-39
Solyc10g081720.2.1	fasciclin superfamily protein	Cluster 08	DOWN	4557	1621	922	1032	5693	826	4704	4.32915e+06	2765	5693	-2.30336	3.83788e-22	-2.14267	1.1996e-19
Solyc10g083380.2.1	BZIP transcription factor family protein	Cluster 08	DOWN	816	219	96	85	717	72	544	99846.2	364	816	-3.076	2.51625e-44	-3.2685	1.30378e-53
Solyc10g083400.1.1	Cytochrome P450, putative	Cluster 08	DOWN	5384	1436	715	215	2594	199	1882	3.93008e+06	1775	5384	-2.91406	2.98643e-35	-4.64119	8.1239e-86
Solyc10g083630.2.1	DNA demethylase 2	Cluster 08	DOWN	15320	6620	3066	3351	6710	2340	5841	2.38576e+07	6178	15320	-2.32107	1.74442e-09	-2.19278	1.15326e-08
Solyc10g083760.2.1	chloroplast threonine deaminase 1 precursor	Cluster 08	DOWN	1753	1115	450	239	1671	175	2215	642861	1088	2215	-1.96758	3.17947e-45	-2.87235	2.14021e-94
Solyc10g085230.2.1	ripening-related mRNA 1b	Cluster 08	DOWN	2650	1335	673	322	762	307	957	794689	1001	2650	-1.97489	8.94704e-07	-3.03839	2.15653e-14
Solyc11g005200.2.1	Prolyl 4-hydroxylase subunit alpha-1	Cluster 08	DOWN	2889	704	325	227	2006	272	1630	1.14707e+06	1150	2889	-3.18375	1.37968e-57	-3.66818	9.82943e-78
Solyc11g006360.1.1	LOW QUALITY:TPR1	Cluster 08	DOWN	1433	849	366	206	1429	152	1235	286669	810	1433	-1.97307	8.84751e-40	-2.79532	1.34571e-78
Solyc11g006990.2.1	Trichome birefringence-like 36	Cluster 08	DOWN	849	192	24	4	478	6	469	112694	289	849	-5.05945	2.34122e-72	-7.61449	3.41339e-70
Solyc11g008870.2.1	Methylenetetrahydrofolate reductase	Cluster 08	DOWN	505	589	158	157	399	224	399	28479.4	347	589	-1.67037	5.0951e-21	-1.68269	3.19177e-23
Solyc11g009010.2.1	alpha/beta-Hydrolases superfamily protein	Cluster 08	DOWN	375	495	35	29	311	35	387	37137.5	238	495	-3.38911	1.81569e-48	-3.68753	5.1023e-63
Solyc11g009080.2.1	DAHP synthase 1 precursor	Cluster 08	DOWN	2610	1231	647	516	1806	528	1978	690166	1331	2610	-2.01885	3.55867e-68	-2.33715	1.45783e-94
Solyc11g010450.2.1	ATP-dependent 6-phosphofructokinase	Cluster 08	DOWN	1235	715	206	200	905	142	725	177431	590	1235	-2.595	1.06425e-59	-2.62438	2.54357e-66
Solyc11g011210.2.1	Gibberellin-regulated family protein	Cluster 08	DOWN	1377	1065	413	119	274	47	465	264494	537	1377	-1.74337	4.59037e-13	-3.52235	1.41894e-47
Solyc11g012160.2.1	fumarylacetoacetase	Cluster 08	DOWN	1679	1277	369	290	1397	319	1224	321688	936	1679	-2.17938	4.3805e-90	-2.53166	4.43483e-128
Solyc11g017460.2.1	U-box domain-containing protein 13	Cluster 08	DOWN	915	216	221	226	685	217	709	92194.2	456	915	-2.04827	2.26082e-29	-2.01231	2.33994e-30
Solyc11g022460.2.1	C2 calcium/lipid-binding plant phosphoribosyltransferase family protein	Cluster 08	DOWN	5413	645	935	614	2227	627	1695	3.76222e+06	1737	5413	-2.53378	5.71965e-45	-3.13997	4.95173e-69
Solyc11g044910.2.1	Beta-D-xylosidase family protein	Cluster 08	DOWN	503	686	159	149	238	158	255	48294.5	307	686	-1.6523	7.23629e-11	-1.74908	1.39119e-12
Solyc11g065950.2.1	Receptor protein kinase, putative	Cluster 08	DOWN	474	182	113	93	399	96	366	25455.5	246	474	-2.0581	2.60344e-29	-2.33979	3.16218e-40
Solyc11g066040.2.1	U-box domain-containing protein	Cluster 08	DOWN	512	102	58	87	683	74	474	69466	284	683	-3.16405	6.14698e-34	-2.55519	1.20334e-26
Solyc11g066440.2.1	lethal leaf spot 1	Cluster 08	DOWN	2674	579	315	178	1505	208	1391	963914	979	2674	-3.09307	1.27994e-155	-3.90246	7.78509e-244
Solyc11g069400.2.1	Protein disulfide-isomerase	Cluster 08	DOWN	802	387	102	146	1105	182	1179	204486	558	1179	-2.90791	2.105e-54	-2.45816	5.39868e-46
Solyc11g069430.2.1	plasma membrane intrinsic protein 2.6	Cluster 08	DOWN	2681	1930	394	73	4010	74	3531	2612531	1813	4010	-2.77097	2.12791e-47	-5.18197	9.01368e-142
Solyc11g069500.2.1	Auxin Response Factor 10A	Cluster 08	DOWN	367	114	40	43	330	35	308	21212.6	177	367	-3.28062	2.59249e-34	-3.09799	2.15536e-36
Solyc11g071540.2.1	TATA box-binding protein associated factor RNA polymerase I subunit B-like protein	Cluster 08	DOWN	1232	484	202	246	744	211	582	159127	529	1232	-2.57654	2.75318e-97	-2.32178	3.73662e-93
Solyc11g072710.2.1	phototropin 1	Cluster 08	DOWN	1613	1497	388	283	2572	231	2755	1.08337e+06	1334	2755	-2.06096	1.6158e-43	-2.51221	5.62791e-66
Solyc12g005870.2.1	NEDD8-activating enzyme E1 regulatory subunit	Cluster 08	DOWN	1337	653	242	293	1226	282	1186	220914	746	1337	-2.47297	1.16807e-81	-2.19	1.58416e-73
Solyc12g005875.1.1	NEDD8-activating enzyme E1 regulatory subunit	Cluster 08	DOWN	551	294	100	121	553	111	542	41938.2	325	553	-2.46655	3.77433e-37	-2.17932	1.00557e-33
Solyc12g006230.2.1	RING/U-box superfamily protein, putative	Cluster 08	DOWN	739	60	49	143	911	115	853	148717	410	911	-3.92971	2.80365e-66	-2.36752	4.0208e-35
Solyc12g007090.2.1	Tyrosine-protein phosphatase non-receptor type 6	Cluster 08	DOWN	958	287	55	87	798	111	693	139304	427	958	-4.18902	2.46447e-94	-3.46137	4.74458e-88
Solyc12g008640.2.1	Gamma-glutamyltranspeptidase 1	Cluster 08	DOWN	3926	1454	1262	1180	3114	1268	2727	1.28298e+06	2133	3926	-1.63976	2.47134e-44	-1.73373	7.09871e-51
Solyc12g008840.2.1	beta-galactosidase 4 (TBG4)	Cluster 08	DOWN	7345	18170	1795	1046	5479	1264	6834	4.34248e+07	5990	18170	-2.03772	2.40295e-64	-2.81095	3.6632e-122
Solyc12g009150.2.1	TRICHOME BIREFRINGENCE-LIKE 16	Cluster 08	DOWN	690	367	177	161	416	151	400	42177.3	337	690	-1.93124	4.62774e-23	-2.1004	1.29828e-28
Solyc12g009560.2.1	EIN3-binding F-box protein 1	Cluster 08	DOWN	4245	576	1002	512	1673	542	1128	2235667	1383	4245	-2.08252	6.83514e-37	-3.0502	1.02384e-77
Solyc12g010400.2.1	Zinc finger, SWIM-type	Cluster 08	DOWN	1063	526	256	137	706	202	701	118537	513	1063	-2.04836	1.50193e-42	-2.95283	1.24186e-85
Solyc12g011050.2.1	RNA binding protein, putative	Cluster 08	DOWN	972	470	176	308	940	324	908	104794	585	972	-2.49532	1.05216e-64	-1.65304	2.94016e-35
Solyc12g013690.2.1	FAD/NAD(P)-binding oxidoreductase family protein	Cluster 08	DOWN	46536	14841	9323	3442	14892	1627	9109	2.87051e+08	14253	46536	-2.31807	1.58611e-151	-3.75627	0
Solyc12g015860.2.1	farnesyl pyrophosphate synthase	Cluster 08	DOWN	2190	2427	502	287	1299	126	1062	806598	1128	2427	-2.12523	6.24349e-45	-2.93371	7.69295e-85
Solyc12g044300.2.1	Malonate--CoA ligase	Cluster 08	DOWN	673	299	89	148	384	147	383	45694.8	303	673	-2.90529	2.01042e-84	-2.17584	1.35673e-66
Solyc12g049270.2.1	Developmentally regulated GTP binding family protein	Cluster 08	DOWN	1270	661	139	137	1190	136	1380	298430	702	1380	-3.15781	4.4518e-78	-3.20994	6.46362e-89
Solyc12g055990.2.1	Abscisic acid receptor PYL9-like protein	Cluster 08	DOWN	620	386	86	46	323	43	335	48953.3	263	620	-2.80737	1.74856e-70	-3.7325	1.12763e-112
Solyc12g056950.2.1	senescence-associated family protein, putative (DUF581)	Cluster 08	DOWN	877	428	107	54	601	23	595	108615	384	877	-3.09578	3.42252e-42	-4.00007	3.13953e-68
Solyc12g088210.2.1	Inositol-tetrakisphosphate 1-kinase	Cluster 08	DOWN	707	210	152	130	526	134	405	55148	323	707	-2.17549	5.70461e-45	-2.43284	2.9761e-60
Solyc12g089140.2.1	Erythronate-4-phosphate dehydrogenase family protein	Cluster 08	DOWN	4115	1506	1189	1194	3188	1149	4366	2.02418e+06	2387	4366	-1.79591	2.64006e-41	-1.78433	6.55269e-42
Solyc12g096310.2.1	plant/protein (Protein of unknown function, DUF599)	Cluster 08	DOWN	447	29	15	38	173	32	134	29541.6	124	447	-4.81926	7.74364e-36	-3.55849	2.49202e-28
Solyc12g096570.1.1	ARGOS	Cluster 08	DOWN	3023	60	154	208	741	280	408	1.4277e+06	696	3023	-4.28273	1.73752e-10	-3.86186	6.81673e-09
Solyc12g099200.2.1	Invertase inhibitor	Cluster 08	DOWN	385	350	85	95	249	113	316	15136.9	228	385	-2.15312	9.57265e-14	-2.01205	4.48991e-13
Solyc12g099810.2.1	Crt	Cluster 08	DOWN	428	154	141	126	294	131	221	14582	214	428	-1.61755	3.20227e-12	-1.75756	5.4012e-15
