# Supplementary material for: Transcriptome Responses of Ripe Cherry Tomato Fruit Exposed to Chilling and Rewarming Identify Reversible and Irreversible Gene Expression Changes
Source: Front Plant Sci. 2021 Jul 16;12:685416. doi: 10.3389/fpls.2021.685416 (PMC8322768; doi:10.3389/fpls.2021.685416)
Supplement: Supplementary file 5 [file Table_4.XLSX]

## Sheet: Venn diagrams
		Genes showing >3-fold difference relative to Day 0 when stored at 10 C or 4 C for 6 d.
		A. Up-regulated							B. Down-regulated

## Sheet: Expt1_6d_at_10_or_4C_vs_Day0
Transcript_ID	Desc	Differential_Expression	Contrast	Day0	4C_6d	10C_6d	baseVar	baseMean	baseMax	lfc: 10C_6d vs Day0	padj: 10C_6d vs Day0	mean_cnt: 10C_6d vs Day0	lfc: 4C_6d vs Day0	padj: 4C_6d vs Day0	mean_cnt: 4C_6d vs Day0
Solyc01g006870.3.1	polyketide cyclase/dehydrase/lipid transport superfamily protein	Up	4C_6d vs Day0	287	931	660	52191.3	602	931	1.19741	4.4579e-32	473.5	1.69423	1.79543e-66	609
Solyc01g007100.3.1	Digalactosyldiacylglycerol synthase 1	Up	4C_6d vs Day0	246	1009	378	175764	495	1215	0.621906	1.20295e-07	312	2.03502	1.0928e-78	627.5
Solyc01g010640.3.1	Cytochrome b6-f complex subunit 5	Up	4C_6d vs Day0	740	3526	1106	1.48845e+06	1347	3526	0.578812	1.39144e-08	923	2.25117	5.4309e-120	2133
Solyc01g080220.3.1	Endo-1,3-1,4-beta-d-glucanase, putative	Up	4C_6d vs Day0	551	2106	1376	426867	992	2106	1.32077	2.75655e-50	963.5	1.93359	1.11163e-110	1328.5
Solyc01g081490.3.1	Sigma factor	Up	4C_6d vs Day0	291	988	472	83471.7	438	988	0.695778	2.13745e-12	381.5	1.75983	5.10316e-81	639.5
Solyc01g090950.3.1	Transcription factor GRAS	Up	4C_6d vs Day0	211	731	428	36343.7	368	731	1.02335	8.23444e-22	319.5	1.79244	3.23258e-70	471
Solyc01g094280.3.1	Bifunctional protein FolD	Up	4C_6d vs Day0	225	822	377	42152.8	442	822	0.745663	6.33444e-13	301	1.86897	1.03698e-84	523.5
Solyc01g096550.3.1	Arginine N-methyltransferase family protein	Up	4C_6d vs Day0	247	1070	445	89655.2	577	1070	0.84892	3.00226e-19	346	2.11495	3.81523e-129	658.5
Solyc01g096720.3.1	zinc induced facilitator-like 1	Up	4C_6d vs Day0	13	678	70	293610	379	1436	2.42993	7.1602e-05	41.5	5.70002	1.38654e-22	345.5
Solyc01g097160.3.1	FAD/NAD(P)-binding oxidoreductase family protein	Up	4C_6d vs Day0	240	1074	620	356373	586	1702	1.36644	1.91638e-40	430	2.15733	7.28645e-106	657
Solyc01g098760.3.1	RING/U-box superfamily protein	Up	4C_6d vs Day0	109	603	50	56174.6	246	603	-1.11745	0.0420471	79.5	2.46228	1.23069e-06	356
Solyc01g099780.3.1	Translationally-controlled tumor protein homolog	Up	4C_6d vs Day0	125	787	199	146435	476	1177	0.670134	0.000205593	162	2.65083	7.53966e-58	456
Solyc01g099790.3.1	RING/U-box superfamily protein	Up	4C_6d vs Day0	2199	7954	3309	6.19028e+06	3452	7954	0.589813	6.23706e-30	2754	1.85429	5.88776e-304	5076.5
Solyc01g100570.3.1	Nucleolar protein NOP56	Up	4C_6d vs Day0	2137	6903	3287	3.364e+06	4296	7193	0.620812	2.2301e-21	2712	1.69158	1.62952e-157	4520
Solyc01g101010.3.1	F2P16.20 protein, putative isoform 1	Up	4C_6d vs Day0	1253	4549	1505	2.01857e+06	2584	4742	0.261607	6.70254e-05	1379	1.86004	5.73284e-209	2901
Solyc01g102960.3.1	Heat-shock protein, putative	Up	4C_6d vs Day0	802	2908	641	1.18957e+06	1608	3234	-0.323415	0.0316903	721.5	1.85857	3.46127e-41	1855
Solyc01g104320.3.1	Plastid-lipid associated protein PAP / fibrillin family protein	Up	4C_6d vs Day0	312	2078	682	561129	801	2078	1.12951	1.08202e-31	497	2.7367	3.90879e-198	1195
Solyc01g106060.3.1	Class I glutamine amidotransferase	Up	4C_6d vs Day0	445	2034	661	370518	811	2034	0.567863	3.08099e-06	553	2.18931	8.00508e-82	1239.5
Solyc01g106090.3.1	PsbP-domain protein 1	Up	4C_6d vs Day0	335	1628	817	320120	685	1628	1.28764	5.40112e-43	576	2.28166	9.00052e-142	981.5
Solyc01g106210.3.1	Heat shock protein 70	Up	4C_6d vs Day0	3052	10867	4778	6.44355e+06	6080	10867	0.645911	3.53014e-20	3915	1.83188	1.04656e-158	6959.5
Solyc01g106700.3.1	Transcription factor, MADS-box	Up	4C_6d vs Day0	277	1317	296	218844	380	1317	0.0932394	0.612533	286.5	2.24643	1.12416e-47	797
Solyc01g107820.2.1	TOMATO WOUND-INDUCED 1	Up	4C_6d vs Day0	1866	7859	2433	4.56854e+06	3918	7859	0.383072	0.0539269	2149.5	2.0744	4.48609e-29	4862.5
Solyc01g108600.3.1	presequence protease 2	Up	4C_6d vs Day0	896	2948	2563	1.54617e+06	2726	4791	1.51764	6.67578e-167	1729.5	1.71915	1.41258e-219	1922
Solyc01g109720.3.1	alpha/beta-Hydrolases superfamily protein	Up	4C_6d vs Day0	115	885	165	93036.2	298	885	0.519703	0.00916961	140	2.94219	1.4867e-60	500
Solyc01g109780.3.1	F-box protein	Up	4C_6d vs Day0	744	2652	1144	593433	1160	2652	0.619955	1.85188e-16	944	1.83297	3.2438e-146	1698
Solyc01g111630.3.1	D-3-phosphoglycerate dehydrogenase	Up	4C_6d vs Day0	398	2019	906	2.90273e+06	1097	4482	1.18816	1.10871e-20	652	2.34265	2.49787e-80	1208.5
Solyc02g062340.3.1	Fructose-bisphosphate aldolase	Up	4C_6d vs Day0	31	970	337	5.05629e+06	898	5580	3.43607	2.03097e-25	184	4.95768	3.89507e-53	500.5
Solyc02g062390.3.1	Dehydrin	Up	4C_6d vs Day0	6288	19103	15412	6.37775e+07	12000	24634	1.293	1.09112e-112	10850	1.60301	1.20685e-174	12695.5
Solyc02g062700.3.1	AAA-type ATPase family protein	Up	4C_6d vs Day0	164	975	353	149633	730	1190	1.09874	3.28023e-16	258.5	2.5688	2.56201e-91	569.5
Solyc02g065400.3.1	33kDa precursor protein of oxygen-evolving complex	Up	4C_6d vs Day0	1810	8522	3480	11256174	3105	8522	0.942777	5.59488e-24	2645	2.23475	8.25412e-133	5166
Solyc02g071510.3.1	Transcription factor GTE12-like protein	Up	4C_6d vs Day0	1286	5413	2726	3.31827e+06	3557	6227	1.08254	3.86807e-57	2006	2.07275	3.66654e-215	3349.5
Solyc02g072090.2.1	DNA polymerase III subunit gamma/tau	Up	4C_6d vs Day0	156	685	422	33179.1	407	685	1.4301	1.58572e-24	289	2.12816	8.0335e-56	420.5
Solyc02g076800.1.1	LOW QUALITY:DUF4228 domain protein	Up	4C_6d vs Day0	198	981	470	479586	792	2032	1.25141	1.60714e-27	334	2.30893	2.22759e-98	589.5
Solyc02g078210.3.1	Ubiquitin-conjugating enzyme family protein	Up	4C_6d vs Day0	214	700	406	47930	419	789	0.92275	1.54327e-08	310	1.70857	8.26161e-28	457
Solyc02g079110.3.1	WD40 repeat-containing protein	Up	4C_6d vs Day0	203	613	386	24646.4	398	613	0.925186	1.49931e-16	294.5	1.5911	1.44923e-50	408
Solyc02g079170.3.1	External alternative NAD(P)H-ubiquinone oxidoreductase B2, mitochondrial	Up	4C_6d vs Day0	738	5662	1280	3.5367e+06	1846	5662	0.793776	2.01732e-09	1009	2.93846	1.58332e-118	3200
Solyc02g080970.3.1	Core-2/I-branching beta-1,6-N-acetylglucosaminyltransferase family protein	Up	4C_6d vs Day0	761	2507	1221	438361	1238	2507	0.682447	1.26837e-20	991	1.72093	1.45999e-134	1634
Solyc02g081680.3.1	Nucleolar complex protein 2 like	Up	4C_6d vs Day0	278	847	433	38189.3	562	847	0.634988	5.93546e-11	355.5	1.60509	2.82776e-71	562.5
Solyc02g081700.1.1	Proteasome subunit alpha type	Up	4C_6d vs Day0	1486	6763	2781	4.64218e+06	3691	6763	0.903692	2.83381e-31	2133.5	2.18587	2.58556e-184	4124.5
Solyc02g081810.3.1	H/ACA ribonucleoprotein complex subunit 4	Up	4C_6d vs Day0	628	2730	1334	591145	1528	2730	1.08609	6.86558e-26	981	2.11968	2.51052e-99	1679
Solyc02g082930.3.1	acidic extracellular 27 kD chitinase	Up	4C_6d vs Day0	1077	10337	2449	2.21194e+07	3607	11343	1.18461	0.000783402	1763	3.2621	5.18056e-22	5707
Solyc02g085285.1.1	Protein with RING/U-box and TRAF-like domain	Up	4C_6d vs Day0	238	1129	265	274672	764	1572	0.152974	0.585484	251.5	2.24457	2.15671e-20	683.5
Solyc02g085310.3.1	plant invertase/pectin methylesterase inhibitor superfamily protein	Up	4C_6d vs Day0	121	466	108	52244.7	383	656	-0.163355	0.466663	114.5	1.94295	2.26535e-25	293.5
Solyc02g085315.1.1	Sec14p-like phosphatidylinositol transfer family protein	Up	4C_6d vs Day0	182	2174	490	1.71425e+06	1800	3409	1.42855	3.58717e-13	336	3.5782	8.65726e-80	1178
Solyc02g085320.1.1	Maturase K	Up	4C_6d vs Day0	96	408	88	152651	496	1110	-0.120873	0.574225	92	2.08715	4.14714e-34	252
Solyc02g085610.3.1	LEGBF4G L.esculentum GBF4G-box binding protein	Up	4C_6d vs Day0	186	728	365	60165.3	474	883	0.967948	3.08613e-19	275.5	1.96755	1.419e-84	457
Solyc02g086300.3.1	Class I glutamine amidotransferase-like superfamily protein	Up	4C_6d vs Day0	193	1133	254	148190	540	1133	0.396921	0.322737	223.5	2.55377	1.63962e-12	663
Solyc02g087230.3.1	Ferredoxin-thioredoxin reductase catalytic chain	Up	4C_6d vs Day0	463	1752	784	387342	813	1793	0.759889	1.05062e-16	623.5	1.91873	1.78238e-108	1107.5
Solyc02g088110.3.1	Polypyrimidine tract-binding protein-like	Up	4C_6d vs Day0	228	804	404	65561.4	415	813	0.828433	2.00764e-13	316	1.81629	7.62742e-66	516
Solyc02g088790.3.1	RNA-binding protein	Up	4C_6d vs Day0	100	401	207	39441.6	405	710	1.03647	1.00109e-14	153.5	1.99435	5.08546e-58	250.5
Solyc02g089110.3.1	Mitochondrial carrier family protein	Up	4C_6d vs Day0	217	885	373	79155.5	415	885	0.778782	9.96901e-12	295	2.0229	1.32004e-80	551
Solyc02g089340.3.1	DNA-directed RNA polymerase	Up	4C_6d vs Day0	221	699	398	69574.8	618	994	0.848318	1.1025e-14	309.5	1.66438	3.81505e-58	460
Solyc02g089720.2.1	Glycoside hydrolase, family 81	Up	4C_6d vs Day0	1913	8022	2442	8.92649e+06	3298	8022	0.35238	0.0928863	2177.5	2.06817	1.98237e-26	4967.5
Solyc02g090890.3.1	zeaxanthin epoxidase	Up	4C_6d vs Day0	608	2639	1361	1.69809e+06	1703	4107	1.16151	2.50073e-33	984.5	2.11661	1.08117e-112	1623.5
Solyc02g091640.3.1	endoribonuclease E-like protein	Up	4C_6d vs Day0	271	850	523	30059.2	633	850	0.940351	5.06082e-19	397	1.64707	5.05107e-60	560.5
Solyc02g093520.3.1	E3 ubiquitin-protein ligase RGLG2	Up	4C_6d vs Day0	3372	14519	5011	2.42959e+07	7194	14929	0.571462	6.10546e-31	4191.5	2.10632	0	8945.5
Solyc03g006420.3.1	Origin recognition complex subunit 1	Up	4C_6d vs Day0	180	807	345	65792.5	463	881	0.937683	1.0718e-13	262.5	2.16561	7.59137e-75	493.5
Solyc03g006960.3.1	Protein phosphatase 2C family protein	Up	4C_6d vs Day0	379	1214	711	123794	535	1214	0.909309	1.40586e-14	545	1.67839	3.39165e-49	796.5
Solyc03g007170.3.1	Peptidyl-prolyl cis-trans isomerase FKBP53	Up	4C_6d vs Day0	91	692	212	96641.7	414	979	1.20728	2.34856e-13	151.5	2.91323	3.31278e-80	391.5
Solyc03g007330.3.1	ATP-dependent zinc metalloprotease FTSH protein	Up	4C_6d vs Day0	306	992	545	116749	620	1229	0.826764	2.63569e-21	425.5	1.69294	5.80095e-95	649
Solyc03g025160.3.1	Translational activator gcn1	Up	4C_6d vs Day0	214	876	358	64932	420	876	0.740838	4.17894e-09	286	2.03103	5.63927e-67	545
Solyc03g025270.3.1	fibrillarin 2	Up	4C_6d vs Day0	508	1706	881	138818	1148	1706	0.791662	3.17322e-18	694.5	1.74781	4.35028e-90	1107
Solyc03g026170.3.1	F-box protein	Up	4C_6d vs Day0	351	1077	419	87112	483	1077	0.25616	0.0239128	385	1.61718	3.25834e-57	714
Solyc03g026370.1.1	LOW QUALITY:Peptidoglycan-binding LysM domain-containing protein	Up	4C_6d vs Day0	41	1776	69	507679	366	1776	0.734893	0.000253104	55	5.423	1.43383e-236	908.5
Solyc03g032130.3.1	High mobility group protein	Up	4C_6d vs Day0	7257	24744	13901	6.05761e+07	11312	24744	0.937614	5.43083e-41	10579	1.76948	1.89658e-145	16000.5
Solyc03g063730.3.1	Protein DETOXIFICATION	Up	4C_6d vs Day0	705	3161	1381	959793	1392	3161	0.969355	4.78828e-30	1043	2.16484	1.4051e-153	1933
Solyc03g096670.3.1	Protein phosphatase 2C	Up	4C_6d vs Day0	989	7843	2678	8.39195e+06	2714	7843	1.43697	1.0709e-42	1833.5	2.98714	8.13721e-186	4416
Solyc03g097020.3.1	AAA-type ATPase family protein	Up	4C_6d vs Day0	189	1394	323	208747	716	1394	0.766371	1.50229e-07	256	2.87623	1.31701e-100	791.5
Solyc03g097370.3.1	DNA-binding SMUBP-2	Up	4C_6d vs Day0	1584	4830	1821	2.2458e+06	1918	4830	0.20152	0.0149061	1702.5	1.60779	2.28007e-98	3207
Solyc03g097980.3.1	Guanine nucleotide-binding alpha-2 subunit	Up	4C_6d vs Day0	263	960	498	80953.6	462	960	0.919595	6.01457e-22	380.5	1.86929	3.28096e-96	611.5
Solyc03g098020.3.1	alpha/beta-Hydrolases superfamily protein	Up	4C_6d vs Day0	97	490	77	29285.6	235	490	-0.338125	0.0914118	87	2.3241	1.09624e-45	293.5
Solyc03g098320.3.1	Myb transcription factor	Up	4C_6d vs Day0	253	1341	486	176503	710	1341	0.937454	6.79949e-19	369.5	2.40163	2.10644e-130	797
Solyc03g113380.3.1	Pentatricopeptide repeat-containing protein, putative	Up	4C_6d vs Day0	743	2608	923	533683	1215	2608	0.311243	0.000113212	833	1.81123	1.09063e-132	1675.5
Solyc03g114960.3.1	ABC transporter B family protein	Up	4C_6d vs Day0	174	713	356	554779	1028	2167	1.02934	4.50839e-12	265	2.03012	1.59373e-46	443.5
Solyc03g115930.2.1	Calcium-binding EF-hand family protein	Up	4C_6d vs Day0	209	908	456	146271	531	1191	1.12541	2.21579e-06	332.5	2.11961	2.0436e-20	558.5
Solyc03g118060.3.1	NADH-ubiquinone reductase complex 1 MLRQ subunit	Up	4C_6d vs Day0	347	1062	103	186061	480	1122	-1.74304	1.20783e-23	225	1.61277	5.17585e-26	704.5
Solyc03g118100.3.1	(+)-neomenthol dehydrogenase	Up	4C_6d vs Day0	65	667	117	98987.2	222	750	0.835776	0.000133749	91	3.34229	5.51796e-64	366
Solyc03g118840.3.1	RING/U-box superfamily protein	Up	4C_6d vs Day0	585	1838	1094	329280	749	1838	0.90164	1.22698e-24	839.5	1.65071	3.50802e-84	1211.5
Solyc03g119305.1.1	zinc finger protein-like protein	Up	4C_6d vs Day0	348	1132	702	118357	762	1352	1.0109	1.73516e-21	525	1.69994	6.27623e-62	740
Solyc03g122300.2.1	DUF1677 family protein (DUF1677)	Up	4C_6d vs Day0	541	1796	712	292709	720	1796	0.39618	1.81077e-05	626.5	1.72987	2.80702e-91	1168.5
Solyc04g005670.2.1	Kelch repeat-containing F-box family protein, putative	Up	4C_6d vs Day0	1055	3370	1227	950828	1400	3370	0.217561	0.0837964	1141	1.6751	6.44167e-48	2212.5
Solyc04g007210.3.1	CONSTANS-like zinc finger protein	Up	4C_6d vs Day0	332	1958	784	499849	561	1958	1.23925	5.18353e-15	558	2.56002	1.75066e-62	1145
Solyc04g007230.3.1	Regulator of Vps4 activity in the MVB pathway protein	Up	4C_6d vs Day0	488	1727	1125	250973	840	1727	1.20473	5.44766e-58	806.5	1.82223	5.4059e-139	1107.5
Solyc04g007270.3.1	PHD finger protein family	Up	4C_6d vs Day0	945	3713	1415	1.80443e+06	2331	4586	0.581431	9.54308e-14	1180	1.97368	3.4315e-156	2329
Solyc04g016260.3.1	Calcium-transporting ATPase	Up	4C_6d vs Day0	209	856	523	81504	307	856	1.31741	4.06846e-19	366	2.02782	1.1673e-45	532.5
Solyc04g024420.3.1	Proteasome subunit beta type	Up	4C_6d vs Day0	309	1078	480	422843	1084	2059	0.633228	9.25623e-06	394.5	1.79984	1.03823e-40	693.5
Solyc04g050540.3.1	Pentatricopeptide repeat-containing protein, putative	Up	4C_6d vs Day0	471	1417	974	135827	896	1417	1.04729	8.85693e-42	722.5	1.59047	9.33676e-101	944
Solyc04g051490.3.1	essential meiotic endonuclease 1B	Up	4C_6d vs Day0	39	1333	265	1.91441e+07	3931	11369	2.73862	7.27718e-26	152	5.0732	6.01081e-90	686
Solyc04g051500.3.1	Transporter-related family protein	Up	4C_6d vs Day0	252	877	517	45996.3	489	877	1.03263	6.7098e-19	384.5	1.79641	2.16393e-58	564.5
Solyc04g054410.3.1	Regulation of nuclear pre-mRNA domain-containing 1B	Up	4C_6d vs Day0	282	913	509	63988.4	504	913	0.850909	1.24198e-14	395.5	1.69659	8.1697e-59	597.5
Solyc04g054740.3.1	myo-inositol-1-phosphate synthase	Up	4C_6d vs Day0	548	3744	736	2.12504e+06	1603	3952	0.422469	0.000589151	642	2.77024	2.58664e-130	2146
Solyc04g072020.3.1	Choline/ethanolamine kinase	Up	4C_6d vs Day0	102	706	139	57394	307	706	0.444408	0.0283353	120.5	2.78854	1.44076e-54	404
Solyc04g074180.4.1	cryptochrome 1	Up	4C_6d vs Day0	1750	6176	3360	3.627e+06	3047	6176	0.94071	5.29641e-38	2555	1.81886	2.05407e-143	3963
Solyc04g076010.3.1	RING/FYVE/PHD zinc finger superfamily protein	Up	4C_6d vs Day0	827	2875	1637	572581	1885	2876	0.984394	3.05869e-18	1232	1.79698	7.47122e-60	1851
Solyc04g078540.3.1	Cysteine protease	Up	4C_6d vs Day0	330	1561	805	882634	1317	2736	1.2861	1.03295e-22	567.5	2.24101	2.0439e-69	945.5
Solyc04g080300.3.1	Erythronate-4-phosphate dehydrogenase family protein	Up	4C_6d vs Day0	1357	4609	2162	1.98367e+06	2481	4677	0.670559	3.3096e-25	1759.5	1.76376	1.68286e-177	2983
Solyc04g080880.3.1	Cysteine protease family protein	Up	4C_6d vs Day0	221	1397	461	178605	621	1397	1.05417	2.55131e-22	341	2.65528	6.40795e-151	809
Solyc04g081580.3.1	RNA helicase DEAD15	Up	4C_6d vs Day0	658	2138	1263	255646	1577	2266	0.939044	4.06192e-34	960.5	1.6994	1.38392e-115	1398
Solyc04g081970.3.1	Thioredoxin	Up	4C_6d vs Day0	737	2923	670	988490	959	2923	-0.137215	0.188701	703.5	1.98712	9.49647e-106	1830
Solyc04g082010.1.1	pre-plastocyanin	Up	4C_6d vs Day0	280	1297	267	2.79129e+06	859	4284	-0.0678859	0.683715	273.5	2.20893	6.38544e-59	788.5
Solyc05g007670.3.1	RING/FYVE/PHD zinc finger superfamily protein	Up	4C_6d vs Day0	633	2009	824	385500	825	2009	0.37946	5.24172e-07	728.5	1.66443	2.4406e-127	1321
Solyc05g008290.3.1	Cupredoxin superfamily protein	Up	4C_6d vs Day0	111	472	210	24238.5	300	556	0.917325	4.38032e-07	160.5	2.0875	1.61411e-34	291.5
Solyc05g008370.1.1	Ribose-5-phosphate isomerase-like protein	Up	4C_6d vs Day0	119	401	127	14438.2	153	401	0.0869499	0.761442	123	1.74263	2.18417e-13	260
Solyc05g008400.3.1	Repressor of RNA polymerase III transcription	Up	4C_6d vs Day0	157	1116	294	174912	414	1116	0.90482	4.86469e-11	225.5	2.82656	2.27515e-109	636.5
Solyc05g009120.3.1	Core-2/I-branching beta-1,6-N-acetylglucosaminyltransferase family protein	Up	4C_6d vs Day0	275	888	236	70243.6	343	888	-0.222382	0.308886	255.5	1.69043	1.6086e-18	581.5
Solyc05g010340.3.1	Uridine kinase	Up	4C_6d vs Day0	69	1057	134	166726	205	1057	0.965135	1.38325e-05	101.5	3.93584	8.97354e-84	563
Solyc05g011990.3.1	Nucleolar 14	Up	4C_6d vs Day0	484	1751	1089	281792	1390	2080	1.16686	3.85477e-31	786.5	1.8531	4.28451e-80	1117.5
Solyc05g013380.3.1	Alanine aminotransferase 2	Up	4C_6d vs Day0	369	1167	767	574262	927	2449	1.05055	5.78833e-47	568	1.65897	1.18063e-125	768
Solyc05g015060.3.1	P-loop containing nucleoside triphosphate hydrolases superfamily protein	Up	4C_6d vs Day0	5	597	68	884438	973	2322	3.51164	3.1255e-15	36.5	6.64562	7.6999e-55	301
Solyc05g015470.1.1	LOW QUALITY:chaperone protein dnaJ-like protein	Up	4C_6d vs Day0	305	1129	356	150961	328	1129	0.223187	0.0714973	330.5	1.88878	1.97533e-67	717
Solyc05g048750.3.1	coiled-coil protein	Up	4C_6d vs Day0	123	616	343	33559.6	313	616	1.46674	1.1234e-28	233	2.31459	4.42151e-75	369.5
Solyc05g052600.3.1	Sedoheptulose-1,7-bisphosphatase	Up	4C_6d vs Day0	432	2184	965	2.50025e+06	1130	4220	1.16112	2.01959e-20	698.5	2.33839	1.32399e-82	1308
Solyc05g052950.3.1	Regulator of chromosome condensation (RCC1) family protein	Up	4C_6d vs Day0	119	998	120	155049	310	998	0.00254378	0.990147	119.5	3.05641	8.02451e-112	558.5
Solyc05g053140.3.1	26S proteasome regulatory subunit family protein	Up	4C_6d vs Day0	471	1653	708	302500	1165	1924	0.588626	4.47008e-12	589.5	1.81286	9.28114e-116	1062
Solyc05g053470.3.1	Chaperonin CPN60, mitochondrial	Up	4C_6d vs Day0	2089	6702	3841	2.35852e+06	3971	6702	0.878368	4.59533e-39	2965	1.68165	1.23238e-144	4395.5
Solyc05g053620.3.1	F-box protein PP2	Up	4C_6d vs Day0	191	625	156	504553	659	2022	-0.294613	0.623212	173.5	1.70844	0.00124962	408
Solyc05g055170.3.1	Charged multivesicular body protein 5	Up	4C_6d vs Day0	70	450	244	47121.8	260	662	1.80483	4.93898e-38	157	2.6859	9.78763e-91	260
Solyc05g055870.3.1	F-box protein family	Up	4C_6d vs Day0	228	3115	494	4.19843e+06	1390	5312	1.11434	8.68709e-13	361	3.7708	6.17176e-143	1671.5
Solyc05g056290.3.1	biotin carboxylase carrier	Up	4C_6d vs Day0	659	2395	1147	464530	1268	2395	0.798069	2.24451e-24	903	1.86108	8.97861e-137	1527
Solyc06g005670.3.1	Pumilio-like protein	Up	4C_6d vs Day0	3323	9981	6251	4.89362e+06	5861	9981	0.911754	2.71164e-47	4787	1.58682	2.75004e-144	6652
Solyc06g054260.1.1	photosystem 1 reaction center protein subunit 2	Up	4C_6d vs Day0	100	342	129	110341	235	908	0.373383	0.0166171	114.5	1.77543	1.01263e-39	221
Solyc06g059860.3.1	patatin-like phospholipase domain protein	Up	4C_6d vs Day0	19	877	133	109121	238	877	2.78035	1.12414e-13	76	5.50312	1.34434e-52	448
Solyc06g060340.3.1	photosystem II subunit S	Up	4C_6d vs Day0	3	502	2	2.20114e+06	522	3620	-0.291506	0.771873	2.5	7.15021	3.84063e-24	252.5
Solyc06g062690.3.1	Nucleosome assembly protein 1-1	Up	4C_6d vs Day0	149	648	384	32485.2	466	723	1.35805	3.66569e-22	266.5	2.11435	2.93655e-55	398.5
Solyc06g063090.3.1	alanine aminotransferase 2	Up	4C_6d vs Day0	691	2258	1437	333541	1172	2258	1.05575	2.96202e-28	1064	1.70788	8.99339e-75	1474.5
Solyc06g063370.3.1	Type I (26 kD) CP29 polypeptide	Up	4C_6d vs Day0	186	1726	326	818262	587	2171	0.809093	9.87799e-09	256	3.2102	6.23631e-134	956
Solyc06g068820.3.1	Mitochondrial import inner membrane translocase subunit TIM16	Up	4C_6d vs Day0	186	837	253	61341.2	408	837	0.44074	0.00234832	219.5	2.16898	5.38045e-62	511.5
Solyc06g068970.3.1	3-oxo-5-alpha-steroid 4-dehydrogenase	Up	4C_6d vs Day0	10	1013	27	318133	377	1389	1.32885	0.000263336	18.5	6.53946	9.03894e-98	511.5
Solyc06g074710.1.1	hydroxycinnamoyl-CoA shikimate/quinate hydroxycinnamoyl transferase	Up	4C_6d vs Day0	833	3488	1178	1.44597e+06	1030	3488	0.500526	2.76718e-05	1005.5	2.06523	2.03187e-74	2160.5
Solyc06g082080.3.1	Protein phosphatase 2C	Up	4C_6d vs Day0	119	500	142	22853.8	229	500	0.25409	0.56331	130.5	2.06974	7.9369e-08	309.5
Solyc06g082090.3.1	Methionine aminopeptidase,related	Up	4C_6d vs Day0	1090	4467	1848	1.76092e+06	1994	4467	0.761633	3.46452e-37	1469	2.03541	2.48677e-280	2778.5
Solyc07g005440.1.1	Non-specific serine/threonine protein kinase	Up	4C_6d vs Day0	288	977	352	86905.9	375	977	0.286504	0.135582	320	1.75857	3.73756e-24	632.5
Solyc07g005760.3.1	hydroxycinnamoyl CoA quinate transferase	Up	4C_6d vs Day0	1100	3535	1629	1.44328e+06	1142	3535	0.567288	6.02006e-11	1364.5	1.68493	1.414e-91	2317.5
Solyc07g006035.1.1	Tetratricopeptide repeat (TPR)-like superfamily protein	Up	4C_6d vs Day0	1505	11823	2941	18141902	3720	11823	0.966501	4.37976e-19	2223	2.9735	2.16598e-175	6664
Solyc07g006145.1.1	Cytochrome P450	Up	4C_6d vs Day0	130	1079	197	1.5061e+06	827	3318	0.599696	0.126908	163.5	3.05119	2.22883e-17	604.5
Solyc07g006760.3.1	MAP kinase kinase kinase 43	Up	4C_6d vs Day0	293	908	451	44866.9	534	908	0.625047	1.64749e-10	372	1.63296	2.24707e-72	600.5
Solyc07g006890.1.1	Cytochrome P450, putative	Up	4C_6d vs Day0	347	1113	279	7.16137e+06	2474	7151	-0.316537	0.354319	313	1.67891	4.71378e-08	730
Solyc07g007760.3.1	defensin-like protein	Up	4C_6d vs Day0	99	434	191	17464.9	200	434	0.944822	0.000422596	145	2.12768	4.98466e-17	266.5
Solyc07g016200.3.1	Proteasome subunit beta type	Up	4C_6d vs Day0	1137	3591	1850	1.88648e+06	2481	4796	0.702233	6.81777e-16	1493.5	1.65839	1.12831e-86	2364
Solyc07g043120.1.1	Glycosyltransferase	Up	4C_6d vs Day0	100	430	246	46291.5	368	697	1.30711	3.41414e-17	173	2.10785	3.49165e-46	265
Solyc07g043130.3.1	Phototropic-responsive NPH3 family protein	Up	4C_6d vs Day0	662	4455	945	2.24378e+06	1459	4455	0.51539	9.31274e-06	803.5	2.75035	7.29002e-140	2558.5
Solyc07g044860.3.1	psbXphotosystem II 23 kDa protein	Up	4C_6d vs Day0	2248	7053	4423	9.14445e+06	3331	8233	0.976551	3.44458e-15	3335.5	1.64936	5.28345e-42	4650.5
Solyc07g047790.3.1	Heat shock protein, putative	Up	4C_6d vs Day0	2140	7451	3504	3.99522e+06	5419	8277	0.710165	8.25516e-33	2822	1.79957	7.6911e-214	4795.5
Solyc07g049160.3.1	Ribonuclease 3 family protein	Up	4C_6d vs Day0	218	1043	509	1.15001e+06	1197	3143	1.22236	1.35637e-23	363.5	2.25678	5.47831e-83	630.5
Solyc07g049230.1.1	RmlC-like cupins superfamily protein	Up	4C_6d vs Day0	249	868	591	61876.3	420	868	1.24732	8.63355e-36	420	1.80013	6.32965e-78	558.5
Solyc07g053360.3.1	Late embryogenesis abundant domain-containing family protein	Up	4C_6d vs Day0	258	865	248	91432.2	320	865	-0.0561832	0.731403	253	1.74145	4.83167e-39	561.5
Solyc07g054460.3.1	H/ACA ribonucleoprotein complex non-core subunit NAF1	Up	4C_6d vs Day0	136	551	408	17586	400	565	1.57732	8.34942e-38	272	2.01347	3.14126e-64	343.5
Solyc07g055080.3.1	Proteasome subunit alpha type	Up	4C_6d vs Day0	172	986	381	450230	933	1852	1.14858	1.90605e-13	276.5	2.51712	4.04914e-64	579
Solyc07g056490.4.1	Glutathione s-transferase	Up	4C_6d vs Day0	753	2371	2095	520151	1392	2371	1.47497	1.33054e-41	1424	1.65375	4.05676e-53	1562
Solyc07g056510.3.1	Glutathione S-transferase	Up	4C_6d vs Day0	213	658	23	57848.7	215	658	-3.18976	7.01216e-18	118	1.62779	5.63471e-07	435.5
Solyc07g056550.3.1	bystin-like protein	Up	4C_6d vs Day0	1086	3263	1501	718919	1676	3263	0.466714	1.35126e-11	1293.5	1.58732	8.08471e-131	2174.5
Solyc07g056670.3.1	gibberellin 2-oxidase 2	Up	4C_6d vs Day0	1097	4019	1321	2.16557e+06	1026	4019	0.26916	0.289166	1209	1.87311	4.03768e-16	2558
Solyc07g061790.3.1	SOUL heme-binding family protein	Up	4C_6d vs Day0	65	1240	317	334568	425	1382	2.28664	8.3885e-39	191	4.24766	2.13436e-140	652.5
Solyc07g063160.2.1	Cytochrome c oxidase copper chaperone	Up	4C_6d vs Day0	196	702	350	24502.9	425	702	0.827028	2.6547e-13	273	1.83587	1.00217e-67	449
Solyc07g065670.1.1	RING/U-box superfamily protein	Up	4C_6d vs Day0	58	573	102	61956.4	270	692	0.815503	1.60133e-05	80	3.30659	1.07709e-88	315.5
Solyc08g006940.3.1	F-box family protein	Up	4C_6d vs Day0	423	1275	615	132331	632	1275	0.538717	6.19789e-12	519	1.59077	1.04526e-107	849
Solyc08g062340.3.1	Heat-shock protein, putative	Up	4C_6d vs Day0	224	1029	228	536547	795	1956	0.0212255	0.906354	226	2.19472	1.45431e-53	626.5
Solyc08g062450.1.1	Heat-shock protein, putative	Up	4C_6d vs Day0	909	2762	807	1.14944e+07	3107	9374	-0.172136	0.211398	858	1.60341	1.11407e-38	1835.5
Solyc08g062690.2.1	CCCH-type zinc fingerfamily protein with RNA-binding domain-containing protein	Up	4C_6d vs Day0	209	654	324	29110.8	488	738	0.625129	0.00052933	266.5	1.64173	4.06606e-22	431.5
Solyc08g066870.3.1	Casein kinase I-like protein	Up	4C_6d vs Day0	600	1998	1310	357018	1029	1998	1.12675	3.94073e-44	955	1.73564	4.34265e-108	1299
Solyc08g067290.3.1	RING/U-box superfamily protein	Up	4C_6d vs Day0	218	710	312	225767	646	1482	0.518645	0.00431294	265	1.70402	7.64694e-24	464
Solyc08g075210.2.1	HXXXD-type acyl-transferase family protein	Up	4C_6d vs Day0	691	4087	1166	2.08217e+06	1129	4087	0.753755	2.23511e-11	928.5	2.56447	4.03272e-125	2389
Solyc08g075540.4.1	alternative oxidase 1au	Up	4C_6d vs Day0	917	12903	1669	2.1676e+07	6906	12903	0.861961	1.58638e-13	1293	3.81384	1.60191e-252	6910
Solyc08g076880.3.1	Nodulin26-like intrinsic protein 31	Up	4C_6d vs Day0	130	626	190	118439	288	922	0.540984	0.000197644	160	2.26594	1.598e-68	378
Solyc08g078010.3.1	Ribosomal protein L19 family protein	Up	4C_6d vs Day0	160	806	403	81575.3	377	814	1.33234	2.73243e-34	281.5	2.32823	1.08117e-112	483
Solyc08g078340.3.1	MYB transcription factor	Up	4C_6d vs Day0	212	710	307	56014.6	438	822	0.528704	2.34342e-06	259.5	1.74002	8.85013e-66	461
Solyc08g078560.3.1	nuclear fusion defective 6	Up	4C_6d vs Day0	264	961	622	65667.7	556	961	1.23471	4.23033e-38	443	1.86425	2.9598e-91	612.5
Solyc08g081290.3.1	ARID/BRIGHT DNA-binding domain-containing protein	Up	4C_6d vs Day0	284	888	429	47920.1	497	888	0.590003	2.58137e-08	356.5	1.64083	1.65184e-62	586
Solyc08g082870.3.1	NAD(P)-binding Rossmann-fold superfamily protein	Up	4C_6d vs Day0	449	1555	1202	203433	910	1555	1.42129	2.56887e-32	825.5	1.79232	3.79173e-52	1002
Solyc08g083115.1.1	Cystathionine gamma-synthase, putative	Up	4C_6d vs Day0	288	963	423	118215	280	963	0.555473	0.000770608	355.5	1.73925	3.62881e-29	625.5
Solyc08g083380.2.1	Mitochondrial import inner membrane translocase subunit Tim13	Up	4C_6d vs Day0	348	1432	615	188116	712	1432	0.819036	8.82799e-15	481.5	2.03941	1.64851e-92	890
Solyc09g007170.3.1	Protein kinase-like protein	Up	4C_6d vs Day0	471	1442	909	219798	900	1704	0.944832	6.84962e-38	690	1.61282	7.31417e-117	956.5
Solyc09g007850.3.1	RNA binding protein	Up	4C_6d vs Day0	1431	5875	3006	4.04615e+06	2409	5875	1.07205	9.19444e-44	2218.5	2.038	2.50502e-160	3653
Solyc09g009130.3.1	Phytosulfokine 3, putative	Up	4C_6d vs Day0	52	890	130	148876	301	922	1.31408	2.45836e-11	91	4.08778	6.93605e-115	471
Solyc09g009840.1.1	LOW QUALITY:At2g36220/F2H17.17	Up	4C_6d vs Day0	286	2195	537	594563	610	2195	0.904114	7.17436e-19	411.5	2.9362	4.89716e-211	1240.5
Solyc09g011360.3.1	Mitochondrial substrate carrier family protein	Up	4C_6d vs Day0	177	711	336	42098.4	381	711	0.916883	4.14799e-17	256.5	1.99841	9.1933e-87	444
Solyc09g011420.3.1	Ribosomal protein l7ae	Up	4C_6d vs Day0	417	1312	595	131645	740	1312	0.50828	3.81796e-06	506	1.65263	4.85412e-58	864.5
Solyc09g025260.3.1	SAP-like protein BP-73	Up	4C_6d vs Day0	235	747	647	41262.9	456	747	1.46515	7.76624e-59	441	1.66962	2.33497e-79	491
Solyc09g061280.3.1	p27KIP1-related-protein 2	Up	4C_6d vs Day0	127	777	211	73886.1	270	777	0.733846	3.634e-06	169	2.61391	4.65252e-73	452
Solyc09g065000.3.1	Eukaryotic aspartyl protease family protein, putative	Up	4C_6d vs Day0	157	742	192	48272.8	342	742	0.287861	0.0691189	174.5	2.23814	1.68795e-59	449.5
Solyc09g066290.3.1	Kinesin light chain, putative	Up	4C_6d vs Day0	220	853	397	47174.3	428	853	0.845155	1.62395e-15	308.5	1.94966	1.5801e-86	536.5
Solyc09g072590.3.1	Actin-depolymerizing factor	Up	4C_6d vs Day0	278	932	203	71879.3	473	932	-0.452328	0.00558115	240.5	1.74505	5.95573e-33	605
Solyc09g082690.3.1	superoxide dismutase	Up	4C_6d vs Day0	1171	17039	1917	3.39812e+07	6681	17039	0.711027	1.1117e-05	1544	3.86257	1.36386e-137	9105
Solyc09g083080.3.1	MAR-binding protein	Up	4C_6d vs Day0	1269	4999	2220	1.81457e+06	2945	4999	0.806367	6.10708e-17	1744.5	1.978	2.64277e-99	3134
Solyc09g083090.3.1	Non-specific serine/threonine protein kinase	Up	4C_6d vs Day0	426	1525	667	296374	611	1525	0.646121	8.64306e-07	546.5	1.83923	2.58165e-49	975.5
Solyc09g090570.2.1	proton gradient regulation 5	Up	4C_6d vs Day0	83	1139	175	443567	410	1627	1.07182	5.67192e-11	129	3.76389	4.6655e-142	611
Solyc09g090740.3.1	RNA helicase DEAD29	Up	4C_6d vs Day0	326	1213	502	161210	698	1385	0.620781	6.07477e-09	414	1.89601	4.82578e-81	769.5
Solyc09g091180.3.1	Chaperonin CPN60, mitochondrial	Up	4C_6d vs Day0	1796	5491	2687	1.68482e+06	3154	5491	0.580948	3.8459e-15	2241.5	1.61216	4.29745e-113	3643.5
Solyc10g005040.3.1	Late embryogenesis abundant (LEA) hydroxyproline-rich glycoprotein family	Up	4C_6d vs Day0	866	3745	1719	3.52473e+06	1681	5010	0.987401	8.00209e-22	1292.5	2.11146	4.10306e-99	2305.5
Solyc10g005050.3.1	Thylakoid membrane phosphoprotein, chloroplastic	Up	4C_6d vs Day0	210	654	271	52006.5	286	654	0.369958	0.0107026	240.5	1.63722	1.0939e-35	432
Solyc10g006330.3.1	Plastid movement impaired protein	Up	4C_6d vs Day0	42	884	113	212976	290	1093	1.42528	1.02707e-10	77.5	4.38143	2.23265e-104	463
Solyc10g006370.3.1	Lhcp translocation defect-like protein	Up	4C_6d vs Day0	173	714	379	59454.3	304	714	1.13175	3.94119e-21	276	2.0411	7.4962e-72	443.5
Solyc10g008140.3.1	Prohibitin, putative	Up	4C_6d vs Day0	1197	5549	2776	4.04895e+06	3425	6740	1.21198	5.58589e-85	1986.5	2.21168	1.41944e-293	3373
Solyc10g011770.3.1	Protein CURVATURE THYLAKOID 1A, chloroplastic	Up	4C_6d vs Day0	407	1716	1177	825910	908	2543	1.53287	8.96017e-54	792	2.07508	4.59109e-101	1061.5
Solyc10g050160.2.1	Caffeoyl-CoA O-methyltransferase	Up	4C_6d vs Day0	55	865	205	291503	482	1481	1.89129	4.00259e-11	130	3.966	3.5997e-47	460
Solyc10g051020.2.1	Cytochrome P450	Up	4C_6d vs Day0	198	1112	400	365571	906	1862	1.0145	2.99532e-05	299	2.48981	8.23043e-27	655
Solyc10g052880.1.1	LOW QUALITY:Leucine-rich repeat receptor-like protein kinase family protein	Up	4C_6d vs Day0	126	638	23	54219.7	157	638	-2.4496	0.000884909	74.5	2.33593	0.000792418	382
Solyc10g054440.2.1	arginine decarboxylase 1	Up	4C_6d vs Day0	1015	3871	269	2.6548e+06	1472	4127	-1.91477	1.30359e-06	642	1.93071	4.8916e-07	2443
Solyc10g055800.2.1	Chitinase	Up	4C_6d vs Day0	4372	34164	5919	1.6654e+08	7238	34164	0.43711	0.290315	5145.5	2.96609	3.05971e-15	19268
Solyc10g074560.2.1	Nucleolar complex 4	Up	4C_6d vs Day0	175	565	344	23550.9	398	646	0.971114	6.05856e-19	259.5	1.69099	1.39193e-60	370
Solyc10g077040.2.1	putative magnesium-protoporphyrin monomethyl ester cyclase	Up	4C_6d vs Day0	212	1002	434	206274	487	1297	1.03411	2.64736e-16	323	2.23928	5.90896e-78	607
Solyc10g077120.2.1	Photosystem II core complex proteins psbY	Up	4C_6d vs Day0	752	3605	1985	6.67244e+06	1872	6870	1.39944	8.74653e-34	1368.5	2.26016	1.34172e-88	2178.5
Solyc10g078540.2.1	H/ACA ribonucleoprotein complex subunit 1-like protein 1, putative, expressed	Up	4C_6d vs Day0	150	617	264	37648.9	373	691	0.814452	8.59014e-11	207	2.03762	1.56693e-69	383.5
Solyc10g083460.1.1	Zinc finger A20 and AN1 domain-containing stress-associated protein	Up	4C_6d vs Day0	295	918	585	64703.4	461	918	0.984294	6.81628e-27	440	1.63437	7.10883e-78	606.5
Solyc10g084050.2.1	cell division cycle 48	Up	4C_6d vs Day0	3871	20719	7459	4.19808e+07	10582	20719	0.946056	7.6144e-35	5665	2.41994	1.42274e-226	12295
Solyc10g085000.2.1	Kinase family protein	Up	4C_6d vs Day0	255	799	214	75297.3	410	861	-0.256291	0.159907	234.5	1.64656	9.19183e-25	527
Solyc10g085680.2.1	Protein kinase superfamily protein	Up	4C_6d vs Day0	243	742	360	68026	371	799	0.56955	1.34268e-06	301.5	1.61012	2.88557e-49	492.5
Solyc10g086150.2.1	RNA-binding (RRM/RBD/RNP motifs) family protein	Up	4C_6d vs Day0	27	1089	167	290074	385	1315	2.61805	1.27435e-33	97	5.31475	6.46989e-148	558
Solyc10g086580.2.1	Ribulose bisphosphate carboxylase/oxygenase activase	Up	4C_6d vs Day0	625	3480	1263	3.16897e+06	1588	4842	1.01544	7.60991e-28	944	2.47642	4.11075e-169	2052.5
Solyc11g006070.2.1	Peptidyl-prolyl cis-trans isomerase	Up	4C_6d vs Day0	388	1568	837	259817	923	1783	1.10768	1.18643e-34	612.5	2.01393	9.69142e-120	978
Solyc11g006510.2.1	Nuclear transport factor 2 (NTF2) family protein	Up	4C_6d vs Day0	241	1262	427	157808	574	1262	0.825451	4.87087e-11	334	2.38829	1.37837e-91	751.5
Solyc11g007590.2.1	OTU domain-containing protein	Up	4C_6d vs Day0	1532	7234	2380	5.66556e+06	2285	7234	0.635512	1.58418e-27	1956	2.23948	0	4383
Solyc11g008620.2.1	Phosphoglycolate phosphatase	Up	4C_6d vs Day0	171	818	297	598428	512	2082	0.799237	2.14895e-13	234	2.25605	2.11612e-115	494.5
Solyc11g008770.2.1	LETM1 and EF-hand domain-containing protein 1	Up	4C_6d vs Day0	891	3836	1412	1.78574e+06	2335	4079	0.664392	7.82053e-12	1151.5	2.10634	1.28561e-113	2363.5
Solyc11g010380.2.1	Protein DETOXIFICATION	Up	4C_6d vs Day0	908	7188	2049	5.04164e+06	3070	7188	1.17274	2.55667e-21	1478.5	2.98423	1.90883e-135	4048
Solyc11g013030.2.1	DIS3-like exonuclease 2	Up	4C_6d vs Day0	564	1901	622	297567	1023	1901	0.138626	0.0749037	593	1.75194	5.0446e-153	1232.5
Solyc11g065690.2.1	kinase superfamily with octicosapeptide/Phox/Bem1p domain-containing protein	Up	4C_6d vs Day0	798	2470	1127	470402	1205	2470	0.496783	1.72246e-11	962.5	1.62928	7.35644e-122	1634
Solyc11g066410.2.1	50S ribosomal protein L9	Up	4C_6d vs Day0	258	841	685	171332	570	1334	1.40809	8.09287e-44	471.5	1.70187	3.68944e-66	549.5
Solyc11g066840.2.1	Histone deacetylase-like protein-like	Up	4C_6d vs Day0	1090	3568	2144	3.98695e+06	3334	7250	0.975055	4.63821e-23	1617	1.71024	1.44264e-70	2329
Solyc11g066870.2.1	MORN (Membrane Occupation and Recognition Nexus) repeat-containing protein	Up	4C_6d vs Day0	803	2516	1808	397811	1580	2516	1.17038	6.22416e-79	1305.5	1.64632	2.20569e-162	1659.5
Solyc11g069700.2.1	Elongation factor 1-alpha	Up	4C_6d vs Day0	321	1768	505	7.27813e+07	7805	20688	0.652279	0.0316416	413	2.46101	4.86716e-18	1044.5
Solyc12g005630.2.1	Cytochrome b6-f complex iron-sulfur subunit	Up	4C_6d vs Day0	658	2578	1253	3.19694e+06	1425	4924	0.927932	5.3911e-14	955.5	1.96811	6.06535e-61	1618
Solyc12g005850.2.1	Protein DETOXIFICATION	Up	4C_6d vs Day0	444	2146	1029	451088	789	2146	1.21288	1.27635e-19	736.5	2.27285	2.31436e-68	1295
Solyc12g008760.2.1	arginine methyltransferase 11	Up	4C_6d vs Day0	567	2150	1233	353691	1150	2150	1.11834	9.84203e-55	900	1.92166	3.40448e-170	1358.5
Solyc12g011310.2.1	Glutathione S-transferase	Up	4C_6d vs Day0	3467	22318	4086	6.98335e+07	7578	22318	0.237159	0.283876	3776.5	2.68646	4.31749e-41	12892.5
Solyc12g014530.2.1	L-aspartate oxidase	Up	4C_6d vs Day0	175	573	524	56274.5	583	925	1.57789	1.49384e-57	349.5	1.70611	1.10245e-69	374
Solyc12g015640.2.1	Mitochondrial transcription termination factor family protein	Up	4C_6d vs Day0	119	394	286	10824.3	261	396	1.25851	5.15137e-16	202.5	1.72022	1.60756e-30	256.5
Solyc12g015880.2.1	Heat shock protein 90-1	Up	4C_6d vs Day0	295	1117	360	103401	711	1149	0.28759	0.0281219	327.5	1.92274	2.03968e-60	706
Solyc12g035250.2.1	Zinc finger transcription factor 77	Up	4C_6d vs Day0	463	1442	895	114636	795	1442	0.947238	1.06956e-36	679	1.63743	6.1518e-116	952.5
Solyc12g042600.2.1	Glycosyltransferase	Up	4C_6d vs Day0	4	750	25	99667.1	184	750	2.4646	0.0112555	14.5	7.36896	5.29598e-16	377
Solyc12g042830.2.1	Small heat-shock protein, putative	Up	4C_6d vs Day0	552	5733	777	4.34716e+06	1486	5733	0.493996	8.26043e-05	664.5	3.37607	4.70119e-183	3142.5
Solyc12g049420.2.1	25. vesicle transport protein	Up	4C_6d vs Day0	308	960	401	85800.3	420	960	0.378114	0.00150385	354.5	1.63722	4.37353e-51	634
Solyc12g056590.2.1	Ethylene Response Factor D.2	Up	4C_6d vs Day0	1304	4075	1686	1.27786e+06	1852	4075	0.370022	9.07334e-06	1495	1.64343	6.69443e-97	2689.5
Solyc12g096690.2.1	Cytosolic Fe-S cluster assembly factor NBP35	Up	4C_6d vs Day0	673	2099	735	370472	1134	2099	0.128515	0.311016	704	1.64164	7.54022e-49	1386
Solyc12g098190.2.1	F-box family protein	Up	4C_6d vs Day0	269	1018	311	144105	714	1272	0.204468	0.0687908	290	1.92104	1.54129e-88	643.5
Solyc01g109590.3.1	Kinase family protein	Up	10C_6d vs Day0	226	672	994	268657	475	1380	2.13481	1.68846e-64	610	1.56958	1.5864e-35	449
Solyc02g086970.3.1	Aldehyde dehydrogenase	Up	10C_6d vs Day0	1209	3385	5654	8.47201e+06	4032	9553	2.22599	1.35494e-76	3431.5	1.48523	3.4415e-35	2297
Solyc04g015690.3.1	Insulin degrading enzyme	Up	10C_6d vs Day0	218	544	732	570610	961	2354	1.74877	3.32082e-80	475	1.32023	7.02485e-46	381
Solyc05g055940.3.1	Myb-like transcription factor family protein	Up	10C_6d vs Day0	254	434	762	32568.7	434	762	1.58512	5.92947e-45	508	0.772186	1.70827e-11	344
Solyc06g050170.3.1	Potassium transporter	Up	10C_6d vs Day0	227	415	979	96123.4	543	979	2.10767	2.75974e-34	603	0.870342	6.53169e-07	321
Solyc07g006600.1.1	glutamine dumper 3	Up	10C_6d vs Day0	312	334	1041	132654	343	1041	1.73672	1.02652e-39	676.5	0.0978085	0.495775	323
Solyc08g074480.1.1	14 kDa proline-rich protein DC2.15	Up	10C_6d vs Day0	5706	12064	19525	5.58236e+07	7261	19525	1.77481	3.45137e-16	12615.5	1.08015	5.72715e-07	8885
Solyc09g092260.3.1	chaperone protein dnaJ 20	Up	10C_6d vs Day0	292	428	1052	77405.3	511	1052	1.84586	1.52087e-30	672	0.549737	0.000813199	360
Solyc10g052490.2.1	Isoflavone reductase homolog	Up	10C_6d vs Day0	455	834	1495	488593	680	1867	1.71512	3.39877e-29	975	0.873513	1.22115e-08	644.5
Solyc01g095090.3.1	RING/U-box superfamily protein	Up	10&4C_6d vs Day0	104	1000	392	149365	224	1000	1.91096	1.16237e-42	248	3.26157	2.30394e-131	552
Solyc01g104950.3.1	LEXYL2	Up	10&4C_6d vs Day0	353	1397	1201	289787	519	1397	1.76476	1.62543e-12	777	1.98241	6.5504e-16	875
Solyc01g105370.3.1	Phospho-2-dehydro-3-deoxyheptonate aldolase	Up	10&4C_6d vs Day0	311	4377	1959	2.76413e+06	1789	4377	2.65315	9.88229e-22	1135	3.81309	1.76385e-44	2344
Solyc02g036370.3.1	Myb family transcription factor	Up	10&4C_6d vs Day0	245	1939	832	362036	985	1939	1.76717	1.1597e-43	538.5	2.98679	3.75536e-128	1092
Solyc02g061770.3.1	chitinase 2	Up	10&4C_6d vs Day0	213	1958	952	505674	702	1958	2.15661	1.53393e-19	582.5	3.19728	1.53682e-42	1085.5
Solyc02g071730.3.1	Tomato AGAMOUS 1 (TAG1)	Up	10&4C_6d vs Day0	1223	8560	5762	1.04991e+07	3745	8560	2.23623	5.21841e-140	3492.5	2.80739	7.95941e-223	4891.5
Solyc02g082450.3.1	Auxin efflux carrier family protein	Up	10&4C_6d vs Day0	131	1653	454	298261	592	1653	1.7861	2.02156e-19	292.5	3.65013	8.13881e-81	892
Solyc03g034220.3.1	Tomato RuBP carboxylase small subunit	Up	10&4C_6d vs Day0	72	618	477	5.84398e+06	968	6021	2.72618	5.22669e-24	274.5	3.09844	1.87753e-31	345
Solyc03g116390.3.1	Late embryogenesis abundant protein	Up	10&4C_6d vs Day0	374	2464	1824	1.03517e+06	1168	2645	2.28347	2.07567e-59	1099	2.71695	3.12916e-85	1419
Solyc03g118090.3.1	Mitochondrial substrate carrier family protein	Up	10&4C_6d vs Day0	190	1947	693	518519	679	1947	1.86393	1.57517e-36	441.5	3.3531	7.26889e-121	1068.5
Solyc04g009030.3.1	Glyceraldehyde-3-phosphate dehydrogenase	Up	10&4C_6d vs Day0	111	2658	976	1.49874e+07	1750	9706	3.12475	3.57381e-23	543.5	4.5686	3.37664e-49	1384.5
Solyc05g005170.3.1	Pectin lyase-like superfamily protein	Up	10&4C_6d vs Day0	393	4066	9532	1.38683e+07	3118	9532	4.59974	4.38341e-116	4962.5	3.37071	1.89574e-63	2229.5
Solyc05g009720.3.1	Two-component response regulator	Up	10&4C_6d vs Day0	169	874	548	60551.8	446	874	1.69565	5.22316e-47	358.5	2.37124	7.14665e-96	521.5
Solyc05g051850.3.1	putative myo-inositol-1-phosphatase	Up	10&4C_6d vs Day0	194	1110	961	6.43781e+06	1904	6872	2.30382	8.04516e-53	577.5	2.51175	7.31605e-64	652
Solyc05g056480.3.1	Pyruvate dehydrogenase E1 component subunit alpha	Up	10&4C_6d vs Day0	169	620	694	46524.7	348	694	2.03112	1.51557e-35	431.5	1.86904	6.98003e-31	394.5
Solyc06g035480.3.1	Serine/threonine protein phosphatase 7 long form isogeny	Up	10&4C_6d vs Day0	312	1185	1135	210976	496	1185	1.86321	1.38074e-31	723.5	1.92355	2.47319e-34	748.5
Solyc06g053260.1.1	SAUR-like auxin-responsive family protein	Up	10&4C_6d vs Day0	39	28733	630	1.36595e+08	5268	28733	3.98245	9.62396e-08	334.5	9.4921	3.29614e-39	14386
Solyc06g074390.3.1	Fatty acyl-CoA reductase	Up	10&4C_6d vs Day0	123	1256	978	266911	343	1256	2.98924	4.47807e-111	550.5	3.35075	3.55678e-142	689.5
Solyc07g043160.1.1	Glycosyltransferase	Up	10&4C_6d vs Day0	478	1763	1534	350380	870	1763	1.68072	3.94795e-53	1006	1.88117	1.06617e-67	1120.5
Solyc08g066370.2.1	Serine/threonine protein phosphatase 7 long form isogeny	Up	10&4C_6d vs Day0	165	661	636	67635.9	264	661	1.94618	5.9124e-19	400.5	1.99964	1.82179e-20	413
Solyc08g078960.3.1	Oxysterol-binding family protein	Up	10&4C_6d vs Day0	110	914	404	180806	437	1182	1.87139	7.60075e-44	257	3.04773	7.13336e-123	512
Solyc08g080050.3.1	PGRL1A transmembrane protein	Up	10&4C_6d vs Day0	154	1427	578	941590	642	2493	1.90167	2.53753e-65	366	3.20332	2.17436e-197	790.5
Solyc09g064730.3.1	Heavy metal transport/detoxification superfamily protein	Up	10&4C_6d vs Day0	607	2082	2517	778406	1143	2517	2.05087	1.88588e-95	1562	1.77764	1.12457e-72	1344.5
Solyc09g074230.3.1	SlSFP7	Up	10&4C_6d vs Day0	67	663	524	55156.9	254	663	2.95278	4.87458e-89	295.5	3.29173	1.42018e-113	365
Solyc09g090290.3.1	RNA-binding (RRM/RBD/RNP motifs) family protein	Up	10&4C_6d vs Day0	223	896	726	111739	728	1253	1.70591	1.48586e-75	474.5	2.00884	8.0947e-109	559.5
Solyc09g097960.3.1	NAD(P)-linked oxidoreductase superfamily protein	Up	10&4C_6d vs Day0	21	2396	458	811124	654	2396	4.4423	3.0576e-28	239.5	6.82811	1.42848e-66	1208.5
Solyc10g006030.3.1	Ribosomal protein S10	Up	10&4C_6d vs Day0	339	1496	1065	343942	801	1752	1.65239	3.27813e-71	702	2.14149	1.62897e-123	917.5
Solyc10g007880.3.1	Cytochrome P450	Up	10&4C_6d vs Day0	202	2920	1497	1.09384e+06	1041	2920	2.88517	5.49434e-174	849.5	3.84822	0	1561
Solyc10g009430.3.1	O-acyltransferase WSD1	Up	10&4C_6d vs Day0	581	1975	2884	1.5795e+06	1343	3356	2.3114	6.39061e-86	1732.5	1.76553	4.51186e-51	1278
Solyc10g018300.2.1	Transketolase	Up	10&4C_6d vs Day0	38	1435	389	2.11845e+06	716	3639	3.35414	1.61826e-72	213.5	5.2286	1.89308e-183	736.5
Solyc10g078770.2.1	Seed maturation protein	Up	10&4C_6d vs Day0	809	3341	2793	1.65361e+06	2608	4656	1.78645	2.92327e-41	1801	2.04505	9.90519e-55	2075
Solyc10g080850.1.1	LOW QUALITY:plant U-box 17	Up	10&4C_6d vs Day0	87	1387	1430	375855	507	1430	4.02666	1.23744e-244	758.5	3.98212	4.70124e-241	737
Solyc10g086180.2.1	Phenylalanine ammonia-lyase	Up	10&4C_6d vs Day0	202	1721	1493	416878	779	1721	2.88339	1.58253e-145	847.5	3.08814	2.80163e-169	961.5
Solyc10g087010.2.1	Cytochrome P450	Up	10&4C_6d vs Day0	617	1861	1907	437529	1211	1907	1.62516	2.93412e-77	1262	1.59157	2.30675e-75	1239
Solyc11g008250.2.1	P-loop containing nucleoside triphosphate hydrolases superfamily protein	Up	10&4C_6d vs Day0	370	2484	1166	701406	866	2484	1.65565	8.85638e-34	768	2.74512	8.75246e-94	1427
Solyc11g008530.2.1	Dicer-like 2d	Up	10&4C_6d vs Day0	97	2153	441	1.4657e+07	4231	9446	2.17766	5.78685e-21	269	4.46568	1.2585e-87	1125
Solyc11g008540.2.1	Dicer-like 2b	Up	10&4C_6d vs Day0	249	3473	895	3.15293e+07	6454	13823	1.84114	5.27451e-29	572	3.79861	6.59162e-124	1861
Solyc11g073120.2.1	R2R3MYB transcription factor 58	Up	10&4C_6d vs Day0	1167	8143	4123	6.14834e+06	3486	8143	1.8203	4.50105e-26	2645	2.80201	3.04695e-61	4655
Solyc12g099930.2.1	alanine:glyoxylate aminotransferase	Up	10&4C_6d vs Day0	40	3061	998	1.3984e+06	820	3061	4.62632	1.79515e-171	519	6.24381	0	1550.5
Solyc00g005094.1.1	Glucose-6-phosphate 1-dehydrogenase 3, chloroplastic	Down	4C_6d vs Day0	1032	27	1207	2.53349e+06	1874	4322	0.225608	0.134786	1119.5	-5.21252	1.26942e-146	529.5
Solyc00g007300.3.1	Leucine-rich repeat-containing protein, putative	Down	4C_6d vs Day0	2161	657	1080	500527	954	2161	-1.0006	7.6031e-43	1620.5	-1.71738	1.07803e-118	1409
Solyc01g005330.3.1	Microtubule-associated protein 70-2	Down	4C_6d vs Day0	468	109	268	39594.3	422	675	-0.803804	7.1863e-15	368	-2.09767	8.78024e-74	288.5
Solyc01g005690.3.1	Calcium ion binding	Down	4C_6d vs Day0	590	116	220	30329.9	312	590	-1.42725	7.08612e-30	405	-2.34088	7.24425e-70	353
Solyc01g006430.3.1	Fatty acid desaturase	Down	4C_6d vs Day0	8003	1949	3915	6.34981e+06	4227	8003	-1.03147	4.34018e-42	5959	-2.03782	7.86662e-159	4976
Solyc01g006510.3.1	sorbitol related enzyme	Down	4C_6d vs Day0	741	244	416	36808.4	462	741	-0.83108	9.81642e-16	578.5	-1.601	9.6926e-52	492.5
Solyc01g007740.3.1	2-Cys peroxiredoxin 2	Down	4C_6d vs Day0	770	241	332	46648.8	430	770	-1.21224	1.82578e-28	551	-1.67574	4.79666e-52	505.5
Solyc01g008230.3.1	TCP transcription factor 15	Down	4C_6d vs Day0	574	163	251	28589.2	394	574	-1.18999	1.12958e-33	412.5	-1.81032	6.10022e-70	368.5
Solyc01g008710.4.1	inactive endo-beta-mannanase	Down	4C_6d vs Day0	498	53	734	135495	305	908	0.558531	0.13834	616	-3.20852	1.04798e-18	275.5
Solyc01g008960.3.1	Argonaute 4a	Down	4C_6d vs Day0	3086	499	1298	3.05727e+06	2607	4968	-1.24999	1.76406e-61	2192	-2.6275	2.59944e-240	1792.5
Solyc01g009780.3.1	LITAF-domain-containing protein	Down	4C_6d vs Day0	1546	440	655	209350	643	1546	-1.23813	3.64715e-30	1100.5	-1.81033	2.96332e-62	993
Solyc01g010650.3.1	UDP-galactose transporter, putative	Down	4C_6d vs Day0	766	219	506	44717.7	508	766	-0.597198	4.38604e-09	636	-1.80697	4.98395e-65	492.5
Solyc01g016410.3.1	RING/U-box superfamily protein	Down	4C_6d vs Day0	543	105	309	24246.2	340	551	-0.81097	3.09764e-18	426	-2.36217	2.56436e-103	324
Solyc01g044240.3.1	Soluble inorganic pyrophosphatase 1	Down	4C_6d vs Day0	890	251	713	1.32729e+06	1413	3177	-0.319616	0.0232809	801.5	-1.82283	1.00931e-39	570.5
Solyc01g058260.3.1	Poly(A) polymerase, putative	Down	4C_6d vs Day0	6887	2024	5924	3.41045e+06	5014	6887	-0.217093	0.0124729	6405.5	-1.76658	3.43375e-100	4455.5
Solyc01g058730.3.1	transmembrane protein	Down	4C_6d vs Day0	1018	300	773	123785	866	1293	-0.395362	6.60768e-08	895.5	-1.76148	6.88904e-111	659
Solyc01g073750.3.1	Glucan synthase-like protein	Down	4C_6d vs Day0	1439	227	666	359577	1100	1858	-1.1115	6.80867e-21	1052.5	-2.66497	3.03422e-103	833
Solyc01g073870.3.1	Transposon protein, putative, CACTA, En/Spm sub-class	Down	4C_6d vs Day0	1024	300	756	80067.8	856	1139	-0.436045	8.87011e-07	890	-1.7679	5.90797e-82	662
Solyc01g079260.3.1	WRKY transcription factor 23	Down	4C_6d vs Day0	867	206	429	76761.6	379	867	-1.01577	4.51037e-10	648	-2.06821	9.64758e-37	536.5
Solyc01g079390.3.1	Histone-lysine N-methyltransferase MEDEA	Down	4C_6d vs Day0	587	74	285	58126.7	434	730	-1.03348	3.76709e-18	436	-2.97657	9.73372e-101	330.5
Solyc01g081610.3.1	Beta-hexosaminidase	Down	4C_6d vs Day0	2487	636	1983	510381	1303	2487	-0.325997	0.000224695	2235	-1.96606	7.0429e-110	1561.5
Solyc01g087210.3.1	Cellulose synthase family protein	Down	4C_6d vs Day0	2615	843	1148	436602	1709	2615	-1.18748	3.9984e-39	1881.5	-1.63203	9.47685e-73	1729
Solyc01g087560.3.1	Methyltransferase	Down	4C_6d vs Day0	1839	405	1048	288644	937	1839	-0.811213	4.47086e-21	1443.5	-2.18143	4.44066e-131	1122
Solyc01g088560.3.1	Rab family GTPase	Down	4C_6d vs Day0	1772	517	807	210521	832	1772	-1.1341	3.39768e-21	1289.5	-1.77604	7.08312e-50	1144.5
Solyc01g088590.4.1	invertase/pectin methylesterase inhibitor	Down	4C_6d vs Day0	1307	245	564	213732	425	1307	-1.21371	6.80663e-31	935.5	-2.41454	1.6935e-107	776
Solyc01g091690.3.1	S-adenosyl-L-methionine-dependent methyltransferases superfamily protein	Down	4C_6d vs Day0	6602	693	3359	4.79952e+06	2468	6602	-0.974819	9.50517e-25	4980.5	-3.25059	7.35814e-247	3647.5
Solyc01g094880.3.1	Quinoprotein amine dehydrogenase, beta chain-like, RIC1-like guanyl-nucleotide exchange factor	Down	4C_6d vs Day0	784	188	493	59072	582	886	-0.670567	6.0204e-13	638.5	-2.0568	1.56102e-92	486
Solyc01g095040.3.1	C-terminal binding AN-like protein	Down	4C_6d vs Day0	1177	273	1003	220020	1153	1671	-0.2341	0.00249	1090	-2.10526	4.84349e-140	725
Solyc01g095070.3.1	Heavy metal transport/detoxification superfamily protein	Down	4C_6d vs Day0	375	97	158	13023.6	232	375	-1.25042	2.09943e-10	266.5	-1.94301	8.26435e-23	236
Solyc01g095930.3.1	O-acyltransferase WSD1-like protein	Down	4C_6d vs Day0	6189	1123	2156	4.74732e+06	3017	6250	-1.52116	7.21691e-67	4172.5	-2.46225	5.16445e-170	3656
Solyc01g096090.3.1	Transmembrane protein, putative	Down	4C_6d vs Day0	5953	1313	3260	2.75154e+06	3527	5953	-0.869154	9.10865e-52	4606.5	-2.17981	8.09752e-299	3633
Solyc01g096390.3.1	DNA-directed RNA polymerase subunit	Down	4C_6d vs Day0	544	97	361	140588	615	1134	-0.591798	1.15014e-09	452.5	-2.47829	5.50544e-102	320.5
Solyc01g098110.3.1	Esterase/lipase/thioesterase family protein	Down	4C_6d vs Day0	30653	9182	24627	9.96388e+07	13828	30653	-0.315787	0.0116018	27640	-1.73917	9.35606e-49	19917.5
Solyc01g098700.3.1	Branched-chain-amino-acid aminotransferase-like protein	Down	4C_6d vs Day0	2516	331	1066	594362	1191	2516	-1.23844	6.94849e-42	1791	-2.92497	4.72901e-201	1423.5
Solyc01g098725.1.1	RING/U-box superfamily protein	Down	4C_6d vs Day0	690	172	390	44812.5	372	690	-0.820288	2.04446e-16	540	-2.00112	2.26034e-78	431
Solyc01g100320.3.1	Disulfide-isomerase-like protein	Down	4C_6d vs Day0	14703	4666	7185	1.81191e+07	6116	14703	-1.03256	3.33617e-40	10944	-1.65556	3.17768e-102	9684.5
Solyc01g100370.3.1	Adenine nucleotide alpha hydrolases-like superfamily protein	Down	4C_6d vs Day0	14954	1151	5892	2.59481e+07	7436	14954	-1.34348	8.63936e-32	10423	-3.69869	1.77431e-228	8052.5
Solyc01g100460.3.1	BZIP transcription factor family protein	Down	4C_6d vs Day0	482	148	211	23324.7	316	505	-1.19361	1.44047e-21	346.5	-1.69659	8.35124e-41	315
Solyc01g100630.2.1	Catalase	Down	4C_6d vs Day0	604	134	320	61534.5	510	847	-0.915243	3.72138e-09	462	-2.16333	3.98377e-42	369
Solyc01g100960.3.1	Glucose-6-phosphate 1-dehydrogenase	Down	4C_6d vs Day0	770	165	325	76730.6	544	900	-1.23397	2.2562e-29	547.5	-2.21849	2.64248e-82	467.5
Solyc01g102750.3.1	alfin1-like PHD domain-containing protein	Down	4C_6d vs Day0	1878	570	805	243794	1072	1878	-1.21994	1.14986e-49	1341.5	-1.71999	1.4985e-95	1224
Solyc01g103750.3.1	ATP phosphoribosyltransferase	Down	4C_6d vs Day0	348	64	324	17440.7	307	505	-0.106903	0.398409	336	-2.43536	1.43805e-65	206
Solyc01g103780.3.1	TCP transcription factor 11	Down	4C_6d vs Day0	1137	246	617	96546.9	762	1137	-0.88109	9.32396e-21	877	-2.20236	7.65748e-108	691.5
Solyc01g103990.3.1	T-complex protein 11	Down	4C_6d vs Day0	10497	2848	6546	2.08403e+07	8918	15433	-0.68153	1.04546e-25	8521.5	-1.88202	2.16107e-185	6672.5
Solyc01g104700.3.1	Ran protein/TC4 protein ran2b	Down	4C_6d vs Day0	4687	1206	1770	2.84402e+06	3103	5270	-1.40438	5.54152e-50	3228.5	-1.95838	6.01453e-96	2946.5
Solyc01g108880.3.1	2-oxoglutarate (2OG) and Fe(II)-dependent oxygenase superfamily protein	Down	4C_6d vs Day0	21358	5578	11962	5.96892e+07	7181	21358	-0.836282	0.0135865	16660	-1.93675	2.0235e-09	13468
Solyc01g109570.3.1	Beta-1,3-glucanase 12	Down	4C_6d vs Day0	467	52	182	28316.7	276	478	-1.36269	3.31078e-20	324.5	-3.14048	7.65136e-76	259.5
Solyc02g014180.1.1	Sacsin	Down	4C_6d vs Day0	710	192	442	71805.6	627	965	-0.681185	4.44872e-09	576	-1.88303	2.13164e-55	451
Solyc02g020910.3.1	Myosin-related family protein	Down	4C_6d vs Day0	1768	449	1250	344132	1397	2145	-0.500299	1.8516e-10	1509	-1.97419	2.97472e-129	1108.5
Solyc02g032200.3.1	Disease resistance protein (TIR-NBS-LRR class) family	Down	4C_6d vs Day0	534	63	202	104399	438	916	-1.40324	7.98065e-30	368	-3.0767	5.82424e-99	298.5
Solyc02g065260.3.1	Retrovirus-related Pol polyprotein from transposon TNT 1-94	Down	4C_6d vs Day0	12621	1713	15031	3.75175e+07	5844	15031	0.252085	0.484929	13826	-2.88059	3.48035e-19	7167
Solyc02g065280.3.1	Methyl esterase	Down	4C_6d vs Day0	2411	567	2270	896477	1032	2411	-0.0868777	0.736879	2340.5	-2.08713	1.45749e-20	1489
Solyc02g067860.3.1	aldose 1-epimerase family protein	Down	4C_6d vs Day0	381	122	228	15546.9	297	465	-0.733315	2.15029e-11	304.5	-1.64369	2.40258e-45	251.5
Solyc02g068040.3.1	RNI-like superfamily protein	Down	4C_6d vs Day0	1066	143	418	114185	417	1066	-1.34793	1.69582e-37	742	-2.89051	6.00689e-137	604.5
Solyc02g069240.1.1	LOW QUALITY:O-fucosyltransferase family protein	Down	4C_6d vs Day0	800	238	459	54081.1	535	832	-0.805725	1.35657e-13	629.5	-1.74597	3.60161e-55	519
Solyc02g069580.3.1	UDP-glucose 4-epimerase, putative	Down	4C_6d vs Day0	1782	392	806	242820	830	1782	-1.14586	7.57003e-37	1294	-2.18351	1.71273e-121	1087
Solyc02g070670.3.1	urease accessory protein G	Down	4C_6d vs Day0	1732	354	645	241302	837	1732	-1.42338	6.77138e-103	1188.5	-2.28618	2.75857e-230	1043
Solyc02g076680.3.1	DUF688 family protein	Down	4C_6d vs Day0	1326	269	949	209754	549	1326	-0.481985	0.000963473	1137.5	-2.29531	2.34219e-56	797.5
Solyc02g076710.3.1	Cysteine protease	Down	4C_6d vs Day0	12601	2775	4393	2.0435e+07	3886	12601	-1.5202	1.86792e-58	8497	-2.18298	9.14715e-120	7688
Solyc02g078380.3.1	Stem-specific protein TSJT1	Down	4C_6d vs Day0	1138	306	641	2.01351e+06	1519	3863	-0.830208	1.56704e-05	889.5	-1.89167	1.05198e-23	722
Solyc02g079230.3.1	Vesicle-associated 4-2-like protein	Down	4C_6d vs Day0	1987	536	740	341491	1082	1987	-1.42401	7.91793e-29	1363.5	-1.88802	6.4109e-50	1261.5
Solyc02g081580.3.1	NC domain-containing family protein	Down	4C_6d vs Day0	1075	263	552	114928	711	1075	-0.96248	8.18564e-31	813.5	-2.02688	8.51069e-116	669
Solyc02g081880.3.1	Molybdenum cofactor sulfurase family protein	Down	4C_6d vs Day0	1533	469	525	250339	760	1533	-1.54266	1.20499e-63	1029	-1.70755	1.09195e-78	1001
Solyc02g082420.3.1	RING/U-box superfamily protein	Down	4C_6d vs Day0	627	77	308	60566.4	450	729	-1.02397	1.10295e-10	467.5	-3.02783	6.51107e-69	352
Solyc02g082430.3.1	MLO-like protein	Down	4C_6d vs Day0	1193	253	820	124592	718	1193	-0.543504	6.49978e-11	1006.5	-2.23179	8.87179e-135	723
Solyc02g082670.3.1	WUSCHEL-related homeobox 8	Down	4C_6d vs Day0	1312	269	1375	203307	798	1375	0.0687444	0.506914	1343.5	-2.28009	1.90207e-113	790.5
Solyc02g083375.1.1	Big1	Down	4C_6d vs Day0	2255	299	767	559464	954	2255	-1.5546	1.71168e-62	1511	-2.91456	9.49653e-193	1277
Solyc02g083380.3.1	DNA-directed RNA polymerase subunit beta	Down	4C_6d vs Day0	1842	261	690	379225	843	1842	-1.41555	3.432e-47	1266	-2.81687	3.42146e-162	1051.5
Solyc02g083835.1.1	Chaperone DnaJ-like protein	Down	4C_6d vs Day0	733	117	282	113845	582	1093	-1.37584	4.44003e-25	507.5	-2.64527	4.63502e-78	425
Solyc02g084870.3.1	mitogen-activated protein kinase 8	Down	4C_6d vs Day0	2404	364	1773	551445	1284	2404	-0.438565	5.70727e-06	2088.5	-2.71873	2.99269e-163	1384
Solyc02g086130.3.1	DnaA initiator-associating diaA	Down	4C_6d vs Day0	836	129	582	80974.3	434	836	-0.521425	1.85203e-06	709	-2.69204	5.46417e-109	482.5
Solyc02g086460.3.1	A-kinase anchor-like protein	Down	4C_6d vs Day0	1234	150	511	511007	778	2108	-1.26895	4.7994e-09	872.5	-3.0326	3.5862e-44	692
Solyc02g087740.3.1	2-aminoethanethiol dioxygenase	Down	4C_6d vs Day0	4929	384	1788	2.64071e+06	1909	4929	-1.46246	1.46912e-74	3358.5	-3.67928	0	2656.5
Solyc02g088490.3.1	Saccharopine dehydrogenase	Down	4C_6d vs Day0	801	137	462	79778.7	598	915	-0.794316	7.04872e-16	631.5	-2.54717	1.19386e-116	469
Solyc02g089090.3.1	Receptor-like kinase	Down	4C_6d vs Day0	467	106	180	33043.3	250	526	-1.3661	6.17926e-24	323.5	-2.13895	4.53097e-52	286.5
Solyc02g089680.3.1	Trichome birefringence-like 19	Down	4C_6d vs Day0	610	107	237	37249.6	246	610	-1.35837	1.97451e-19	423.5	-2.49759	1.13015e-56	358.5
Solyc02g090260.2.1	Golgin candidate 6 isoform 2	Down	4C_6d vs Day0	360	70	285	33727.6	358	594	-0.338031	0.0117976	322.5	-2.35768	1.21986e-55	215
Solyc02g091840.3.1	Non-specific serine/threonine protein kinase	Down	4C_6d vs Day0	3042	533	3211	1.12065e+06	1992	3211	0.0787376	0.423886	3126.5	-2.51155	2.0279e-161	1787.5
Solyc02g092880.3.1	maternal effect embryo arrest 59	Down	4C_6d vs Day0	1868	528	1301	380499	1157	2013	-0.522431	9.02875e-17	1584.5	-1.82269	2.13331e-165	1198
Solyc02g092920.3.1	heavy metal atpase 1	Down	4C_6d vs Day0	675	118	276	76382.7	510	856	-1.28675	1.70262e-31	475.5	-2.50535	5.90639e-96	396.5
Solyc02g093630.3.1	transmembrane protein	Down	4C_6d vs Day0	577	132	444	19107	394	577	-0.378603	0.00098693	510.5	-2.12213	1.66705e-66	354.5
Solyc03g005030.3.1	DSR6	Down	4C_6d vs Day0	852	99	440	77801.2	424	852	-0.955974	3.10351e-29	646	-3.10227	4.03133e-181	475.5
Solyc03g005080.3.1	4-coumarate CoA ligase	Down	4C_6d vs Day0	2335	615	1233	572290	1646	2443	-0.919639	8.032e-31	1784	-1.92492	7.36861e-124	1475
Solyc03g005870.3.1	eukaryotic translation initiation factor 4E	Down	4C_6d vs Day0	764	214	422	52980.4	494	858	-0.853153	4.29365e-16	593	-1.83716	7.29945e-64	489
Solyc03g007990.2.1	Conserved peptide upstream open reading frame 14	Down	4C_6d vs Day0	3201	948	1719	687267	2048	3201	-0.898434	3.93804e-38	2460	-1.7553	7.90133e-137	2074.5
Solyc03g026020.3.1	SolycHsfB2a	Down	4C_6d vs Day0	2585	755	1018	717463	1640	2608	-1.34107	4.871e-70	1801.5	-1.7755	2.96043e-120	1670
Solyc03g031620.3.1	5'-adenylylsulfate reductase	Down	4C_6d vs Day0	896	248	680	57440.3	481	896	-0.398938	0.0410143	788	-1.84927	5.41073e-23	572
Solyc03g043660.3.1	Protease Do-like 7	Down	4C_6d vs Day0	2340	583	1349	609358	1696	2694	-0.795669	3.85019e-44	1844.5	-2.00424	1.66862e-236	1461.5
Solyc03g059260.3.1	Carboxyl-terminal-processing protease	Down	4C_6d vs Day0	1002	331	336	178503	590	1356	-1.57507	2.32881e-25	669	-1.59642	8.78521e-27	666.5
Solyc03g062940.3.1	peroxisomal targeting signal type 2 receptor	Down	4C_6d vs Day0	3292	1043	1594	720080	1756	3292	-1.04612	4.59947e-57	2443	-1.65807	5.35233e-138	2167.5
Solyc03g063750.3.1	exostosin family protein	Down	4C_6d vs Day0	3378	529	1845	1.36118e+06	2047	3541	-0.871175	1.64474e-28	2611.5	-2.67498	2.33741e-231	1953.5
Solyc03g078300.2.1	Disease resistance protein	Down	4C_6d vs Day0	611	191	463	23002.4	480	618	-0.395428	0.000566354	537	-1.67519	4.58645e-46	401
Solyc03g083910.4.1	symbol=TIV1	Down	4C_6d vs Day0	251235	77264	165046	7.49892e+09	116776	251235	-0.606156	6.5556e-09	208140	-1.70117	6.48863e-63	164250
Solyc03g083970.3.1	BAG family molecular chaperone regulator 7	Down	4C_6d vs Day0	1004	223	567	81288	599	1004	-0.823711	1.81377e-24	785.5	-2.17125	1.52428e-132	613.5
Solyc03g093880.3.1	U6 snRNA phosphodiesterase	Down	4C_6d vs Day0	1242	257	582	196800	706	1426	-1.09078	2.2085e-58	912	-2.27514	6.7053e-199	749.5
Solyc03g097460.3.1	integrator complex subunit	Down	4C_6d vs Day0	1036	152	426	410339	903	1905	-1.27918	1.33748e-34	731	-2.75802	3.02922e-129	594
Solyc03g097470.3.1	Ketoacyl-ACP synthase III	Down	4C_6d vs Day0	5453	503	2659	3.32347e+06	1923	5453	-1.0352	1.20076e-23	4056	-3.43854	2.41622e-230	2978
Solyc03g097715.1.1	meiosis chromosome segregation family protein	Down	4C_6d vs Day0	4158	857	2212	1.1332e+06	2262	4158	-0.910082	1.01469e-26	3185	-2.27844	3.04077e-154	2507.5
Solyc03g111640.3.1	Programmed cell death 4	Down	4C_6d vs Day0	6063	1734	2226	2.55158e+06	2790	6063	-1.4453	3.65432e-62	4144.5	-1.80576	6.20749e-97	3898.5
Solyc03g113030.3.1	Aldose 1-epimerase	Down	4C_6d vs Day0	827	92	508	78882.2	410	827	-0.701558	5.02298e-08	667.5	-3.16085	5.70045e-106	459.5
Solyc03g113405.1.1	Plasma membrane ATPase	Down	4C_6d vs Day0	885	264	513	201663	909	1509	-0.791026	7.18543e-19	699	-1.74272	2.95833e-78	574.5
Solyc03g114840.3.1	MADS-box protein 1	Down	4C_6d vs Day0	548	159	286	22455.2	290	548	-0.934733	6.24394e-13	417	-1.78176	5.77547e-41	353.5
Solyc03g116670.3.1	Tetratricopeptide repeat (TPR)-like superfamily protein	Down	4C_6d vs Day0	581	130	243	69197	407	829	-1.25475	2.21347e-20	412	-2.15049	5.78766e-53	355.5
Solyc03g117010.3.1	Sister chromatid cohesion protein PDS5 like B-B	Down	4C_6d vs Day0	791	235	489	68231.6	606	956	-0.691912	8.9764e-19	640	-1.75178	9.42035e-96	513
Solyc03g118660.3.1	Vacuolar protein sorting-associated protein 26	Down	4C_6d vs Day0	741	233	503	47501.9	542	823	-0.562299	9.82316e-12	622	-1.66504	1.46431e-79	487
Solyc03g119080.4.1	beta-mannosidase enzyme	Down	4C_6d vs Day0	804	239	631	42976.7	527	804	-0.347957	3.6745e-05	717.5	-1.7454	3.86109e-84	521.5
Solyc03g120880.3.1	Nuclear pore complex protein NUP35	Down	4C_6d vs Day0	1260	365	520	179389	858	1442	-1.27678	1.20787e-62	890	-1.78641	1.20165e-115	812.5
Solyc03g121730.3.1	5'-nucleotidase surE	Down	4C_6d vs Day0	558	126	328	43407.7	454	722	-0.763249	1.36002e-18	443	-2.14816	8.64103e-102	342
Solyc03g122270.3.1	Inter-alpha-trypsin inhibitor heavy chain-related, putative	Down	4C_6d vs Day0	3975	358	1504	1.5798e+06	1811	3975	-1.40103	3.32936e-85	2739.5	-3.47248	0	2166.5
Solyc03g123490.1.1	Subtilisin-like protease	Down	4C_6d vs Day0	1125	248	939	161349	599	1134	-0.25962	0.0422824	1032	-2.17798	3.10063e-66	686.5
Solyc04g006970.3.1	Phosphoenolpyruvate carboxylase	Down	4C_6d vs Day0	881	160	344	2.79212e+06	1326	4446	-1.35293	2.95971e-30	612.5	-2.4598	6.17906e-87	520.5
Solyc04g007890.3.1	HMG-Y-related protein A	Down	4C_6d vs Day0	858	129	316	77481.6	334	858	-1.44023	3.53399e-28	587	-2.72447	5.6729e-86	493.5
Solyc04g007980.3.1	2-oxoglutarate (2OG) and Fe(II)-dependent oxygenase superfamily protein	Down	4C_6d vs Day0	3036	934	1496	711451	1481	3036	-1.01965	1.36404e-36	2266	-1.70068	5.75847e-98	1985
Solyc04g008240.3.1	Oxidoreductase, 2OG-Fe(II) oxygenase family protein	Down	4C_6d vs Day0	1144	320	446	84518.4	599	1144	-1.3578	5.96007e-33	795	-1.83467	2.27113e-58	732
Solyc04g009630.3.1	Alpha-glucosidase	Down	4C_6d vs Day0	1376	248	831	154453	631	1376	-0.72541	1.35672e-11	1103.5	-2.47164	2.26402e-107	812
Solyc04g011540.3.1	Calcium-dependent lipid-binding (CaLB domain) family protein	Down	4C_6d vs Day0	996	103	436	131667	446	996	-1.1905	1.73615e-26	716	-3.257	3.33646e-142	549.5
Solyc04g014210.3.1	RNA helicase DEAH-box12	Down	4C_6d vs Day0	2911	703	2226	1.19672e+06	2435	3924	-0.387434	9.14556e-06	2568.5	-2.04925	1.51128e-121	1807
Solyc04g015200.3.1	ATP-dependent 6-phosphofructokinase	Down	4C_6d vs Day0	471	141	368	12763.1	298	471	-0.353197	0.00131888	419.5	-1.74067	1.66578e-50	306
Solyc04g017690.3.1	ERD15	Down	4C_6d vs Day0	6628	1636	3881	3.69294e+06	3850	6628	-0.771867	1.96112e-24	5254.5	-2.01842	1.76861e-156	4132
Solyc04g053130.3.1	Stress enhanced protein 2	Down	4C_6d vs Day0	18019	5350	11598	2.65041e+07	9344	18019	-0.635526	3.08183e-19	14808.5	-1.75196	2.15647e-138	11684.5
Solyc04g054430.2.1	Retrovirus-related Pol polyprotein from transposon 17.6	Down	4C_6d vs Day0	638	206	215	40477.8	264	638	-1.57096	5.00117e-38	426.5	-1.62849	4.07996e-42	422
Solyc04g074840.3.1	Protein DETOXIFICATION	Down	4C_6d vs Day0	7531	925	8024	1.07959e+07	2784	8024	0.0914501	0.827896	7777.5	-3.02448	2.2889e-17	4228
Solyc04g076980.3.1	Leucine-rich receptor-like protein kinase family protein	Down	4C_6d vs Day0	983	267	347	72408	573	983	-1.50002	1.06409e-58	665	-1.87991	2.71773e-89	625
Solyc04g078390.2.1	F-box family protein	Down	4C_6d vs Day0	557	89	208	66827.4	427	825	-1.41511	3.65237e-26	382.5	-2.6303	8.55146e-74	323
Solyc04g078810.3.1	Remorin	Down	4C_6d vs Day0	582	168	404	24502.5	295	582	-0.526418	3.76409e-06	493	-1.78761	2.48687e-51	375
Solyc04g079410.3.1	Primosome PriB/single-strand DNA-binding, putative	Down	4C_6d vs Day0	675	99	247	159621	568	1203	-1.45463	2.99199e-41	461	-2.76088	8.32354e-114	387
Solyc04g079940.3.1	NAC domain-containing protein	Down	4C_6d vs Day0	667	204	274	29872.8	399	667	-1.28112	3.56556e-19	470.5	-1.70058	1.03122e-32	435.5
Solyc04g079960.1.1	geranylgeranyl pyrophosphate synthase 2	Down	4C_6d vs Day0	1707	64	585	422852	390	1707	-1.54308	9.25614e-24	1146	-4.72918	7.84321e-158	885.5
Solyc04g080390.3.1	plasma membrane fusion protein	Down	4C_6d vs Day0	1121	344	780	76353.2	807	1121	-0.522051	2.52887e-07	950.5	-1.70248	9.04632e-62	732.5
Solyc04g081930.3.1	Prolyl 4-hydroxylase alpha subunit, putative	Down	4C_6d vs Day0	1192	270	445	299410	882	1591	-1.41803	4.6807e-64	818.5	-2.142	2.91498e-132	731
Solyc04g082130.3.1	Pseudouridine synthase family protein	Down	4C_6d vs Day0	454	133	342	21777.2	388	569	-0.406154	5.72367e-05	398	-1.77218	1.67373e-58	293.5
Solyc04g082700.3.1	Tonoplast monosaccharide transporter 2	Down	4C_6d vs Day0	504	143	235	16209.1	358	504	-1.09596	3.10553e-27	369.5	-1.81753	5.62453e-65	323.5
Solyc05g006170.3.1	Lycopersicon esculentum Chloroplast Envelope Protein 1	Down	4C_6d vs Day0	934	193	485	184603	750	1370	-0.948122	6.42791e-26	709.5	-2.27488	8.59155e-119	563.5
Solyc05g007030.3.1	heat-inducible transcription repressor	Down	4C_6d vs Day0	1096	353	1091	182436	1134	1685	-0.00786399	0.925607	1093.5	-1.63323	1.24209e-99	724.5
Solyc05g007510.3.1	RNA-directed RNA polymerase	Down	4C_6d vs Day0	948	176	584	121747	698	1140	-0.698089	9.86832e-15	766	-2.42636	1.07633e-128	562
Solyc05g008260.3.1	Peptidyl serine alpha-galactosyltransferase	Down	4C_6d vs Day0	716	230	525	39184.4	580	790	-0.445781	2.60135e-06	620.5	-1.63686	1.45056e-61	473
Solyc05g008380.3.1	transmembrane protein	Down	4C_6d vs Day0	1759	382	1139	347487	836	1759	-0.626777	1.22336e-06	1449	-2.20284	1.81022e-65	1070.5
Solyc05g008830.3.1	Octicosapeptide/Phox/Bem1p family protein	Down	4C_6d vs Day0	3878	1155	1975	2.16485e+06	2839	5124	-0.974277	1.80622e-35	2926.5	-1.74682	1.63555e-109	2516.5
Solyc05g008870.3.1	Nucleotidylyl transferase superfamily protein	Down	4C_6d vs Day0	631	190	311	34844.7	405	631	-1.02163	3.55908e-27	471	-1.72686	1.30128e-68	410.5
Solyc05g009420.1.1	Transmembrane protein, putative	Down	4C_6d vs Day0	685	177	388	47210.5	322	685	-0.819033	5.13452e-13	536.5	-1.94448	1.25183e-60	431
Solyc05g009800.3.1	Leucine-rich repeat protein kinase family protein	Down	4C_6d vs Day0	947	171	508	69386.2	517	947	-0.89781	1.99788e-18	727.5	-2.46065	1.35138e-108	559
Solyc05g013040.3.1	Pattern formation EMB30-like protein	Down	4C_6d vs Day0	834	180	532	63160.1	590	837	-0.646131	4.57432e-13	683	-2.20727	7.80747e-111	507
Solyc05g013440.3.1	Amine oxidase	Down	4C_6d vs Day0	1841	568	909	274733	1071	1848	-1.01668	2.56518e-20	1375	-1.69669	7.90526e-54	1204.5
Solyc05g013480.3.1	Tetratricopeptide repeat-like superfamily protein	Down	4C_6d vs Day0	2055	411	873	381786	1010	2055	-1.23574	4.09965e-75	1464	-2.32206	1.17989e-228	1233
Solyc05g013720.3.1	Alpha-galactosidase	Down	4C_6d vs Day0	778	213	538	77283	692	1094	-0.526524	2.64335e-12	658	-1.86531	7.176e-110	495.5
Solyc05g013960.3.1	Oxysterol-binding protein, putative	Down	4C_6d vs Day0	650	201	448	22060	436	650	-0.534267	1.47914e-07	549	-1.68979	3.91334e-57	425.5
Solyc05g014120.1.1	LOW QUALITY:S-adenosyl-L-methionine-dependent methyltransferases superfamily protein	Down	4C_6d vs Day0	1454	342	676	254606	837	1627	-1.10647	3.90993e-29	1065	-2.08503	3.84498e-94	898
Solyc05g023750.3.1	ADP-ribosylation factor GTPase-activating protein	Down	4C_6d vs Day0	1361	344	732	116272	881	1361	-0.894499	1.99103e-24	1046.5	-1.98533	3.05639e-105	852.5
Solyc05g024415.1.1	Galactose oxidase/kelch repeat protein	Down	4C_6d vs Day0	2889	766	1610	654339	1503	2889	-0.843816	6.81839e-43	2249.5	-1.91462	2.40673e-198	1827.5
Solyc05g046330.3.1	Dolichyl-diphosphooligosaccharide--protein glycosyltransferase subunit 2	Down	4C_6d vs Day0	522	121	337	93062.7	513	952	-0.632006	4.1262e-12	429.5	-2.09778	2.03099e-89	321.5
Solyc05g047460.3.1	Auxin Response Factor 7B	Down	4C_6d vs Day0	1166	253	907	114738	693	1166	-0.361223	0.00117484	1036.5	-2.20466	1.87724e-83	709.5
Solyc05g050120.3.1	cytosolic NADP-malic enzyme	Down	4C_6d vs Day0	2463	396	1067	779149	1242	2661	-1.2074	6.56978e-46	1765	-2.63248	9.66765e-192	1429.5
Solyc05g051050.3.1	Kinase family protein	Down	4C_6d vs Day0	1290	346	750	174784	891	1413	-0.782105	2.8837e-21	1020	-1.89501	8.43579e-107	818
Solyc05g051490.3.1	LMBR1-like membrane protein	Down	4C_6d vs Day0	673	212	427	59785.1	562	918	-0.652345	4.47783e-15	550	-1.66419	8.33338e-78	442.5
Solyc05g053210.3.1	Non-specific serine/threonine protein kinase	Down	4C_6d vs Day0	11519	3458	6079	1.19404e+07	5584	11519	-0.921917	1.37158e-31	8799	-1.736	2.99216e-109	7488.5
Solyc05g053410.3.1	phytochrome B2	Down	4C_6d vs Day0	1029	246	857	91825.1	610	1029	-0.260938	0.00263062	943	-2.05802	2.49845e-110	637.5
Solyc05g053810.3.1	Serine hydroxymethyltransferase	Down	4C_6d vs Day0	1339	402	536	185161	717	1401	-1.3166	5.99482e-41	937.5	-1.73426	2.13446e-69	870.5
Solyc05g054570.3.1	SEC14 cytosolic factor family protein / phosphoglyceride transfer family protein	Down	4C_6d vs Day0	612	151	393	20823.1	352	612	-0.639423	5.68974e-11	502.5	-2.01299	2.10664e-79	381.5
Solyc05g054710.3.1	Beta-hexosaminidase	Down	4C_6d vs Day0	523	159	265	21452.8	367	523	-0.977973	3.20605e-26	394	-1.70988	1.63653e-68	341
Solyc05g055070.3.1	Ethylene receptor homolog	Down	4C_6d vs Day0	1830	534	822	231484	984	1830	-1.15517	1.04249e-32	1326	-1.77366	4.27802e-74	1182
Solyc05g055160.3.1	DnaJ-like protein	Down	4C_6d vs Day0	33642	9139	18190	1.64854e+08	20648	43597	-0.887036	6.37329e-61	25916	-1.88	1.64193e-269	21390.5
Solyc06g005190.3.1	CCR4-NOT transcription complex subunit 4	Down	4C_6d vs Day0	2377	567	1419	3.86403e+06	2455	6134	-0.744846	3.90878e-18	1898	-2.06657	7.09351e-123	1472
Solyc06g005650.2.1	LOW QUALITY:E3 ubiquitin-protein ligase RING1-like protein	Down	4C_6d vs Day0	884	216	361	361182	746	1838	-1.29137	4.63471e-05	622.5	-2.03038	5.00681e-11	550
Solyc06g005960.3.1	dentin sialophosphoprotein	Down	4C_6d vs Day0	1319	411	1038	142034	799	1319	-0.343001	0.000136076	1178.5	-1.67942	5.2387e-76	865
Solyc06g005970.2.1	Glycosyl hydrolase family protein	Down	4C_6d vs Day0	3017	391	1440	963074	1343	3017	-1.06664	1.2706e-23	2228.5	-2.94819	8.362e-159	1704
Solyc06g007310.3.1	TatD family	Down	4C_6d vs Day0	431	138	172	19528.7	283	447	-1.32501	2.3011e-29	301.5	-1.63763	1.39061e-43	284.5
Solyc06g009160.3.1	Fatty acid beta-oxidation multifunctional protein	Down	4C_6d vs Day0	663	189	341	31488.8	491	684	-0.962282	1.35815e-24	502	-1.80989	1.47345e-74	426
Solyc06g050930.3.1	Cytosolic endo-beta-N-acetylglucosaminidase	Down	4C_6d vs Day0	718	174	410	35503.9	497	718	-0.808948	1.09324e-18	564	-2.04512	2.9525e-93	446
Solyc06g051270.3.1	Mannose-1-phosphate guanyltransferase, putative	Down	4C_6d vs Day0	1934	441	992	286321	1006	1934	-0.961968	2.73674e-29	1463	-2.13249	1.85667e-128	1187.5
Solyc06g051520.3.1	CTD small phosphatase-like protein	Down	4C_6d vs Day0	928	232	776	50647.8	610	928	-0.257524	0.0178953	852	-1.99287	2.18478e-72	580
Solyc06g053200.3.1	6-phosphogluconolactonase	Down	4C_6d vs Day0	1036	245	450	123182	625	1092	-1.20019	1.28012e-34	743	-2.07716	5.29415e-93	640.5
Solyc06g053480.3.1	Acyl-[acyl-carrier-protein] desaturase	Down	4C_6d vs Day0	5551	1244	3055	1.94079e+06	3257	5551	-0.862251	5.06724e-29	4303	-2.15755	1.04337e-169	3397.5
Solyc06g053625.1.1	Phosphoenolpyruvate carboxylase kinase 2	Down	4C_6d vs Day0	1475	182	606	590330	802	2203	-1.28103	2.9126e-26	1040.5	-3.01462	1.57437e-122	828.5
Solyc06g053920.3.1	inactive purple acid phosphatase-like protein	Down	4C_6d vs Day0	1473	427	606	169713	672	1473	-1.27921	1.10578e-42	1039.5	-1.78526	2.68161e-80	950
Solyc06g053950.2.1	Heat shock transcription factor	Down	4C_6d vs Day0	2575	655	1086	490540	1186	2575	-1.2426	7.58034e-63	1830.5	-1.97493	3.56643e-150	1615
Solyc06g053960.3.1	SolycHsfA6b	Down	4C_6d vs Day0	4523	1246	2004	1.39657e+06	2136	4523	-1.17311	2.87022e-63	3263.5	-1.85977	4.23965e-154	2884.5
Solyc06g054020.3.1	P-loop containing nucleoside triphosphate hydrolases superfamily protein	Down	4C_6d vs Day0	638	108	460	40114.7	388	638	-0.472263	1.75796e-05	549	-2.55003	7.47425e-94	373
Solyc06g054530.3.1	NAD(P)-binding Rossmann-fold superfamily protein	Down	4C_6d vs Day0	1400	261	711	188768	680	1400	-0.975895	5.16871e-22	1055.5	-2.42512	2.70802e-115	830.5
Solyc06g059740.3.1	Alcohol dehydrogenase	Down	4C_6d vs Day0	175298	14002	67713	4.16821e+09	82178	175298	-1.37234	5.22354e-79	121506	-3.6461	0	94650
Solyc06g062590.3.1	Transmembrane 9 superfamily member	Down	4C_6d vs Day0	4178	1376	2527	836927	2617	4178	-0.724937	1.14367e-32	3352.5	-1.60179	1.4217e-149	2777
Solyc06g062600.3.1	Glucose-methanol-choline (GMC) oxidoreductase family protein	Down	4C_6d vs Day0	1158	82	560	163369	395	1158	-1.04507	5.94994e-14	859	-3.8063	2.48248e-129	620
Solyc06g065030.3.1	Transmembrane 9 superfamily member	Down	4C_6d vs Day0	646	198	446	39092.7	390	702	-0.534454	4.73923e-06	546	-1.70067	6.99273e-46	422
Solyc06g065470.3.1	DUF668 family protein	Down	4C_6d vs Day0	1003	225	502	66415.8	635	1003	-0.997094	7.77666e-19	752.5	-2.15695	1.95813e-76	614
Solyc06g069120.3.1	translocase subunit seca	Down	4C_6d vs Day0	8814	2755	3743	9.60976e+06	4500	9671	-1.23492	8.96297e-42	6278.5	-1.67761	8.80711e-77	5784.5
Solyc06g071100.3.1	Plasma membrane ATPase	Down	4C_6d vs Day0	6224	1208	2829	3.49649e+06	3267	6224	-1.13777	6.98287e-94	4526.5	-2.36496	0	3716
Solyc06g071230.3.1	MYB transcription factor	Down	4C_6d vs Day0	2302	762	1282	335255	1781	2513	-0.845433	1.09849e-31	1792	-1.59483	1.37702e-105	1532
Solyc06g071750.3.1	Octicosapeptide/Phox/Bem1p domain-containing protein kinase	Down	4C_6d vs Day0	885	155	431	102714	273	885	-1.03404	1.18259e-16	658	-2.50443	1.35596e-80	520
Solyc06g072840.3.1	Hydrogen peroxide induced protein 1	Down	4C_6d vs Day0	997	36	462	124054	420	997	-1.10702	2.64383e-12	729.5	-4.77634	4.61454e-128	516.5
Solyc06g072845.1.1	Hydrogen peroxide-induced 1	Down	4C_6d vs Day0	8180	1986	3529	8.77709e+06	4889	9047	-1.21288	3.50101e-10	5854.5	-2.04225	3.89061e-27	5083
Solyc06g073190.3.1	fructokinase 2	Down	4C_6d vs Day0	1649	536	987	172896	1339	1906	-0.739564	1.44624e-23	1318	-1.62106	1.53044e-101	1092.5
Solyc06g073540.3.1	Argonaute4b	Down	4C_6d vs Day0	1259	350	746	376995	1017	1918	-0.75156	1.91559e-18	1002.5	-1.84574	1.92592e-95	804.5
Solyc06g073550.3.1	La-related protein	Down	4C_6d vs Day0	665	192	460	87079.8	696	1063	-0.532509	4.04424e-10	562.5	-1.7863	8.47549e-83	428.5
Solyc06g073900.3.1	Succinate dehydrogenase subunit 6, mitochondrial	Down	4C_6d vs Day0	1193	279	522	147250	737	1193	-1.19173	1.13694e-33	857.5	-2.09317	4.65768e-94	736
Solyc06g073970.2.1	core-2/I-branching beta-1,6-N-acetylglucosaminyltransferase family protein	Down	4C_6d vs Day0	821	228	368	62839.5	477	821	-1.15349	3.93572e-19	594.5	-1.84897	9.71855e-46	524.5
Solyc06g074120.3.1	bell-like homeodomain protein 2	Down	4C_6d vs Day0	4362	854	2191	1.3747e+06	2801	4362	-0.993346	4.52927e-37	3276.5	-2.35204	1.04854e-191	2608
Solyc06g074740.3.1	LEU86662 VPS41	Down	4C_6d vs Day0	694	228	424	274245	804	1673	-0.711061	1.10077e-15	559	-1.60203	1.59992e-66	461
Solyc06g083350.3.1	Forkhead-associated (FHA) domain-containing protein	Down	4C_6d vs Day0	816	262	402	37128.2	476	816	-1.02202	7.15202e-29	609	-1.63867	3.49416e-68	539
Solyc06g083530.3.1	Vesicle-associated membrane protein, putative	Down	4C_6d vs Day0	1636	240	773	234137	944	1636	-1.08406	2.62722e-54	1204.5	-2.76453	6.7768e-260	938
Solyc06g084290.3.1	trichome birefringence-like protein (DUF828)	Down	4C_6d vs Day0	1341	58	455	221495	399	1341	-1.55871	2.2329e-47	898	-4.53449	3.71716e-220	699.5
Solyc07g005030.3.1	Dicer-like 4	Down	4C_6d vs Day0	1421	335	1046	168622	1123	1522	-0.44183	4.5113e-07	1233.5	-2.08134	6.75622e-115	878
Solyc07g006400.2.1	RING/U-box superfamily protein	Down	4C_6d vs Day0	564	156	329	22505.2	356	564	-0.772475	7.73695e-15	446.5	-1.85074	1.42415e-67	360
Solyc07g006780.3.1	FGGY family of carbohydrate kinase	Down	4C_6d vs Day0	483	137	280	44231.9	447	768	-0.784186	5.11085e-16	381.5	-1.81612	6.97081e-67	310
Solyc07g007060.2.1	Metal tolerance protein	Down	4C_6d vs Day0	1428	389	517	168945	651	1428	-1.4635	7.35237e-57	972.5	-1.87528	5.15258e-91	908.5
Solyc07g007330.1.1	Serine-rich protein-related	Down	4C_6d vs Day0	1927	453	1116	533377	1561	2534	-0.789633	9.66628e-20	1521.5	-2.08696	3.04747e-120	1190
Solyc07g007410.3.1	Leucine-rich repeat family protein	Down	4C_6d vs Day0	1394	212	978	2.00369e+06	1678	4241	-0.511979	5.90947e-09	1186	-2.71654	4.6326e-171	803
Solyc07g007420.3.1	F-box/LRR-repeat protein, putative	Down	4C_6d vs Day0	1046	128	713	899472	1162	2864	-0.552997	7.61142e-06	879.5	-3.02693	1.31135e-112	587
Solyc07g007600.3.1	vacuolar-type H+-pyrophosphatase	Down	4C_6d vs Day0	2767	798	929	580261	1666	2767	-1.57438	1.6919e-52	1848	-1.79285	1.98618e-68	1782.5
Solyc07g017500.3.1	SH3 domain-containing protein	Down	4C_6d vs Day0	3011	976	1837	615946	1517	3011	-0.712656	2.8445e-20	2424	-1.62562	1.66235e-97	1993.5
Solyc07g017510.3.1	1-phosphatidylinositol-3-phosphate 5-kinase	Down	4C_6d vs Day0	8610	1296	7691	7.01165e+06	5512	8610	-0.16274	0.065954	8150.5	-2.73181	1.78547e-229	4953
Solyc07g017610.3.1	Lysine-ketoglutarate reductase/saccharopine dehydrogenase	Down	4C_6d vs Day0	12485	1639	7084	1.47926e+07	6494	12485	-0.817334	1.05464e-21	9784.5	-2.9285	1.84296e-257	7062
Solyc07g019670.3.1	Fatty acid beta-oxidation multifunctional protein	Down	4C_6d vs Day0	5694	1537	3453	2.30461e+06	2875	5694	-0.720988	4.56398e-16	4573.5	-1.88906	5.98256e-102	3615.5
Solyc07g032100.3.1	Coatomer subunit alpha	Down	4C_6d vs Day0	2264	693	1223	294450	1369	2264	-0.887848	4.91669e-28	1743.5	-1.70846	5.19312e-97	1478.5
Solyc07g041210.3.1	phospholipid:diacylglycerol acyltransferase	Down	4C_6d vs Day0	628	145	308	50352.8	462	810	-1.0241	5.30689e-31	468	-2.11151	1.00446e-102	386.5
Solyc07g042190.3.1	DUF581 family protein	Down	4C_6d vs Day0	4759	375	2294	3.2912e+06	2987	5141	-1.05213	1.26788e-16	3526.5	-3.66212	2.81306e-175	2567
Solyc07g042490.1.1	LOW QUALITY:Auxin responsive SAUR protein	Down	4C_6d vs Day0	2278	520	931	555755	862	2278	-1.2903	8.58655e-22	1604.5	-2.12882	9.54157e-57	1399
Solyc07g047800.3.1	NAD(P)-binding Rossmann-fold superfamily protein	Down	4C_6d vs Day0	41049	12929	26997	1.54928e+08	19760	41049	-0.604441	4.36832e-18	34023	-1.66659	1.43948e-130	26989
Solyc07g049690.3.1	hydroperoxide lyase	Down	4C_6d vs Day0	3049	982	2137	1.12773e+06	1233	3049	-0.511963	2.6635e-08	2593	-1.6345	4.86844e-72	2015.5
Solyc07g049730.3.1	transmembrane protein, putative (DUF1068)	Down	4C_6d vs Day0	718	208	370	29724.4	392	718	-0.95653	2.42163e-20	544	-1.78495	2.20822e-62	463
Solyc07g054730.1.1	LOW QUALITY:Wound-responsive family protein, putative	Down	4C_6d vs Day0	1131	134	674	114863	660	1131	-0.747835	6.74315e-13	902.5	-3.07266	9.44372e-150	632.5
Solyc07g054780.1.1	LOW QUALITY:Wound-responsive family protein	Down	4C_6d vs Day0	6655	152	3103	1.10097e+07	4124	9725	-1.10115	1.53298e-35	4879	-5.4509	0	3403.5
Solyc07g056010.3.1	conserved oligomeric Golgi complex subunit 4	Down	4C_6d vs Day0	839	217	485	48309.5	555	839	-0.790101	2.58765e-22	662	-1.94879	9.6742e-108	528
Solyc07g062530.3.1	phosphoenolpyruvate carboxylase 2	Down	4C_6d vs Day0	370	66	178	143362	456	1077	-1.06007	2.20975e-07	274	-2.4849	1.06299e-31	218
Solyc07g063440.3.1	Trafficking particle complex subunit 10	Down	4C_6d vs Day0	956	280	831	138918	907	1402	-0.202884	0.009058	893.5	-1.77226	8.57182e-103	618
Solyc07g063630.3.1	Vesicle-associated 4-2-like protein	Down	4C_6d vs Day0	1489	230	607	182871	728	1489	-1.29133	6.39024e-54	1048	-2.69372	2.76008e-190	859.5
Solyc07g064270.3.1	Glucose-6-phosphate/phosphate-translocator family protein	Down	4C_6d vs Day0	1513	285	649	196394	752	1513	-1.21904	1.07257e-53	1081	-2.4048	3.0356e-176	899
Solyc07g064970.3.1	Microtubule associated family protein	Down	4C_6d vs Day0	695	70	360	53622.6	404	695	-0.949418	3.21002e-22	527.5	-3.29371	7.02035e-149	382.5
Solyc07g065120.3.1	Glycerophosphoryl diester phosphodiesterase, putative	Down	4C_6d vs Day0	6321	1461	2712	3.69698e+06	2770	6321	-1.22093	7.49908e-86	4516.5	-2.11255	2.49398e-246	3891
Solyc07g065340.1.1	Serine acetyltransferase	Down	4C_6d vs Day0	5866	1769	3549	3.0814e+06	3236	5866	-0.724906	5.83914e-12	4707.5	-1.72875	2.00112e-62	3817.5
Solyc07g066010.3.1	Amino acid transporter, putative	Down	4C_6d vs Day0	1003	112	766	128837	466	1003	-0.388452	0.00537757	884.5	-3.14908	9.67287e-100	557.5
Solyc07g066120.3.1	Actin-related family protein	Down	4C_6d vs Day0	856	135	487	71253.4	596	856	-0.811585	1.28244e-20	671.5	-2.66277	3.85124e-149	495.5
Solyc08g006160.3.1	Plastid-lipid associated protein PAP / fibrillin family protein	Down	4C_6d vs Day0	1003	265	492	89704.5	460	1003	-1.02858	1.53156e-23	747.5	-1.91761	1.74141e-73	634
Solyc08g006230.3.1	Transcriptional factor B3 family protein	Down	4C_6d vs Day0	321	97	157	54356.5	364	742	-1.03356	8.71261e-17	239	-1.71342	7.94706e-40	209
Solyc08g008170.3.1	Calcium-dependent protein kinase, putative	Down	4C_6d vs Day0	465	122	427	12884.3	366	465	-0.126777	0.200287	446	-1.925	2.07442e-71	293.5
Solyc08g008290.3.1	UDP-Glycosyltransferase superfamily protein	Down	4C_6d vs Day0	4223	1271	2202	1.17579e+06	2597	4223	-0.939313	3.35487e-35	3212.5	-1.73202	7.57314e-115	2747
Solyc08g014120.3.1	ethylene responssive protein 33	Down	4C_6d vs Day0	725	150	248	55340.9	316	725	-1.55325	1.14942e-40	486.5	-2.27207	4.27388e-79	437.5
Solyc08g048430.3.1	F-box family protein	Down	4C_6d vs Day0	1208	332	501	103716	733	1208	-1.2678	1.49743e-58	854.5	-1.86442	2.0824e-117	770
Solyc08g065610.3.1	Vacuolar processing enzyme	Down	4C_6d vs Day0	35985	8491	13000	2.67919e+08	23031	52839	-1.46881	3.1091e-38	24492.5	-2.08334	1.12838e-76	22238
Solyc08g065940.3.1	Zinc finger CCCH domain-containing protein	Down	4C_6d vs Day0	1233	242	472	409007	776	1975	-1.38481	2.1167e-54	852.5	-2.34886	5.18471e-137	737.5
Solyc08g066240.3.1	Histidine decarboxylase	Down	4C_6d vs Day0	73000	3936	27647	7.91336e+08	19764	73000	-1.40074	2.77529e-07	50323.5	-4.21294	3.86626e-57	38468
Solyc08g066680.3.1	Exostosin family protein	Down	4C_6d vs Day0	890	274	548	53385.8	594	890	-0.700457	1.06904e-19	719	-1.69819	3.63236e-95	582
Solyc08g067260.3.1	3-ketoacyl-CoA synthase	Down	4C_6d vs Day0	678	224	365	46445.4	414	722	-0.89095	7.83062e-11	521.5	-1.59391	3.27957e-31	451
Solyc08g076730.3.1	Tetratricopeptide repeat (TPR)-like superfamily protein	Down	4C_6d vs Day0	620	108	219	83310	418	780	-1.4993	1.90025e-13	419.5	-2.51446	3.39343e-34	364
Solyc08g077240.3.1	S-adenosyl-L-methionine-dependent methyltransferases superfamily protein	Down	4C_6d vs Day0	2527	818	1438	827656	1977	3157	-0.812531	7.30058e-29	1982.5	-1.62611	7.65748e-108	1672.5
Solyc08g077430.3.1	Glycine-rich protein	Down	4C_6d vs Day0	1232	368	791	317922	1175	1959	-0.637891	2.74227e-10	1011.5	-1.74118	1.08301e-64	800
Solyc08g077510.3.1	poly(U)-specific endoribonuclease-B protein	Down	4C_6d vs Day0	888	209	659	55668.9	466	888	-0.428812	0.000163712	773.5	-2.08707	2.20974e-70	548.5
Solyc08g079060.3.1	Trehalose 6-phosphate phosphatase	Down	4C_6d vs Day0	905	278	537	98294.5	704	1078	-0.752221	5.60873e-16	721	-1.70276	3.23809e-70	591.5
Solyc08g080690.3.1	Methyl-CpG-binding domain protein	Down	4C_6d vs Day0	1737	569	1369	407355	1614	2494	-0.343371	0.000541997	1553	-1.60787	1.86817e-60	1153
Solyc08g081180.3.1	Signal peptide peptidase-like protein	Down	4C_6d vs Day0	630	93	277	60077.5	464	794	-1.18281	1.01469e-26	453.5	-2.74673	7.6685e-105	361.5
Solyc08g081890.3.1	ABC transporter family protein	Down	4C_6d vs Day0	990	305	1434	198233	721	1434	0.535068	0.000544683	1212	-1.69581	2.55919e-28	647.5
Solyc08g082010.3.1	Myosin heavy chain-like protein	Down	4C_6d vs Day0	1840	530	978	257055	1192	1840	-0.909584	6.73519e-22	1409	-1.79333	9.92312e-79	1185
Solyc08g082180.3.1	Abscisic acid receptor PYL9-like protein	Down	4C_6d vs Day0	910	299	422	48567.8	583	910	-1.10717	2.91778e-22	666	-1.60459	9.713e-45	604.5
Solyc09g007790.1.1	LOW QUALITY:Senescence regulator	Down	4C_6d vs Day0	2240	662	1137	610272	1481	2592	-0.978334	5.2789e-23	1688.5	-1.7572	3.13492e-70	1451
Solyc09g011480.3.1	Rop guanine nucleotide exchange factor, putative	Down	4C_6d vs Day0	5200	1626	6014	3.36694e+06	3549	6014	0.209941	0.0500725	5607	-1.67701	1.70165e-61	3413
Solyc09g014280.1.1	LOW QUALITY:HXXXD-type acyl-transferase family protein	Down	4C_6d vs Day0	1219	133	704	194093	410	1219	-0.790246	0.0141278	961.5	-3.18924	1.14625e-24	676
Solyc09g014900.3.1	Cytochrome P450, putative	Down	4C_6d vs Day0	2035	598	999	309865	1172	2035	-1.02674	1.42955e-42	1517	-1.76562	6.51377e-118	1316.5
Solyc09g015180.3.1	BRCA1-A complex subunit Abraxas	Down	4C_6d vs Day0	1416	471	657	124610	830	1416	-1.10601	2.12359e-39	1036.5	-1.58625	4.72909e-78	943.5
Solyc09g015830.2.1	Kinase, putative	Down	4C_6d vs Day0	3506	731	1300	1.24325e+06	1529	3506	-1.43147	1.51987e-35	2403	-2.25996	5.70352e-86	2118.5
Solyc09g018750.3.1	CBS domain-containing protein	Down	4C_6d vs Day0	3718	803	2133	1.02707e+06	2100	3718	-0.800479	4.80582e-39	2925.5	-2.21231	6.06141e-262	2260.5
Solyc09g042750.3.1	Acyl-CoA thioesterase, putative	Down	4C_6d vs Day0	676	188	480	29214.9	389	676	-0.491751	5.16613e-06	578	-1.849	1.9076e-60	432
Solyc09g074270.3.1	Gid1-like gibberellin receptor	Down	4C_6d vs Day0	1676	212	629	277520	820	1676	-1.41284	4.57557e-17	1152.5	-2.9832	1.68669e-68	944
Solyc09g075280.2.1	exocyst complex component sec15B	Down	4C_6d vs Day0	798	106	325	56834.3	398	798	-1.29724	2.25284e-29	561.5	-2.91768	2.67648e-113	452
Solyc09g075460.3.1	Pectin lyase-like superfamily protein	Down	4C_6d vs Day0	953	132	593	96834.9	671	1093	-0.684257	5.14071e-15	773	-2.84952	4.02105e-165	542.5
Solyc09g082460.3.1	Homocysteine S-methyltransferase	Down	4C_6d vs Day0	3209	496	1136	1.05588e+06	1303	3209	-1.49737	1.38856e-10	2172.5	-2.69282	8.85572e-32	1852.5
Solyc09g082720.3.1	Aldo_keto reductase family protein IPR001395 Aldo_keto reductase	Down	4C_6d vs Day0	3806	605	1628	1.36512e+06	1602	3806	-1.2248	7.38354e-38	2717	-2.65387	2.10331e-164	2205.5
Solyc09g082730.4.1	Aldo_keto reductase family protein IPR001395 Aldo_keto reductase	Down	4C_6d vs Day0	979	260	377	94928.5	568	979	-1.3726	2.40984e-53	678	-1.91187	6.67272e-97	619.5
Solyc09g083380.3.1	Histone H1	Down	4C_6d vs Day0	615	113	228	83648.7	372	890	-1.42899	1.30148e-37	421.5	-2.44522	4.05361e-91	364
Solyc09g083410.3.1	N-carbamyl-L-amino acid amidohydrolase	Down	4C_6d vs Day0	1134	226	664	86576	693	1134	-0.771917	1.1125e-28	899	-2.3245	1.41462e-186	680
Solyc09g089940.1.1	plant/protein	Down	4C_6d vs Day0	2696	747	1073	661046	1756	2912	-1.33044	6.21096e-36	1884.5	-1.84981	2.91526e-68	1721.5
Solyc09g090200.3.1	Kinase family protein	Down	4C_6d vs Day0	954	252	355	70658.7	628	954	-1.42585	5.03094e-58	654.5	-1.91582	9.25727e-99	603
Solyc09g091050.3.1	Calcium-dependent lipid-binding (CaLB domain) family protein	Down	4C_6d vs Day0	2223	735	1388	470059	1577	2441	-0.680014	6.10141e-13	1805.5	-1.59559	2.72274e-64	1479
Solyc09g092380.3.1	S-adenosyl-l-homocysteine hydrolase	Down	4C_6d vs Day0	80841	15609	32038	7.6565e+08	25328	80841	-1.33529	2.20401e-35	56439.5	-2.37268	2.14938e-110	48225
Solyc09g092500.1.1	Glycosyltransferase	Down	4C_6d vs Day0	588	191	562	157753	655	1192	-0.0677538	0.567672	575	-1.62031	2.40034e-46	389.5
Solyc10g006710.3.1	Serine/threonine-protein kinase	Down	4C_6d vs Day0	3085	620	1513	1.6501e+06	2274	4156	-1.02812	9.13622e-31	2299	-2.31251	7.88884e-143	1852.5
Solyc10g007110.3.1	Tyrosine aminotransferase	Down	4C_6d vs Day0	10464	3178	5421	1.37782e+07	3794	10464	-0.948377	1.68403e-28	7942.5	-1.71898	2.7263e-91	6821
Solyc10g007410.3.1	gamma-glutamylhydrolase 2	Down	4C_6d vs Day0	413	122	435	13017.3	303	435	0.076685	0.482833	424	-1.74895	9.72105e-54	267.5
Solyc10g007480.3.1	NAD-dependent epimerase/dehydratase family protein	Down	4C_6d vs Day0	3434	1104	1630	690672	1815	3434	-1.07337	2.10813e-46	2532	-1.63653	4.15747e-105	2269
Solyc10g008240.3.1	Disease resistance protein	Down	4C_6d vs Day0	598	139	367	44150.7	451	796	-0.705281	2.07676e-13	482.5	-2.10489	1.29963e-86	368.5
Solyc10g024420.2.1	ABC transporter family protein	Down	4C_6d vs Day0	27993	6421	25239	8.82398e+07	15131	27993	-0.149346	0.17878	26616	-2.12408	2.67221e-96	17207
Solyc10g047030.3.1	LEXYL1 protein	Down	4C_6d vs Day0	1818	33	694	426323	570	1818	-1.38971	5.60932e-15	1256	-5.76214	3.20985e-153	925.5
Solyc10g047320.2.1	Disease resistance protein (CC-NBS-LRR class) family protein	Down	4C_6d vs Day0	553	158	425	20300.7	357	554	-0.374759	0.00346469	489	-1.80429	4.5913e-43	355.5
Solyc10g049970.2.1	Kynurenine formamidase	Down	4C_6d vs Day0	444	147	183	42099.8	298	606	-1.26761	1.12382e-30	313.5	-1.59218	9.36724e-47	295.5
Solyc10g050890.2.1	nitrite reductase 2	Down	4C_6d vs Day0	788	145	304	72697.1	276	788	-1.3708	6.69019e-26	546	-2.43618	7.16757e-72	466.5
Solyc10g055720.2.1	MAP kinase kinase kinase 75	Down	4C_6d vs Day0	1062	230	411	105622	573	1062	-1.36927	5.10458e-47	736.5	-2.20027	6.14047e-109	646
Solyc10g080610.1.1	F-box/kelch-repeat protein	Down	4C_6d vs Day0	1982	303	817	448306	1221	2010	-1.28069	3.74106e-23	1399.5	-2.70918	5.83832e-94	1142.5
Solyc10g081000.1.1	LOW QUALITY:sequence-specific DNA binding transcription factor ATNDX	Down	4C_6d vs Day0	644	71	233	59053.7	333	694	-1.46699	1.39416e-25	438.5	-3.17271	2.7745e-90	357.5
Solyc10g081120.2.1	alpha-L-arabinofuranosidase	Down	4C_6d vs Day0	364	63	247	282510	471	1509	-0.556002	1.27909e-06	305.5	-2.51012	2.7259e-73	213.5
Solyc10g081720.2.1	fasciclin superfamily protein	Down	4C_6d vs Day0	5322	1625	3752	1.90642e+06	2739	5322	-0.503958	0.000136285	4537	-1.71109	7.40232e-41	3473.5
Solyc10g083380.2.1	BZIP transcription factor family protein	Down	4C_6d vs Day0	1025	140	367	103250	475	1025	-1.48378	7.90904e-44	696	-2.87375	3.7786e-133	582.5
Solyc10g083400.1.1	Cytochrome P450, putative	Down	4C_6d vs Day0	5306	780	1875	3.46657e+06	2179	5306	-1.50148	1.59339e-34	3590.5	-2.76625	1.38433e-112	3043
Solyc10g083760.2.1	chloroplast threonine deaminase 1 precursor	Down	4C_6d vs Day0	2283	678	1074	1.07888e+06	1385	3317	-1.08929	1.91397e-34	1678.5	-1.75148	1.85199e-85	1480.5
Solyc10g085900.2.1	Tetratricopeptide repeat (TPR)-like superfamily protein	Down	4C_6d vs Day0	1085	307	656	88526.2	506	1085	-0.722626	1.92982e-10	870.5	-1.81968	2.12302e-56	696
Solyc11g005200.2.1	Prolyl 4-hydroxylase subunit alpha-1	Down	4C_6d vs Day0	2810	363	1801	754165	1243	2810	-0.641545	1.28097e-18	2305.5	-2.95054	1.56731e-297	1586.5
Solyc11g005670.2.1	POLYUBIQUITIN 1	Down	4C_6d vs Day0	24910	4718	8394	1.21233e+08	14844	33244	-1.56928	2.22491e-25	16652	-2.4003	1.57211e-58	14814
Solyc11g006360.1.1	LOW QUALITY:TPR1	Down	4C_6d vs Day0	1144	360	576	124021	624	1144	-0.989742	1.06113e-27	860	-1.66553	9.49455e-73	752
Solyc11g008800.2.1	Type II inositol 5-phosphatase, putative	Down	4C_6d vs Day0	1745	557	1126	165113	1218	1745	-0.632281	3.13845e-22	1435.5	-1.64437	7.4823e-130	1151
Solyc11g009010.2.1	alpha/beta-Hydrolases superfamily protein	Down	4C_6d vs Day0	685	94	337	50602.2	338	685	-1.02258	1.85288e-17	511	-2.85022	3.71784e-98	389.5
Solyc11g009080.2.1	DAHP synthase 1 precursor	Down	4C_6d vs Day0	3537	1015	2276	871247	1974	3537	-0.636083	2.10047e-14	2906.5	-1.80091	1.00025e-103	2276
Solyc11g010310.2.1	ATP-dependent RNA helicase, putative	Down	4C_6d vs Day0	2880	736	1409	708950	1998	2945	-1.03168	8.61732e-42	2144.5	-1.96748	5.03024e-142	1808
Solyc11g010450.2.1	ATP-dependent 6-phosphofructokinase	Down	4C_6d vs Day0	1281	257	617	171446	698	1281	-1.05422	2.66536e-51	949	-2.31836	2.44634e-194	769
Solyc11g011610.2.1	UPF0678 fatty acid-binding protein-like protein family	Down	4C_6d vs Day0	992	243	529	99992.3	409	992	-0.906196	3.85641e-12	760.5	-2.02719	6.77919e-53	617.5
Solyc11g012160.2.1	fumarylacetoacetase	Down	4C_6d vs Day0	2408	672	1842	412933	1697	2408	-0.387193	8.61289e-11	2125	-1.84147	2.43192e-190	1540
Solyc11g017460.2.1	U-box domain-containing protein 13	Down	4C_6d vs Day0	1231	387	846	144725	879	1463	-0.540759	7.19621e-09	1038.5	-1.66856	5.49598e-69	809
Solyc11g022460.2.1	C2 calcium/lipid-binding plant phosphoribosyltransferase family protein	Down	4C_6d vs Day0	6561	1707	2817	4.29569e+06	2690	6561	-1.21978	7.59978e-54	4689	-1.94132	1.56619e-133	4134
Solyc11g044270.2.1	Major facilitator superfamily protein	Down	4C_6d vs Day0	547	181	382	21974.7	400	553	-0.515375	1.3253e-07	464.5	-1.59247	5.05013e-54	364
Solyc11g051160.2.1	Patellin-like protein	Down	4C_6d vs Day0	8606	1973	2965	1.62028e+07	6089	12151	-1.53716	1.7457e-89	5785.5	-2.12441	3.22657e-169	5289.5
Solyc11g065950.2.1	Receptor protein kinase, putative	Down	4C_6d vs Day0	606	189	376	38907.1	469	745	-0.689116	1.85416e-10	491	-1.67418	1.81101e-50	397.5
Solyc11g069400.2.1	Protein disulfide-isomerase	Down	4C_6d vs Day0	1161	155	751	220063	841	1536	-0.626368	3.53311e-18	956	-2.89656	2.22391e-229	658
Solyc11g069500.2.1	Auxin Response Factor 10A	Down	4C_6d vs Day0	468	108	322	23571.7	327	516	-0.536421	3.13179e-05	395	-2.10366	1.10018e-52	288
Solyc11g072240.2.1	Calmodulin 4	Down	4C_6d vs Day0	936	280	327	97626.2	330	936	-1.51701	1.53298e-35	631.5	-1.73897	7.98947e-47	608
Solyc11g072310.2.1	gibberellin 20-oxidase-3	Down	4C_6d vs Day0	479	27	267	119838	434	1024	-0.838304	0.00142353	373	-4.09583	5.00526e-46	253
Solyc11g072710.2.1	phototropin 1	Down	4C_6d vs Day0	2728	545	1241	792818	1575	2728	-1.13578	8.51594e-46	1984.5	-2.32046	9.83025e-174	1636.5
Solyc12g005150.2.1	Pollen Ole e 1 allergen and extensin family protein	Down	4C_6d vs Day0	485	148	338	17458.8	362	561	-0.519703	2.91061e-06	411.5	-1.70974	2.15193e-48	316.5
Solyc12g005870.2.1	NEDD8-activating enzyme E1 regulatory subunit	Down	4C_6d vs Day0	1111	296	635	208654	846	1613	-0.806007	2.27951e-27	873	-1.90306	6.89427e-126	703.5
Solyc12g005875.1.1	NEDD8-activating enzyme E1 regulatory subunit	Down	4C_6d vs Day0	605	179	340	73744.5	475	956	-0.83224	2.66158e-17	472.5	-1.75227	3.8298e-64	392
Solyc12g007090.2.1	Tyrosine-protein phosphatase non-receptor type 6	Down	4C_6d vs Day0	1170	159	545	122193	660	1170	-1.10282	8.26148e-32	857.5	-2.88318	2.22867e-163	664.5
Solyc12g009560.2.1	EIN3-binding F-box protein 1	Down	4C_6d vs Day0	6670	1106	2617	4.75175e+06	2610	6670	-1.34929	2.78052e-22	4643.5	-2.5915	7.06071e-79	3888
Solyc12g010400.2.1	Zinc finger, SWIM-type	Down	4C_6d vs Day0	1485	330	526	206325	654	1485	-1.4957	2.00737e-35	1005.5	-2.16821	2.02947e-71	907.5
Solyc12g011050.2.1	RNA binding protein, putative	Down	4C_6d vs Day0	1498	251	938	276376	1083	1632	-0.673541	1.01881e-15	1218	-2.5781	1.27872e-172	874.5
Solyc12g044300.2.1	Malonate--CoA ligase	Down	4C_6d vs Day0	583	168	270	23108	400	583	-1.10499	1.3923e-24	426.5	-1.79287	4.53728e-58	375.5
Solyc12g049270.2.1	Developmentally regulated GTP binding family protein	Down	4C_6d vs Day0	1370	184	495	388078	909	1752	-1.46493	9.69894e-70	932.5	-2.89601	5.37753e-211	777
Solyc12g055720.2.1	Ovule receptor-like kinase 28	Down	4C_6d vs Day0	1939	584	1856	604843	1978	2799	-0.0639448	0.452758	1897.5	-1.73192	8.70829e-104	1261.5
Solyc12g055990.2.1	Abscisic acid receptor PYL9-like protein	Down	4C_6d vs Day0	593	108	326	34802.5	316	593	-0.860444	3.42608e-13	459.5	-2.44743	7.71696e-79	350.5
Solyc12g056950.2.1	senescence-associated family protein, putative (DUF581)	Down	4C_6d vs Day0	889	163	507	101669	465	914	-0.802688	2.55843e-18	698	-2.43797	1.57229e-124	526
Solyc12g068070.2.1	Filament-like plant protein	Down	4C_6d vs Day0	1101	308	488	293472	995	1839	-1.17134	1.01994e-29	794.5	-1.83537	1.758e-68	704.5
Solyc12g088210.2.1	Inositol-tetrakisphosphate 1-kinase	Down	4C_6d vs Day0	841	238	523	52251.8	527	841	-0.68141	1.69519e-15	682	-1.81958	1.19467e-88	539.5
Solyc12g088220.2.1	SlBCAT1	Down	4C_6d vs Day0	21875	5551	13571	6.21628e+07	9232	21875	-0.688772	1.764e-05	17723	-1.97845	3.00416e-37	13713
Solyc12g088230.2.1	mitochondrial malate dehydrogenase	Down	4C_6d vs Day0	4182	716	1510	4.29392e+06	2878	6034	-1.4693	2.70816e-36	2846	-2.54399	1.10086e-104	2449
Solyc12g089140.2.1	Erythronate-4-phosphate dehydrogenase family protein	Down	4C_6d vs Day0	6829	1884	3180	6.38289e+06	4598	8920	-1.10295	7.399e-68	5004.5	-1.8577	4.23683e-187	4356.5
Solyc12g089240.2.1	Zinc finger, B-box	Down	4C_6d vs Day0	2416	705	1199	552774	1072	2416	-1.01001	1.87932e-20	1807.5	-1.77661	3.76908e-60	1560.5
Solyc12g096040.2.1	PHD finger alfin-like protein	Down	4C_6d vs Day0	514	169	373	16975.3	414	542	-0.464287	2.31498e-06	443.5	-1.60427	1.45099e-53	341.5
Solyc12g096310.2.1	plant/protein (Protein of unknown function, DUF599)	Down	4C_6d vs Day0	525	63	672	57819.2	331	672	0.357588	0.0906711	598.5	-3.05412	8.42597e-45	294
Solyc12g099000.2.1	S-adenosylmethionine synthase	Down	4C_6d vs Day0	2833	892	2487	479339	2143	3104	-0.18762	0.324178	2660	-1.66682	8.01515e-22	1862.5
Solyc12g099810.2.1	Crt	Down	4C_6d vs Day0	581	143	254	29722.1	341	581	-1.19631	1.38436e-25	417.5	-2.01669	8.93488e-64	362
Solyc01g099370.3.1	Calcium-dependent lipid-binding (CaLB domain) family protein	Down	10C_6d vs Day0	1345	1091	329	902186	1518	3214	-2.03043	4.58042e-08	837	-0.302606	0.42547	1218
Solyc02g030170.3.1	DWARF1/DIMINUTO	Down	10C_6d vs Day0	4004	1710	1281	1.77751e+06	2141	4315	-1.6447	6.2585e-75	2642.5	-1.22719	7.70057e-44	2857
Solyc02g063250.3.1	Peptide methionine sulfoxide reductase MsrA	Down	10C_6d vs Day0	433	346	143	19002.4	188	433	-1.59719	2.06162e-06	288	-0.32501	0.334775	389.5
Solyc02g082920.3.1	acidic extracellular 26 kD chitinase	Down	10C_6d vs Day0	1233	673	147	188862	505	1233	-3.06632	2.82843e-07	690	-0.872593	0.144524	953
Solyc03g082420.3.1	Heat shock protein	Down	10C_6d vs Day0	786	854	153	131908	636	1178	-2.35321	1.84473e-53	469.5	0.120891	0.410218	820
Solyc03g098740.1.1	Kunitz trypsin inhibitor	Down	10C_6d vs Day0	879	316	226	191191	597	1249	-1.95887	4.88889e-05	552.5	-1.47352	0.00180502	597.5
Solyc03g118060.3.1	NADH-ubiquinone reductase complex 1 MLRQ subunit	Down	10C_6d vs Day0	347	1062	103	186061	480	1122	-1.74304	1.20783e-23	225	1.61277	5.17585e-26	704.5
Solyc03g122340.3.1	lipoxygenase D	Down	10C_6d vs Day0	500	194	47	22586.2	236	500	-3.38913	2.31839e-12	273.5	-1.36534	0.00367198	347
Solyc04g071890.3.1	Peroxidase	Down	10C_6d vs Day0	543	258	66	30899.1	202	543	-3.03257	1.10059e-10	304.5	-1.07265	0.0201766	400.5
Solyc04g081490.3.1	beta-tubulin	Down	10C_6d vs Day0	523	184	115	33524	158	523	-2.176	8.26086e-36	319	-1.50279	8.82301e-20	353.5
Solyc05g012580.1.1	cation/H+ exchanger 19	Down	10C_6d vs Day0	1545	782	508	144412	821	1545	-1.60285	1.34597e-33	1026.5	-0.982379	3.64169e-14	1163.5
Solyc05g052050.1.1	DNA-binding protein Pti4	Down	10C_6d vs Day0	530	404	175	19334.9	333	530	-1.59909	2.83575e-16	352.5	-0.389686	0.0412663	467
Solyc05g053600.3.1	Pleiotropic drug resistance ABC transporter	Down	10C_6d vs Day0	315	452	97	15168.9	272	452	-1.69717	9.66847e-07	206	0.518889	0.125654	383.5
Solyc06g009140.3.1	Late embryogenesis abundant protein	Down	10C_6d vs Day0	4462	2241	1130	1.80603e+06	1915	4462	-1.98103	5.36909e-13	2796	-0.993307	0.000267805	3351.5
Solyc06g036110.1.1	LOW QUALITY:Calcium-dependent lipid-binding (CaLB domain) family protein	Down	10C_6d vs Day0	11131	4211	1639	1.51536e+07	3235	11131	-2.76392	1.43867e-133	6385	-1.40203	1.73615e-36	7671
Solyc06g071820.3.1	BTB/POZ and TAZ domain protein	Down	10C_6d vs Day0	1735	901	413	301586	663	1735	-2.07205	4.42252e-83	1074	-0.945458	2.62679e-20	1318
Solyc06g074030.1.1	Polynucleotidyl transferase, ribonuclease H-like superfamily protein	Down	10C_6d vs Day0	359	20	71	190809	342	1192	-2.34289	0.000115903	215	-4.11872	1.01334e-11	189.5
Solyc06g076020.3.1	heat shock protein 70 kD	Down	10C_6d vs Day0	596	588	62	112349	469	1022	-3.26263	2.09471e-21	329	-0.0182387	0.958594	592
Solyc06g076560.2.1	17.6 kD class I small heat shock protein	Down	10C_6d vs Day0	2696	1066	293	7641664	2660	7521	-3.20035	2.03029e-139	1494.5	-1.33861	8.21095e-29	1881
Solyc07g005210.3.1	Temperature-induced lipocalin	Down	10C_6d vs Day0	1191	864	252	1.80545e+07	3253	11522	-2.23808	2.65903e-16	721.5	-0.462837	0.0907427	1027.5
Solyc07g041750.3.1	O-fucosyltransferase family protein	Down	10C_6d vs Day0	1431	560	426	158536	619	1431	-1.74652	3.93615e-27	928.5	-1.35177	1.7334e-17	995.5
Solyc07g064170.3.1	pectin esterase (PME1.9)	Down	10C_6d vs Day0	8783	3689	2389	9.4312e+06	2872	8783	-1.87808	1.55886e-15	5586	-1.25149	8.04059e-08	6236
Solyc08g075370.3.1	Glycine-rich protein A3	Down	10C_6d vs Day0	1469	1044	425	379130	924	2027	-1.79116	2.41259e-32	947	-0.492897	0.000918256	1256.5
Solyc08g076970.3.1	Acetylornithine deacetylase	Down	10C_6d vs Day0	1824	914	405	471424	533	1824	-2.16733	4.88469e-58	1114.5	-0.995552	2.75789e-14	1369
Solyc08g078510.3.1	GRAM domain protein/ABA-responsive-like protein	Down	10C_6d vs Day0	3642	1314	787	904032	2177	3642	-2.21004	1.47004e-39	2214.5	-1.47041	6.9705e-19	2478
Solyc08g080640.2.1	Osmotin-like protein (Fragment) IPR017949 Thaumatin, conserved site IPR001938	Down	10C_6d vs Day0	54806	38870	15346	6.91935e+08	26628	70812	-1.83651	6.35291e-17	35076	-0.49568	0.0253331	46838
Solyc08g080650.3.1	Osmotin-like protein (Fragment) IPR001938 Thaumatin, pathogenesis-related	Down	10C_6d vs Day0	4135	1420	1092	2.45659e+06	1467	4135	-1.92076	1.59035e-08	2613.5	-1.54198	3.94545e-06	2777.5
Solyc09g011740.3.1	Phosphatidylinositol:ceramide inositolphosphotransferase	Down	10C_6d vs Day0	1548	516	434	179333	683	1548	-1.83203	1.87114e-49	991	-1.58342	7.36192e-39	1032
Solyc10g054440.2.1	arginine decarboxylase 1	Down	10C_6d vs Day0	1015	3871	269	2.6548e+06	1472	4127	-1.91477	1.30359e-06	642	1.93071	4.8916e-07	2443
Solyc10g081980.2.1	Late embryogenesis abundant (LEA) hydroxyproline-rich glycoprotein family, putative	Down	10C_6d vs Day0	644	442	81	78481.4	492	914	-2.97973	4.81817e-13	362.5	-0.540268	0.189187	543
Solyc10g085010.2.1	PAR1 protein	Down	10C_6d vs Day0	609	348	159	40857.6	294	609	-1.93798	0.000155845	384	-0.805472	0.112552	478.5
Solyc11g012320.2.1	SKP1-like 12	Down	10C_6d vs Day0	33714	15626	9458	102497824	14344	33714	-1.83377	6.25064e-56	21586	-1.1094	9.78213e-22	24670
Solyc12g008660.1.1	Zinc finger transcription factor 73	Down	10C_6d vs Day0	782	275	232	2.06953e+06	1737	4202	-1.75412	9.04719e-32	507	-1.50623	4.56485e-25	528.5
Solyc01g067090.3.1	Arginine-glutamic acid dipeptide repeats protein	Down	10&4C_6d vs Day0	2598	327	317	786812	885	2598	-3.03141	1.15901e-81	1457.5	-2.9859	3.65177e-81	1462.5
Solyc01g067680.3.1	Tubby-like F-box protein	Down	10&4C_6d vs Day0	2014	168	577	457195	684	2014	-1.80033	1.9331e-99	1295.5	-3.57548	6.6028e-292	1091
Solyc01g080410.3.1	Methionine sulfoxide reductase, putative	Down	10&4C_6d vs Day0	14688	610	3574	3.53348e+07	3943	14688	-2.03893	1.51557e-35	9131	-4.58848	5.75924e-172	7649
Solyc01g088400.3.1	ECERIFERUM 1	Down	10&4C_6d vs Day0	52933	465	1445	4.63078e+08	8248	52933	-5.19433	5.80695e-28	27189	-6.82814	4.80468e-48	26699
Solyc01g094170.3.1	Digalactosyldiacylglycerol synthase	Down	10&4C_6d vs Day0	740	164	245	54150.7	436	740	-1.58954	2.67441e-29	492.5	-2.1712	5.08082e-52	452
Solyc01g094920.3.1	receptor-like kinase	Down	10&4C_6d vs Day0	2648	320	555	765017	984	2648	-2.25334	3.94708e-74	1601.5	-3.04437	6.44025e-130	1484
Solyc01g095140.3.1	Late embryogenesis abundant protein	Down	10&4C_6d vs Day0	1066	11	4	193792	142	1066	-7.98077	1.53411e-41	535	-6.58551	4.42815e-42	538.5
Solyc01g095150.3.1	late embryogenesis-like protein	Down	10&4C_6d vs Day0	2868	391	357	976166	847	2868	-3.00477	1.19112e-44	1612.5	-2.8722	6.31224e-42	1629.5
Solyc01g097240.3.1	Pathogenesis-related protein PR-4	Down	10&4C_6d vs Day0	1112	289	148	152664	408	1112	-2.90627	2.12729e-24	630	-1.94434	2.83336e-12	700.5
Solyc01g099190.3.1	lipoxygenase B	Down	10&4C_6d vs Day0	165225	20003	46830	3.56819e+09	49117	165225	-1.81893	4.78986e-75	106028	-3.04616	4.63938e-210	92614
Solyc01g099600.3.1	Heavy metal transport/detoxification superfamily protein, putative	Down	10&4C_6d vs Day0	2169	370	318	640832	991	2169	-2.7655	5.7665e-83	1243.5	-2.54659	3.3724e-73	1269.5
Solyc01g102290.3.1	protein RARE-COLD-INDUCIBLE 2B-like	Down	10&4C_6d vs Day0	3298	809	542	1.20961e+06	1422	3298	-2.60614	1.89017e-28	1920	-2.02617	2.89333e-18	2053.5
Solyc01g102490.3.1	NADPH:adrenodoxin oxidoreductase, mitochondrial	Down	10&4C_6d vs Day0	965	214	178	90055.7	362	965	-2.43764	1.41925e-50	571.5	-2.17323	1.09858e-42	589.5
Solyc01g102580.3.1	endo-1,4-beta-glucanase (Cel3)	Down	10&4C_6d vs Day0	1443	247	261	194521	615	1443	-2.46305	3.87244e-79	852	-2.54506	3.84417e-86	845
Solyc01g103430.3.1	Protein kinase	Down	10&4C_6d vs Day0	904	91	253	454370	789	1747	-1.83305	3.99472e-42	578.5	-3.2978	1.01036e-110	497.5
Solyc01g107400.2.1	IAA-amido synthetase	Down	10&4C_6d vs Day0	2142	44	44	704330	392	2142	-5.59208	2.58131e-19	1093	-5.59639	7.04159e-20	1093
Solyc01g109110.3.1	Guanine nucleotide-binding protein alpha-2 subunit	Down	10&4C_6d vs Day0	800	123	129	139002	428	1027	-2.63082	2.58718e-22	464.5	-2.70082	4.43386e-24	461.5
Solyc01g109890.3.1	DNAJ heat shock N-terminal domain-containing protein	Down	10&4C_6d vs Day0	1274	178	326	142526	541	1274	-1.96515	2.88037e-50	800	-2.83473	4.90111e-97	726
Solyc01g111350.3.1	Nodulin-like / Major Facilitator Superfamily protein	Down	10&4C_6d vs Day0	8058	160	880	1.118e+07	1968	8058	-3.19432	4.79996e-81	4469	-5.65222	2.03721e-228	4109
Solyc01g111440.3.1	Senescence/dehydration-associated protein-like protein	Down	10&4C_6d vs Day0	1749	498	407	235816	878	1749	-2.10263	2.30722e-44	1078	-1.81114	1.56145e-34	1123.5
Solyc02g031950.3.1	pathogenesis-related family protein	Down	10&4C_6d vs Day0	1199	263	238	183412	338	1199	-2.33126	1.89188e-09	718.5	-2.18575	9.38064e-09	731
Solyc02g038740.3.1	3-hydroxy-3-methylglutaryl coenzyme A reductase	Down	10&4C_6d vs Day0	22076	1774	2241	7.56383e+07	4158	22076	-3.30015	1.57935e-58	12158.5	-3.63714	1.05677e-71	11925
Solyc02g063360.3.1	Calcium-dependent lipid-binding domain-containing protein	Down	10&4C_6d vs Day0	2145	510	689	506596	820	2145	-1.63783	7.40149e-53	1417	-2.0716	2.23588e-83	1327.5
Solyc02g067440.3.1	meloidogyne-induced giant cell protein DB114	Down	10&4C_6d vs Day0	843	3	45	134378	360	843	-4.24417	9.93668e-56	444	-7.90426	2.32155e-60	423
Solyc02g067580.3.1	B12D	Down	10&4C_6d vs Day0	6325	371	720	6.25167e+06	2385	6325	-3.13293	1.89383e-137	3522.5	-4.08836	1.01709e-224	3348
Solyc02g069800.1.1	LOW QUALITY:Abhydrolase superfamily protein	Down	10&4C_6d vs Day0	4645	441	770	4.86623e+06	1907	5717	-2.59217	4.85803e-23	2707.5	-3.39553	4.44654e-39	2543
Solyc02g070890.3.1	Ontology_term=GO:0004675	Down	10&4C_6d vs Day0	1510	184	280	347679	346	1510	-2.43028	1.68671e-20	895	-3.03285	1.85042e-31	847
Solyc02g077710.1.1	LOW QUALITY:ROX1 homologue	Down	10&4C_6d vs Day0	28174	515	3966	1.22853e+08	5980	28174	-2.82826	2.37315e-44	16070	-5.77314	1.31285e-178	14344.5
Solyc02g078400.3.1	allantoinase	Down	10&4C_6d vs Day0	3359	640	466	1.3227e+06	1545	3359	-2.84721	3.01369e-50	1912.5	-2.39183	6.14952e-37	1999.5
Solyc02g081030.3.1	ERD (early-responsive to dehydration stress) family protein	Down	10&4C_6d vs Day0	1880	356	306	388854	576	1880	-2.61622	1.49033e-45	1093	-2.39937	8.78964e-40	1118
Solyc02g081830.3.1	Haloacid dehalogenase-like hydrolase domain-containing protein 3	Down	10&4C_6d vs Day0	838	136	221	88468.2	405	845	-1.92123	3.26086e-35	529.5	-2.6216	7.32297e-62	487
Solyc02g085910.3.1	LOB domain-containing protein	Down	10&4C_6d vs Day0	3134	12	198	1.55723e+06	980	3134	-3.97817	6.62814e-48	1666	-7.926	6.58336e-118	1573
Solyc02g086930.3.1	Homeobox associated leucine zipper protein	Down	10&4C_6d vs Day0	857	91	140	106161	570	895	-2.61448	1.92551e-68	498.5	-3.2341	2.96364e-97	474
Solyc02g087540.2.1	P-loop containing nucleoside triphosphate hydrolases superfamily protein	Down	10&4C_6d vs Day0	699	122	162	73660.2	373	801	-2.10544	2.92625e-09	430.5	-2.51522	5.41008e-13	410.5
Solyc02g089140.2.1	LOW QUALITY:SIN3-like 1	Down	10&4C_6d vs Day0	958	34	70	650637	762	1922	-3.76549	1.68517e-16	514	-4.80525	1.15189e-25	496
Solyc02g089150.3.1	PI-PLC X domain-containing protein	Down	10&4C_6d vs Day0	2949	527	877	1.16574e+07	3042	9058	-1.74887	3.54511e-45	1913	-2.48227	8.65614e-89	1738
Solyc02g089490.3.1	Plant Tudor-like RNA-binding protein	Down	10&4C_6d vs Day0	380	91	78	49214.2	301	667	-2.26798	9.78992e-31	229	-2.05383	2.38981e-27	235.5
Solyc02g089520.2.1	CONSTANS protein	Down	10&4C_6d vs Day0	919	189	173	122137	560	1078	-2.40668	4.87342e-54	546	-2.27778	8.93477e-51	554
Solyc02g090120.1.1	LOW QUALITY:Inositol 1,4,5-trisphosphate receptor-interacting protein-like 2	Down	10&4C_6d vs Day0	3313	70	575	3.10868e+06	1934	4607	-2.52618	4.05785e-34	1944	-5.55005	1.54241e-137	1691.5
Solyc02g092600.3.1	Phototropic-responsive NPH3 family protein	Down	10&4C_6d vs Day0	640	81	176	80463.6	445	824	-1.85976	7.60782e-50	408	-2.98434	2.64593e-103	360.5
Solyc02g092620.3.1	Phototropic-responsive NPH3 family protein	Down	10&4C_6d vs Day0	1159	134	328	343773	861	1695	-1.82533	8.33678e-102	743.5	-3.11349	3.71716e-220	646.5
Solyc02g093080.3.1	2-oxoglutarate (2OG) and Fe(II)-dependent oxygenase superfamily protein	Down	10&4C_6d vs Day0	448	84	145	47660.9	337	644	-1.62783	4.39283e-29	296.5	-2.40956	2.12302e-56	266
Solyc02g093430.3.1	Beta-1,4-N-acetylglucosaminyltransferase-like protein	Down	10&4C_6d vs Day0	682	124	216	69781.9	423	764	-1.6526	7.88433e-27	449	-2.45296	1.76114e-54	403
Solyc02g094400.3.1	Glycerophosphodiester phosphodiesterase, putative	Down	10&4C_6d vs Day0	1108	181	294	171624	589	1196	-1.90796	6.05419e-27	701	-2.60757	1.81001e-48	644.5
Solyc03g026220.3.1	BAG family molecular chaperone regulator-like protein	Down	10&4C_6d vs Day0	847	88	201	66125.5	361	847	-2.07195	6.07728e-52	524	-3.26084	1.15664e-107	467.5
Solyc03g033540.3.1	calcium-dependent protein kinase2	Down	10&4C_6d vs Day0	578	184	185	22461.9	359	578	-1.64439	4.86386e-22	381.5	-1.65057	5.35851e-23	381
Solyc03g082660.3.1	Major facilitator superfamily domain	Down	10&4C_6d vs Day0	1053	194	159	110992	402	1053	-2.71943	1.07214e-55	606	-2.43478	2.18776e-47	623.5
Solyc03g083440.3.1	Glutamate synthase, putative	Down	10&4C_6d vs Day0	13187	452	957	3.44257e+07	6162	14385	-3.78456	2.59108e-58	7072	-4.86514	1.23114e-95	6819.5
Solyc03g095900.3.1	E8 protein homolog	Down	10&4C_6d vs Day0	23782	3116	2268	8.59356e+07	5044	23782	-3.39014	0	13025	-2.93172	3.89744e-232	13449
Solyc03g097050.3.1	Cellulose synthase-like protein	Down	10&4C_6d vs Day0	465	22	82	320764	338	1460	-2.48869	6.01742e-05	273.5	-4.37813	1.27412e-12	243.5
Solyc03g111550.3.1	GDSL esterase/lipase	Down	10&4C_6d vs Day0	5014	453	1361	3.30017e+06	1321	5014	-1.88058	3.3765e-09	3187.5	-3.46759	9.47185e-29	2733.5
Solyc03g111730.3.1	KDEL-tailed cysteine endopeptidase	Down	10&4C_6d vs Day0	2310	135	230	779000	469	2310	-3.32376	1.41244e-36	1270	-4.09629	1.51293e-54	1222.5
Solyc03g114360.3.1	Poly [ADP-ribose] polymerase	Down	10&4C_6d vs Day0	1241	364	55	201173	654	1241	-4.48008	1.7918e-63	648	-1.76923	5.03766e-13	802.5
Solyc03g115740.2.1	Xyloglucan alpha-1,6-xylosyltransferase	Down	10&4C_6d vs Day0	1484	288	350	232912	582	1484	-2.08204	5.62084e-30	917	-2.3635	8.77644e-39	886
Solyc03g117870.3.1	4-coumarate--CoA ligase	Down	10&4C_6d vs Day0	3812	335	387	1.94395e+06	1302	3812	-3.30003	8.68373e-206	2099.5	-3.50784	1.63896e-232	2073.5
Solyc03g118200.3.1	Calcium-dependent phospholipid-binding Copine family protein	Down	10&4C_6d vs Day0	3661	557	960	1.37415e+06	1236	3661	-1.93102	3.59539e-60	2310.5	-2.71571	5.84486e-116	2109
Solyc03g119530.3.1	LOB domain protein 40	Down	10&4C_6d vs Day0	4842	96	966	7.84098e+06	2479	7579	-2.32678	5.41127e-89	2904	-5.64314	0	2469
Solyc03g121890.1.1	LOW QUALITY:Hydroxyproline-rich glycoprotein family protein, putative	Down	10&4C_6d vs Day0	1453	181	476	223187	689	1453	-1.60812	4.57804e-25	964.5	-3.0058	3.24003e-79	817
Solyc03g122350.3.1	Cytochrome P450	Down	10&4C_6d vs Day0	1591	289	193	463643	630	1756	-3.03862	3.41446e-26	892	-2.45731	2.76679e-18	940
Solyc04g005480.1.1	LOW QUALITY:Nodulin-related protein 1, putative	Down	10&4C_6d vs Day0	1089	351	257	106234	519	1089	-2.0817	1.5381e-10	673	-1.63208	3.20244e-07	720
Solyc04g007870.3.1	zein-binding protein (Protein of unknown function, DUF593)	Down	10&4C_6d vs Day0	1965	416	618	391305	787	1965	-1.66906	1.01602e-39	1291.5	-2.23751	7.21871e-70	1190.5
Solyc04g007880.3.1	Receptor-like kinase	Down	10&4C_6d vs Day0	3441	232	509	1.55723e+06	1189	3441	-2.7556	3.62177e-40	1975	-3.88508	1.93066e-77	1836.5
Solyc04g009800.3.1	Calcium dependent protein kinase	Down	10&4C_6d vs Day0	2181	439	641	389502	1203	2181	-1.7644	3.23073e-54	1411	-2.31165	5.09223e-91	1310
Solyc04g015750.3.1	Magnesium chelatase H subunit	Down	10&4C_6d vs Day0	2500	241	503	1.04441e+06	998	2610	-2.3106	2.86794e-88	1501.5	-3.36979	6.29783e-173	1370.5
Solyc04g016470.3.1	LEQA L.esculentum TomQ'a beta(1,3)glucanase	Down	10&4C_6d vs Day0	1632	349	513	457500	578	1632	-1.66831	6.15765e-12	1072.5	-2.22472	1.30008e-20	990.5
Solyc04g054340.1.1	LOW QUALITY:transmembrane protein	Down	10&4C_6d vs Day0	1305	228	94	220258	502	1305	-3.78384	8.24657e-46	699.5	-2.51582	8.08615e-23	766.5
Solyc04g054910.3.1	Ethylene-responsive element binding-factor	Down	10&4C_6d vs Day0	1367	288	413	1.63229e+06	1235	3679	-1.72714	5.31983e-54	890	-2.24572	2.97583e-88	827.5
Solyc04g054980.3.1	PLAT domain-containing protein 1	Down	10&4C_6d vs Day0	1207	111	195	384041	688	1588	-2.63376	2.05632e-152	701	-3.43788	3.47224e-217	659
Solyc04g071480.1.1	LOW QUALITY:Plant/F1M20-13 protein	Down	10&4C_6d vs Day0	705	147	182	213723	540	1364	-1.95348	7.02688e-10	443.5	-2.25385	4.5218e-13	426
Solyc04g074270.3.1	Leucine-rich repeat-containing protein	Down	10&4C_6d vs Day0	2450	331	294	749492	662	2450	-3.05756	4.49407e-101	1372	-2.88543	2.56648e-93	1390.5
Solyc04g074730.1.1	Arabinogalactan-protein	Down	10&4C_6d vs Day0	2033	497	513	432786	1123	2033	-1.98598	1.6919e-52	1273	-2.03041	6.08487e-56	1265
Solyc04g076990.3.1	Receptor protein kinase CLAVATA1, putative	Down	10&4C_6d vs Day0	2260	638	746	394681	1308	2260	-1.59932	7.91445e-50	1503	-1.82394	4.16e-65	1449
Solyc04g078420.1.1	R2R3MYB transcription factor 70	Down	10&4C_6d vs Day0	1347	410	423	158749	796	1347	-1.67007	5.72591e-22	885	-1.71299	1.15373e-23	878.5
Solyc04g079430.3.1	Nucleobase-ascorbate transporter-like protein	Down	10&4C_6d vs Day0	1689	464	449	217240	766	1689	-1.90909	1.51279e-65	1069	-1.86244	2.33989e-64	1076.5
Solyc04g081420.3.1	F10A5.7	Down	10&4C_6d vs Day0	608	112	191	81807.8	306	823	-1.66607	1.64893e-48	399.5	-2.43549	2.63787e-90	360
Solyc04g082420.3.1	BTB/POZ domain-containing protein	Down	10&4C_6d vs Day0	2223	282	457	706663	978	2257	-2.28321	4.30129e-115	1340	-2.976	6.70258e-184	1252.5
Solyc04g082880.3.1	Pyrophosphate--fructose 6-phosphate 1-phosphotransferase subunit alpha	Down	10&4C_6d vs Day0	3634	195	485	2.10825e+06	1625	3634	-2.90261	2.62285e-108	2059.5	-4.21939	2.99535e-208	1914.5
Solyc05g005720.3.1	Potassium transporter family protein	Down	10&4C_6d vs Day0	1101	125	259	122491	575	1101	-2.09084	2.40112e-77	680	-3.13422	1.51699e-147	613
Solyc05g007080.3.1	Alpha-amylase	Down	10&4C_6d vs Day0	18178	1290	5069	4.02198e+07	6887	18178	-1.84211	8.06669e-153	11623.5	-3.81599	0	9734
Solyc05g011980.3.1	Photosystem II reaction center protein M	Down	10&4C_6d vs Day0	744	24	96	79639	335	744	-2.95139	5.9414e-75	420	-4.93455	6.84929e-123	384
Solyc05g013120.3.1	LOW QUALITY:Ninja-family protein AFP1	Down	10&4C_6d vs Day0	524	0	59	560175	614	1773	-3.13992	1.14839e-20	291.5	-9.79969	1.06772e-19	262
Solyc05g014390.3.1	ABC subfamily C transporter	Down	10&4C_6d vs Day0	1938	211	152	964229	655	2359	-3.6668	3.07018e-97	1045	-3.19548	4.13701e-79	1074.5
Solyc05g047530.3.1	trans-cinnamate 4-monooxygenase	Down	10&4C_6d vs Day0	767	133	142	70022.4	277	767	-2.42692	1.14394e-29	454.5	-2.52881	7.06653e-33	450
Solyc05g050280.3.1	Auxin-responsive GH3 family protein	Down	10&4C_6d vs Day0	747	205	162	55593.9	412	747	-2.20769	6.87933e-40	454.5	-1.86414	9.87626e-31	476
Solyc05g051240.1.1	LOW QUALITY:Eukaryotic aspartyl protease family protein	Down	10&4C_6d vs Day0	3961	4	196	3.91571e+06	1272	4623	-4.33333	1.41795e-143	2078.5	-9.63232	2.27316e-137	1982.5
Solyc05g053760.3.1	Chaperone protein DNAj, putative	Down	10&4C_6d vs Day0	1272	273	298	132949	616	1272	-2.09455	2.35365e-35	785	-2.21757	2.8464e-40	772.5
Solyc05g054860.1.1	Kinase, putative	Down	10&4C_6d vs Day0	662	125	155	40806.7	315	662	-2.09208	1.23423e-29	408.5	-2.39633	1.08886e-38	393.5
Solyc06g007580.1.1	LOW QUALITY:DUF506 family protein	Down	10&4C_6d vs Day0	543	19	59	56053.4	267	543	-3.18725	2.35169e-26	301	-4.79999	2.38713e-48	281
Solyc06g007620.3.1	transmembrane protein, putative (Protein of unknown function, DUF538)	Down	10&4C_6d vs Day0	856	52	149	101033	361	856	-2.52595	5.42606e-57	502.5	-4.02168	1.77662e-112	454
Solyc06g008960.3.1	Mediator of RNA polymerase II transcription subunit 33A	Down	10&4C_6d vs Day0	690	101	220	144382	566	1098	-1.65285	9.31208e-60	455	-2.76857	9.81284e-130	395.5
Solyc06g051800.3.1	expansin 1 (EXP1)	Down	10&4C_6d vs Day0	12987	215	2750	2.6308e+07	2757	12987	-2.2393	3.92383e-45	7868.5	-5.91469	1.73433e-281	6601
Solyc06g053910.3.1	DUF506 family protein	Down	10&4C_6d vs Day0	3590	466	1172	1.45974e+06	1410	3590	-1.61361	8.59116e-48	2381	-2.94332	4.68628e-149	2028
Solyc06g064940.3.1	Patellin-like protein	Down	10&4C_6d vs Day0	934	22	161	233522	344	1191	-2.53977	1.40767e-52	547.5	-5.35362	7.90385e-127	478
Solyc06g068450.2.1	Non-specific serine/threonine protein kinase	Down	10&4C_6d vs Day0	2751	422	592	1.14575e+06	1546	2969	-2.21424	2.55019e-108	1671.5	-2.70141	2.11325e-157	1586.5
Solyc06g069420.3.1	Adenine nucleotide alpha hydrolases-like superfamily protein, putative	Down	10&4C_6d vs Day0	1118	37	101	719957	784	2240	-3.44814	1.56841e-133	609.5	-4.90686	1.73227e-180	577.5
Solyc06g071990.3.1	ATPase family AAA domain-containing protein 1	Down	10&4C_6d vs Day0	4476	99	281	2.92843e+06	1085	4476	-3.99261	5.79659e-84	2378.5	-5.49404	2.0929e-146	2287.5
Solyc06g076050.3.1	Ankyrin repeat family protein	Down	10&4C_6d vs Day0	745	80	136	72077.9	310	745	-2.45221	4.47887e-19	440.5	-3.21788	1.68866e-31	412.5
Solyc06g076570.3.1	class I small heat shock protein	Down	10&4C_6d vs Day0	7664	1706	1192	2.03975e+07	4971	11933	-2.68548	3.59984e-131	4428	-2.16694	4.04149e-88	4685
Solyc06g082440.1.1	Non-specific serine/threonine protein kinase	Down	10&4C_6d vs Day0	1190	65	18	216951	228	1190	-6.02221	1.20499e-63	604	-4.17781	1.14697e-40	627.5
Solyc06g083310.3.1	Hexosyltransferase	Down	10&4C_6d vs Day0	682	206	218	28836	438	682	-1.63893	2.3371e-23	450	-1.72044	2.5456e-26	444
Solyc07g007660.1.1	LOW QUALITY:Mitochondrial group I intron splicing factor CCM1	Down	10&4C_6d vs Day0	2015	550	661	375027	1163	2015	-1.6091	2.24556e-67	1338	-1.87135	5.10386e-91	1282.5
Solyc07g009500.2.1	Chitinase	Down	10&4C_6d vs Day0	353	69	77	16161.1	121	353	-2.18214	5.48944e-07	215	-2.3492	3.50498e-08	211
Solyc07g026650.3.1	1-aminocyclopropane-1-carboxylate oxidase 5	Down	10&4C_6d vs Day0	2156	1	193	835940	605	2156	-3.47955	7.73045e-26	1174.5	-10.2628	5.16837e-52	1078.5
Solyc07g032740.3.1	Aspartate aminotransferase	Down	10&4C_6d vs Day0	5902	1194	1764	8.03974e+06	4392	8495	-1.74195	1.51983e-71	3833	-2.30462	4.94932e-124	3548
Solyc07g053740.1.1	Ethylene Response Factor F.4	Down	10&4C_6d vs Day0	1082	241	247	555076	778	2207	-2.1336	2.76265e-13	664.5	-2.16709	4.48335e-14	661.5
Solyc07g054270.3.1	Plant/F9H3-4 protein	Down	10&4C_6d vs Day0	541	34	128	38936.8	263	541	-2.0785	5.39508e-29	334.5	-3.9978	1.20968e-76	287.5
Solyc07g054760.1.1	LOW QUALITY:Wound-responsive family protein	Down	10&4C_6d vs Day0	5340	295	1433	7.4902e+06	3035	7703	-1.89805	1.20328e-66	3386.5	-4.17477	5.61358e-283	2817.5
Solyc07g054770.1.1	Wound-responsive family protein	Down	10&4C_6d vs Day0	2011	9	87	989992	833	2411	-4.51235	4.74325e-163	1049	-7.78431	4.82939e-153	1010
Solyc07g054790.1.1	Wound-responsive family protein	Down	10&4C_6d vs Day0	2794	1	292	2.97221e+06	1661	4390	-3.25792	7.05401e-34	1543	-10.8907	1.52173e-54	1397.5
Solyc07g056390.3.1	Endoplasmic oxidoreductin-1, putative	Down	10&4C_6d vs Day0	726	160	220	51857.8	336	726	-1.72007	1.96986e-25	473	-2.17627	1.1354e-39	443
Solyc07g061950.3.1	Calcium-dependent lipid-binding domain protein	Down	10&4C_6d vs Day0	1449	407	449	144059	676	1449	-1.69086	1.05095e-42	949	-1.82959	1.09477e-50	928
Solyc07g062700.3.1	sodium/calcium exchanger family protein / calcium-binding EF hand family protein	Down	10&4C_6d vs Day0	7698	965	540	8.56052e+06	1586	7698	-3.83192	4.99469e-33	4119	-2.99502	3.02017e-21	4331.5
Solyc07g064160.3.1	Thiamine thiazole synthase, chloroplastic	Down	10&4C_6d vs Day0	1013	128	197	135930	327	1013	-2.35855	2.41447e-30	605	-2.97985	4.5089e-47	570.5
Solyc07g064180.3.1	pectin methylesterase 2 (PME2)	Down	10&4C_6d vs Day0	1188	131	135	236980	336	1188	-3.13344	1.85901e-24	661.5	-3.1734	1.0638e-25	659.5
Solyc08g005350.3.1	F-box family protein	Down	10&4C_6d vs Day0	964	66	200	190419	536	1044	-2.26922	8.22981e-57	582	-3.84661	1.07237e-126	515
Solyc08g005610.3.1	xyloglucan endotransglucosylase-hydrolase 5 (XTH5)	Down	10&4C_6d vs Day0	3614	1	56	2.1235e+06	847	3614	-5.99061	1.71168e-62	1835	-11.0057	3.58925e-58	1807.5
Solyc08g007800.3.1	SPX domain-containing family protein	Down	10&4C_6d vs Day0	1103	152	185	216983	415	1166	-2.58256	2.20974e-69	644	-2.85437	2.34538e-84	627.5
Solyc08g007845.1.1	Protein DETOXIFICATION	Down	10&4C_6d vs Day0	1459	279	475	294730	355	1459	-1.61733	4.84852e-06	967	-2.38605	4.70779e-12	869
Solyc08g014000.3.1	lipoxygenase A	Down	10&4C_6d vs Day0	393	54	55	231831	234	1218	-2.82581	3.76814e-26	224	-2.85315	1.30478e-27	223.5
Solyc08g068150.3.1	BURP domain-containing protein	Down	10&4C_6d vs Day0	2001	208	406	1.38943e+06	904	3057	-2.30015	1.5724e-29	1203.5	-3.26325	2.23089e-57	1104.5
Solyc08g077910.3.1	Expansin-like protein	Down	10&4C_6d vs Day0	432	45	12	30463.4	136	432	-5.09286	1.88647e-11	222	-3.23535	7.33378e-06	238.5
Solyc08g078250.3.1	Palmitoyl protein thioesterase containing protein, expressed	Down	10&4C_6d vs Day0	482	74	151	28764.3	244	482	-1.66886	3.56349e-39	316.5	-2.69694	1.58036e-82	278
Solyc08g082170.3.1	Pectin lyase-like superfamily protein	Down	10&4C_6d vs Day0	1250	83	51	531825	451	1785	-4.59586	7.25765e-174	650.5	-3.89405	2.65237e-162	666.5
Solyc08g082190.3.1	diacylglycerol kinase 5	Down	10&4C_6d vs Day0	1407	238	54	324200	314	1407	-4.68415	3.45523e-27	730.5	-2.56198	1.01441e-09	822.5
Solyc08g082990.3.1	Oligopeptide transporter, putative	Down	10&4C_6d vs Day0	1674	67	158	398788	450	1674	-3.3997	9.96299e-69	916	-4.63859	1.19167e-113	870.5
Solyc09g008830.3.1	Transcription factor, putative	Down	10&4C_6d vs Day0	7722	9	645	1.30904e+07	3577	8827	-3.58117	2.5392e-149	4183.5	-9.72814	1.16044e-242	3865.5
Solyc09g010210.3.1	endo-1,4-beta-glucanase precursor (Cel2)	Down	10&4C_6d vs Day0	8306	218	1096	1.07779e+07	1641	8306	-2.92174	2.90881e-38	4701	-5.24716	3.52424e-117	4262
Solyc09g010640.2.1	LOW QUALITY:HSP20-like chaperones superfamily protein	Down	10&4C_6d vs Day0	2476	468	563	588891	954	2476	-2.13634	6.15821e-90	1519.5	-2.40097	1.31525e-113	1472
Solyc09g013150.3.1	Phosphate transporter	Down	10&4C_6d vs Day0	1145	288	205	174444	288	1145	-2.47967	1.87433e-57	675	-1.98798	5.56929e-40	716.5
Solyc09g015040.1.1	LOW QUALITY:S-adenosyl-L-methionine-dependent methyltransferases superfamilyprotein	Down	10&4C_6d vs Day0	859	231	211	71111.3	460	859	-2.02436	4.85526e-24	535	-1.89286	5.62516e-22	545
Solyc09g056450.3.1	U-box domain-containing protein 9	Down	10&4C_6d vs Day0	2180	368	478	556817	874	2180	-2.18929	3.37909e-23	1329	-2.56503	7.42354e-32	1274
Solyc09g075420.3.1	ethylene response factor E.1	Down	10&4C_6d vs Day0	2545	343	308	2.26485e+06	1682	4093	-3.04098	2.10218e-98	1426.5	-2.88801	9.41524e-92	1444
Solyc09g082980.3.1	DUF506 family protein	Down	10&4C_6d vs Day0	513	141	139	30089.8	258	513	-1.89063	2.60577e-34	326	-1.85766	1.07591e-34	327
Solyc10g008400.1.1	RING/U-box superfamily protein	Down	10&4C_6d vs Day0	1075	54	117	453700	703	1770	-3.20437	1.86046e-25	596	-4.3017	3.30264e-43	564.5
Solyc10g009110.1.1	ethylene response factor F.5	Down	10&4C_6d vs Day0	342	86	84	202288	462	1237	-2.01761	1.75879e-09	213	-1.98345	1.4099e-09	214
Solyc10g011740.3.1	Ubiquitin-conjugating enzyme E2, putative	Down	10&4C_6d vs Day0	1065	354	226	100498	462	1065	-2.23484	4.57486e-30	645.5	-1.58646	1.06575e-16	709.5
Solyc10g044470.2.1	Chloride channel protein	Down	10&4C_6d vs Day0	4784	872	1443	2.32641e+06	2110	4784	-1.72901	1.70831e-15	3113.5	-2.45438	1.94397e-30	2828
Solyc10g049630.2.1	Protein phosphatase 2C family protein	Down	10&4C_6d vs Day0	1934	442	431	352899	792	1934	-2.16517	3.85624e-24	1182.5	-2.12699	5.8675e-24	1188
Solyc10g050980.1.1	PAB-dependent poly(A)-specific ribonuclease subunit PAN2	Down	10&4C_6d vs Day0	1667	3	36	711548	841	1815	-5.52718	4.38179e-39	851.5	-8.891	1.34524e-53	835
Solyc10g050990.1.1	Pyruvate kinase	Down	10&4C_6d vs Day0	2520	4	131	3.13721e+06	1646	4287	-4.26201	9.64327e-100	1325.5	-9.25972	1.29997e-102	1262
Solyc10g051380.2.1	Glycine-rich RNA-binding protein	Down	10&4C_6d vs Day0	675	68	203	53024.5	241	675	-1.73484	3.64373e-25	439	-3.29722	5.00806e-74	371.5
Solyc10g055760.2.1	NAC domain protein NAC6	Down	10&4C_6d vs Day0	468	61	19	73899.9	227	665	-4.58861	1.79774e-31	243.5	-2.93538	1.57534e-16	264.5
Solyc10g076510.2.1	Pyruvate decarboxylase	Down	10&4C_6d vs Day0	22618	4738	6681	6.69682e+07	11987	22618	-1.75923	2.25151e-29	14649.5	-2.2548	3.16175e-48	13678
Solyc10g079950.2.1	Glycosyltransferase	Down	10&4C_6d vs Day0	497	52	159	29836.5	301	497	-1.64462	6.57138e-45	328	-3.24225	7.94309e-112	274.5
Solyc10g080840.1.1	Cytochrome P450	Down	10&4C_6d vs Day0	1761	41	184	496128	296	1761	-3.25111	9.64595e-67	972.5	-5.41103	3.89605e-140	901
Solyc10g081170.2.1	Calmodulin 2	Down	10&4C_6d vs Day0	18166	1511	1211	4.5873e+07	4189	18166	-3.90683	4.96161e-191	9688.5	-3.58719	9.46137e-164	9838.5
Solyc10g081570.2.1	Marmande	Down	10&4C_6d vs Day0	11839	580	546	1.98027e+07	2567	11839	-4.4376	1.78706e-55	6192.5	-4.351	2.83095e-54	6209.5
Solyc11g006990.2.1	Trichome birefringence-like 36	Down	10&4C_6d vs Day0	1118	41	318	215178	357	1118	-1.81206	6.9492e-64	718	-4.75329	2.11445e-206	579.5
Solyc11g007770.2.1	Exostosin-2	Down	10&4C_6d vs Day0	964	244	197	381260	680	1801	-2.29191	3.48069e-85	580.5	-1.97316	3.12277e-69	604
Solyc11g008680.2.1	Acyl-[acyl-carrier-protein] desaturase	Down	10&4C_6d vs Day0	1462	148	165	268960	486	1462	-3.13871	3.11236e-71	813.5	-3.30292	1.04974e-79	805
Solyc11g011210.2.1	Gibberellin-regulated family protein	Down	10&4C_6d vs Day0	1142	346	213	180073	293	1142	-2.42146	3.90847e-81	677.5	-1.72074	2.53497e-46	744
Solyc11g011380.2.1	glutamine synthetase	Down	10&4C_6d vs Day0	2025	583	564	492577	695	2025	-1.84235	2.03571e-36	1294.5	-1.79518	1.49364e-35	1304
Solyc11g066040.2.1	U-box domain-containing protein	Down	10&4C_6d vs Day0	845	108	243	73641.8	354	845	-1.79853	6.61756e-49	544	-2.95935	1.02354e-110	476.5
Solyc11g066440.2.1	lethal leaf spot 1	Down	10&4C_6d vs Day0	2794	282	660	848229	1153	2794	-2.0806	2.30879e-122	1727	-3.30345	1.67042e-269	1538
Solyc11g069430.2.1	plasma membrane intrinsic protein 2.6	Down	10&4C_6d vs Day0	5340	542	926	1.42161e+07	4096	9854	-2.52896	5.88908e-156	3133	-3.2991	3.51959e-255	2941
Solyc11g071740.2.1	Calmodulin-like protein	Down	10&4C_6d vs Day0	459	1	2	34637.8	157	459	-7.63888	2.26173e-32	230.5	-8.6119	4.30583e-27	230
Solyc12g006230.2.1	RING/U-box superfamily protein, putative	Down	10&4C_6d vs Day0	660	66	192	59001.6	354	660	-1.77663	2.60264e-40	426	-3.31602	4.31417e-105	363
Solyc12g006980.1.1	Leucine-rich repeat receptor-like protein kinase family	Down	10&4C_6d vs Day0	2751	36	208	1.14699e+06	648	2751	-3.72138	8.62754e-38	1479.5	-6.2106	5.03879e-90	1393.5
Solyc12g008840.2.1	beta-galactosidase 4 (TBG4)	Down	10&4C_6d vs Day0	10358	1800	3279	1.01555e+07	4610	10358	-1.65905	7.07328e-74	6818.5	-2.524	2.05171e-168	6079
Solyc12g009300.3.1	sucrose synthase (SuSy)	Down	10&4C_6d vs Day0	1106	143	85	288225	560	1366	-3.69442	4.01601e-20	595.5	-2.95009	6.12991e-14	624.5
Solyc12g013690.2.1	FAD/NAD(P)-binding oxidoreductase family protein	Down	10&4C_6d vs Day0	35501	7361	11725	2.05547e+08	13804	36550	-1.59826	1.19111e-59	23613	-2.26991	3.57269e-120	21431
Solyc12g015860.2.1	farnesyl pyrophosphate synthase	Down	10&4C_6d vs Day0	1947	430	576	570699	927	2146	-1.75888	2.22289e-30	1261.5	-2.17965	2.47669e-46	1188.5
Solyc12g055730.2.1	Lipase (LIP1)	Down	10&4C_6d vs Day0	1072	271	35	173224	278	1072	-4.93998	3.02721e-23	553.5	-1.97933	3.53133e-05	671.5
Solyc12g096570.1.1	ARGOS	Down	10&4C_6d vs Day0	1245	49	180	220508	302	1245	-2.78954	8.07014e-09	712.5	-4.64212	5.04769e-22	647
