# Supplementary material for: Transcriptome Responses of Ripe Cherry Tomato Fruit Exposed to Chilling and Rewarming Identify Reversible and Irreversible Gene Expression Changes
Source: Front Plant Sci. 2021 Jul 16;12:685416. doi: 10.3389/fpls.2021.685416 (PMC8322768; doi:10.3389/fpls.2021.685416)
Supplement: Supplementary file 6 [file Table_5.XLSX]

## Sheet: Expt2_Upregulated_Enriched
Transcript_ID	UniProt	DAVID_entrez	SOLY_desc	DAVID_desc	DAVID_KEGG_enriched_pathways	Day0	4C_1d	4C_4d	4C_12d	4C_12d+7SL	4C_19d	4C_19d+7SL	baseVar	baseMean	baseMax
Solyc05g053140.3.1	K4C1Z4	101245654	26S proteasome regulatory subunit family protein	26S proteasome non-ATPase regulatory subunit 13 homolog B(LOC101245654)	Proteasome_03050	315	527	1191	1280	675	1326	965	138786	897	1326
Solyc05g018590.3.1	K4BZB3	101245649	26S protease regulatory subunit, putative	26S protease regulatory subunit 8 homolog A(LOC101245649)	Proteasome_03050	1472	1748	3991	3430	2568	4356	3795	1.15263e+06	3051	4356
Solyc04g024420.3.1	K4BQP1	101251571	Proteasome subunit beta type	proteasome subunit beta type-7-A(LOC101251571)	Proteasome_03050	175	191	446	1057	743	1437	1250	245309	757	1437
Solyc07g055080.3.1	K4CG47	101247839	Proteasome subunit alpha type	proteasome subunit alpha type-2-B(LOC101247839)	Proteasome_03050	129	112	455	1064	727	1627	1205	327834	760	1627
Solyc07g016200.3.1	K4CCD7	101256394	Proteasome subunit beta type	proteasome subunit beta type-6(LOC101256394)	Proteasome_03050	678	1002	2105	3346	1129	3882	1463	1.55911e+06	1944	3882
Solyc09g011450.3.1	K4CRH1	101244518	Proteasome inhibitor-related	probable proteasome inhibitor(LOC101244518)	Proteasome_03050	783	962	3026	3303	1547	4485	1709	1.96338e+06	2259	4485
Solyc05g056160.3.1	K4C2U0	101250118	Proteasome subunit beta type	proteasome subunit beta type-5(LOC101250118)	Proteasome_03050	929	1284	1969	4269	1578	5457	2002	3122681	2498	5457
Solyc02g081700.1.1	K4BA40	101257034	Proteasome subunit alpha type	proteasome subunit alpha type-4(LOC101257034)	Proteasome_03050	898	1705	3966	5166	1572	5079	1981	2.94853e+06	2910	5166
Solyc07g066030.3.1	K4CHS9	101266536	Proteasome activator subunit 4	proteasome activator subunit 4(LOC101266536)	Proteasome_03050	644	1278	2220	4248	3397	5333	4781	2957159	3129	5333
Solyc08g082700.3.1	K4CPR6	101249287	26S proteasome non-atpase regulatory subunit, putative	26S proteasome non-ATPase regulatory subunit 8 homolog A(LOC101249287)	Proteasome_03050	1083	1481	2188	2984	1579	3402	1896	718682	2088	3402
Solyc01g111450.3.1	K4B407	544128	LEY14339 proteasome, alpha subunit	proteasome alpha subunit(PAD1)	Proteasome_03050	1244	1733	2923	3980	2149	4293	2716	1.22276e+06	2720	4293
Solyc06g083620.3.1	K4CAL7	101267617	26S protease regulatory subunit	26S proteasome regulatory subunit 4 homolog A(LOC101267617)	Proteasome_03050	2854	4097	7093	9312	5469	9953	7469	6.39067e+06	6607	9953
Solyc02g083710.3.1	K4BAN9	101263071	26S proteasome non-ATPase regulatory subunit 4	26S proteasome non-ATPase regulatory subunit 4 homolog(LOC101263071)	Proteasome_03050	1597	2874	4596	4172	1759	4137	1962	1.50488e+06	3014	4596
Solyc01g111710.3.1	K4B433	101244534	PCI superfamily protein	probable 26S proteasome non-ATPase regulatory subunit 3(LOC101244534)	Proteasome_03050	1248	1846	2890	3171	2137	2798	2716	415397	2401	3171
Solyc05g053650.3.1	K4C245	101259750	26S proteasome non-ATPase regulatory subunit 1	26S proteasome non-ATPase regulatory subunit 1 homolog A(LOC101259750)	Proteasome_03050	1139	1696	2769	2789	1983	3028	2521	418846	2275	3028
Solyc01g008370.3.1	K4AT35	101267337	putative 26S proteasome subunit	putative 26S proteasome subunit(LOC101267337)	Proteasome_03050	1147	1514	2512	2649	1485	2606	1698	348816	1944	2649
Solyc03g116380.3.1	K4BLE0	101255780	WD repeat-containing protein 43	WD repeat-containing protein 43(LOC101255780)	Ribosome biogenesis in eukaryotes_03008	443	595	879	1206	847	1316	971	91872.9	894	1316
Solyc06g083520.3.1	K4CAK7	101245772	GTP-binding family protein	guanine nucleotide-binding protein-like 3 homolog(LOC101245772)	Ribosome biogenesis in eukaryotes_03008	244	232	685	818	488	792	555	51670.7	545	818
Solyc03g025270.3.1	K4BF00	101261490	fibrillarin 2	mediator of RNA polymerase II transcription subunit 36a-like(LOC101261490)	Ribosome biogenesis in eukaryotes_03008	310	551	1220	1549	742	1744	812	273486	990	1744
Solyc10g078540.2.1	K4D296	101246000	H/ACA ribonucleoprotein complex subunit 1-like protein 1, putative, expressed	putative H/ACA ribonucleoprotein complex subunit 1-like protein 1(LOC101246000)	Ribosome biogenesis in eukaryotes_03008	118	223	511	957	255	1095	239	155332	485	1095
Solyc09g011420.3.1	K4CRG8	101244799	Ribosomal protein l7ae	NHP2-like protein 1(LOC101244799)	Ribosome biogenesis in eukaryotes_03008	249	497	1087	1804	391	1859	484	448727	910	1859
Solyc03g097160.3.1	K4BJD3	101246325	Transducin/WD40 repeat-like superfamily protein	transducin beta-like protein 3(LOC101246325)	Ribosome biogenesis in eukaryotes_03008	292	377	886	950	547	959	531	69265.2	649	959
Solyc01g007250.3.1	K4ASU1	101261441	U3 small nucleolar ribonucleoprotein protein imp4, putative	U3 small nucleolar ribonucleoprotein protein IMP4-like(LOC101261441)	Ribosome biogenesis in eukaryotes_03008	248	324	902	1211	397	947	343	149210	625	1211
Solyc03g112820.3.1	K4BKD5	101253879	U3 small nucleolar ribonucleoprotein protein MPP10	U3 small nucleolar ribonucleoprotein protein MPP10(LOC101253879)	Ribosome biogenesis in eukaryotes_03008	217	300	732	928	303	836	332	85131.2	521	928
Solyc01g100570.3.1	K4B188	101250547	Nucleolar protein NOP56	nucleolar protein 56-like(LOC101250547)	Ribosome biogenesis in eukaryotes_03008	1948	3107	6193	9628	3100	10568	3210	1.20343e+07	5393	10568
Solyc01g109990.3.1	K4B3L2	101263645	RNA-binding family protein, putative	RNA-binding protein 28(LOC101263645)	Ribosome biogenesis in eukaryotes_03008	811	1096	1706	1816	1215	1951	1224	167745	1403	1951
Solyc01g087670.3.1	K4AYF7	101254131	Transducin/WD40 repeat protein	WD repeat-containing protein 36(LOC101254131)	Ribosome biogenesis in eukaryotes_03008	293	363	687	730	484	641	442	26173.5	520	730
Solyc10g084160.2.1	K4D3K2	101248438	Small RNA degrading nuclease	small RNA degrading nuclease 1-like(LOC101248438)	Ribosome biogenesis in eukaryotes_03008	386	493	1053	1089	649	1066	601	78910.2	762	1089
Solyc12g017630.2.1	K4DD94	101260019	Ribosomal RNA small subunit methyltransferase NEP1	ribosomal RNA small subunit methyltransferase NEP1(LOC101260019)	Ribosome biogenesis in eukaryotes_03008	488	844	1569	1400	661	1724	783	226086	1067	1724
Solyc07g066410.3.1	K4CHW6	101258878	Transducin/WD-like repeat-protein	WD repeat-containing protein 75(LOC101258878)	Ribosome biogenesis in eukaryotes_03008	398	660	1103	1142	615	1150	689	81364.2	822	1150
Solyc04g081280.3.1	K4BVK7	101258556	5'-3' exoribonuclease 3	5'-3' exoribonuclease 3(LOC101258556)	Ribosome biogenesis in eukaryotes_03008	804	1145	1710	1801	960	1631	914	162660	1281	1801
Solyc12g038980.2.1	K4DEP5	101268074	H/ACA ribonucleoprotein complex subunit 2-like protein	H/ACA ribonucleoprotein complex subunit 2-like protein(LOC101268074)	Ribosome biogenesis in eukaryotes_03008	251	346	642	994	448	1183	407	129320	610	1183
Solyc02g089280.3.1	K4BC80	101249976	alpha-L RNA-binding motif/ribosomal protein S4 family protein	U3 small nucleolar ribonucleoprotein protein IMP3(LOC101249976)	Ribosome biogenesis in eukaryotes_03008	252	355	819	813	283	870	276	77350.8	524	870
Solyc04g025650.3.1	K4BR09	101260928	FAD/NAD(P)-binding oxidoreductase family protein	zeaxanthin epoxidase, chloroplastic(LOC101260928)		18	368	364	3397	176	3846	351	2.81585e+06	1217	3846
Solyc10g050160.2.1	K4D0H2	101253032	Caffeoyl-CoA O-methyltransferase	caffeoyl-CoA O-methyltransferase 5(LOC101253032)		33	315	377	2671	183	3818	494	2.47145e+06	1127	3818
Solyc04g051490.3.1	K4BSA8	101247907	essential meiotic endonuclease 1B	putative pentatricopeptide repeat-containing protein At5g52630(LOC101247907)		26	185	1361	7041	667	6008	931	8.89097e+06	2317	7041
Solyc07g006890.1.1	K4CBG0	101246836	Cytochrome P450, putative	cytochrome P450 94A1-like(LOC101246836)		118	705	1748	9880	695	8489	1307	17374411	3277	9880
Solyc11g008530.2.1			Dicer-like 2d			90	469	1639	8310	1035	7389	1361	1.2086e+07	2899	8310
Solyc05g015060.3.1	K4BYM4	101265639	P-loop containing nucleoside triphosphate hydrolases superfamily protein	ATP-dependent zinc metalloprotease FTSH 4, mitochondrial-like(LOC101265639)		3	81	816	5622	69	6321	131	8.20213e+06	1863	6321
Solyc11g069700.2.1	K4DAC6	101264700	Elongation factor 1-alpha	elongation factor 1-alpha-like(LOC101264700)		34	315	2047	26093	672	63981	626	7.24758e+08	13395	63981
Solyc03g120260.3.1	K4BMH5	101248561	Coatomer beta subunit, putative	coatomer subunit beta'-2(LOC101248561)		36	257	1788	15872	277	9411	321	4.47041e+07	3995	15872
Solyc08g006470.3.1	K4CID5		Zinc finger protein			18	258	659	3306	73	5513	132	5.31864e+06	1423	5513
Solyc03g071850.1.1	K4BHL4	101263292	Glycosyltransferase	crocetin glucoside glucosyltransferase-like(LOC101263292)		3	83	698	3391	17	5267	28	5.05992e+06	1355	5267
Solyc06g068970.3.1	K4C870	101250128	3-oxo-5-alpha-steroid 4-dehydrogenase	uncharacterized LOC101250128(LOC101250128)		8	114	934	1953	32	2135	45	885255	746	2135
Solyc09g082230.1.1	K4CVK0	101247659	LOW QUALITY:N-acetyltransferase, putative	uncharacterized LOC101247659(LOC101247659)		9	340	1945	4755	95	3615	96	3.98608e+06	1551	4755
Solyc01g096720.3.1	K4B060	101246667	zinc induced facilitator-like 1	protein ZINC INDUCED FACILITATOR-LIKE 1-like(LOC101246667)		5	503	1422	3278	40	2089	24	1.75648e+06	1052	3278
Solyc09g097960.3.1	K4CWW7		NAD(P)-linked oxidoreductase superfamily protein			36	1085	9039	10142	109	8403	71	2.11681e+07	4126	10142
Solyc06g053260.1.1	I3RSI1	101055583	SAUR-like auxin-responsive family protein	small auxin-up protein 58(LOC101055583)		51	5178	40024	64241	128	41597	94	7.28772e+08	21616	64241
Solyc12g042600.2.1	K4DF51	101257246	Glycosyltransferase	UDP-glycosyltransferase 73C1-like(LOC101257246)		4	1383	2257	6052	13	3984	14	5.94543e+06	1958	6052
Solyc02g062340.3.1	K4B6C3	101249787	Fructose-bisphosphate aldolase	fructose-bisphosphate aldolase 1, chloroplastic-like(LOC101249787)		70	240	578	651	10	911	2	132812	352	911
Solyc04g009030.3.1	K4BP59	101266713	Glyceraldehyde-3-phosphate dehydrogenase	glyceraldehyde-3-phosphate dehydrogenase A, chloroplastic(LOC101266713)		185	1123	2099	2490	40	3128	9	1.61341e+06	1296	3128
Solyc06g060340.3.1			photosystem II subunit S			15	169	586	607	2	1095	2	194034	354	1095
Solyc09g090570.2.1			proton gradient regulation 5			53	642	951	791	4	1154	7	223341	515	1154
Solyc12g099930.2.1	G8Z261	101055519	alanine:glyoxylate aminotransferase	Hop-interacting protein THI032(LOC101055519)		36	1383	2605	1620	72	683	19	1.05565e+06	917	2605
Solyc03g026370.1.1	K4BFB0	101263880	LOW QUALITY:Peptidoglycan-binding LysM domain-containing protein	uncharacterized LOC101263880(LOC101263880)		28	373	742	577	14	722	20	100435	354	742
Solyc06g059860.3.1	K4C6H2	101243720	patatin-like phospholipase domain protein	hybrid signal transduction histidine kinase K(LOC101243720)		51	1087	3011	3143	32	2242	44	1.84379e+06	1373	3143
Solyc01g080010.2.1	K4AXP6	543853	xyloglucan endoglucanase inhibitor	xyloglucan-specific fungal endoglucanase inhibitor protein precursor(Xegip)		31	200	410	784	525	477	176	67609.8	372	784
Solyc07g062490.1.1	K4CGT2		Serine/threonine-protein kinase			38	202	487	1114	421	991	176	172155	490	1114
Solyc05g016060.3.1			cysteine-rich/transmembrane domain A-like protein			54	306	883	1242	145	1707	135	441133	639	1707
Solyc02g031990.1.1	K4B5E5		LOW QUALITY:VQ motif-containing protein, putative			47	146	579	1391	83	969	64	308034	468	1391
Solyc04g078290.3.1	K4BUR4	101266936	Cytochrome P450	cytochrome P450 81D1-like(LOC101266936)		35	137	533	768	109	472	45	86998.6	300	768
Solyc10g079930.1.1			Glycosyltransferase			56	152	664	1283	158	472	71	235165	408	1283
Solyc06g084370.1.1	K4CAU2		LOW QUALITY:sodium hydrogen exchanger 4			111	264	842	2182	595	2092	594	700086	954	2182
Solyc08g007460.2.1	K4CIN3	101266657	Lipid transfer protein	protein YLS3-like(LOC101266657)		66	130	435	711	132	661	103	75187.9	320	711
Solyc12g008500.2.1	K4DBT8	101260016	Receptor-like protein kinase	receptor-like protein kinase 5(LOC101260016)		116	148	497	923	172	631	196	103883	383	923
Solyc01g086680.3.1	K4AY61		glutathione S-transferase T1			144	766	1039	2499	227	1311	288	805662	896	2499
Solyc06g075540.3.1	K4C9R9	101257571	hydrolase family protein / HAD-superfamily protein	uncharacterized protein YKR070W(LOC101257571)		246	716	683	2395	349	1265	372	692576	861	2395
Solyc05g006390.1.1	K4BWG6		LOW QUALITY:CDP-diacylglycerol--glycerol-3-phosphate 3-phosphatidyltransferase, putative			148	634	1355	2044	348	4113	513	2.34498e+06	1308	4113
Solyc09g005560.3.1	K4CQ46	101249201	Trihelix transcription factor GT-3b	trihelix transcription factor GT-3b(LOC101249201)		80	619	892	1219	258	1369	508	220872	706	1369
Solyc08g062340.3.1	K4CL22	543572	Heat-shock protein, putative	cytosolic class II small heat shock protein HCT2(HSP17.4)		311	327	1698	759	2884	434	685	1.06862e+06	1014	2884
Solyc06g082080.3.1	K4CA67	101256099	Protein phosphatase 2C	probable protein phosphatase 2C 25(LOC101256099)		134	522	1285	1099	294	497	451	183732	612	1285
Solyc12g010440.2.1	K4DCD1	101249891	Glycerol-3-phosphate transporter family protein	putative glycerol-3-phosphate transporter 5(LOC101249891)		90	297	840	977	130	521	224	124635	440	977
Solyc02g080890.3.1	K4B9V9	101247683	WRKY transcription factor 6	probable WRKY transcription factor 31(LOC101247683)		182	436	735	624	242	730	229	53012.7	454	735
Solyc03g115610.3.1	K4BL63	101255483	LRR receptor-like kinase family protein	probable LRR receptor-like serine/threonine-protein kinase At1g74360(LOC101255483)		257	459	751	932	231	817	328	79887.4	539	932
Solyc05g010120.3.1			Phospholipid-transporting ATPase			282	504	978	751	406	1156	580	100930	665	1156
Solyc11g010500.1.1	K4D5L1	101244142	Mitochondrial carrier protein	mitochondrial uncoupling protein 5(LOC101244142)		369	1226	1787	1029	497	1648	667	294125	1032	1787
Solyc10g086280.2.1	K4D460	101259996	Heavy metal transport/detoxification superfamily protein	uncharacterized LOC101259996(LOC101259996)		192	476	2024	1385	791	1866	520	500788	1036	2024
Solyc12g057150.1.1	K4DG45		transmembrane protein			73	274	518	722	254	1379	567	216639	541	1379
Solyc03g122340.3.1	K4BN32	544009	lipoxygenase D	linoleate 13S-lipoxygenase 3-1, chloroplastic(loxD)		137	581	731	782	486	1779	756	309378	750	1779
Solyc10g081980.2.1	K4D384	101249973	Late embryogenesis abundant (LEA) hydroxyproline-rich glycoprotein family, putative	protein YLS9-like(LOC101249973)		456	1308	2303	3510	1414	3357	1857	1.17287e+06	2029	3510
Solyc02g090110.3.1	K4BCG2	543924	WAK-like kinase	wall-associated receptor kinase-like 14(LOC543924)		435	446	1063	956	655	614	643	58628.4	687	1063
Solyc03g006610.3.1	K4BE84	101263379	Arf GTPase activating protein	probable ADP-ribosylation factor GTPase-activating protein AGD5(LOC101263379)		141	252	340	712	177	442	286	43915.5	336	712
Solyc11g007660.1.1	K4D527	101254856	type-1 restriction enzyme mjaxp r protein (DUF668)	uncharacterized LOC101254856(LOC101254856)		130	284	486	667	214	502	379	35106.4	380	667
Solyc04g064530.1.1	K4BT44		LOW QUALITY:Transmembrane protein, putative			105	137	359	473	207	583	270	32029.4	305	583
Solyc10g079420.1.1	K4D2I3		Calcium-binding EF-hand			90	148	424	391	279	331	208	14384.5	267	424
Solyc08g078695.1.1	O80432	543507	Heat-shock protein, putative	mitochondrial small heat shock protein(MTSHP)		955	2979	4506	5477	6428	5127	2788	3.30722e+06	4037	6428
Solyc08g079700.2.1	K4CNX0	101258980	Zinc finger A20 and AN1 domain-containing stress-associated protein	stress-associated protein 6(SAP6)		371	430	1303	1403	1959	1584	1083	327976	1162	1959
Solyc06g060990.3.1	K4C6S9	101244495	Coiled-coil domain-containing 97	coiled-coil domain-containing protein 97(LOC101244495)		258	188	516	832	559	878	537	63308.2	538	878
Solyc09g007440.3.1	K4CQD3	101253617	Dead box ATP-dependent RNA helicase, putative	DEAD-box ATP-dependent RNA helicase 57(LOC101253617)		258	305	532	929	595	1145	701	105334	638	1145
Solyc04g008290.3.1	K4BNY5	101259830	microtubule-associated protein 65-7	65-kDa microtubule-associated protein 6(LOC101259830)		154	256	390	555	319	676	539	33488	413	676
Solyc11g045120.2.1	K4D8H6	101256449	Retrovirus-related Pol polyprotein from transposon TNT 1-94	eukaryotic translation initiation factor 2D(LOC101256449)		745	1200	2414	3264	2215	3580	3083	1.01688e+06	2357	3580
Solyc05g014130.3.1	K4BYD3	101251779	COP1-interacting protein 4	uncharacterized LOC101251779(LOC101251779)		368	576	1271	1430	854	1567	967	182785	1005	1567
Solyc01g107740.3.1	K4B2Z0	101254948	Calcium-dependent lipid-binding (CaLB domain) family protein	proline-rich protein 3(LOC101254948)		546	581	1180	1356	796	1189	859	95613.2	930	1356
Solyc02g072150.3.1	K4B8I9	101245612	Trehalose-6-phosphate synthase, putative	probable alpha,alpha-trehalose-phosphate synthase [UDP-forming] 7(LOC101245612)		257	289	523	553	300	654	449	23093.9	432	654
Solyc01g094820.3.1			ARID/BRIGHT DNA-binding domain-containing protein			206	199	417	437	403	339	428	8968.25	347	437
Solyc05g008780.3.1	K4BX52		PROTON PUMP INTERACTOR 1 family protein			354	504	779	1350	761	1089	876	116478	816	1350
Solyc12g094450.2.1	K4DH17	101253171	Enoyl-CoA hydratase 2, peroxisomal	enoyl-CoA hydratase 2, peroxisomal(LOC101253171)		185	225	378	462	326	559	371	17042.5	358	559
Solyc01g058390.3.1	K4AW47	101267552	Galactokinase, putative	galactokinase(LOC101267552)		175	331	421	630	454	684	501	28256.6	457	684
Solyc03g123530.3.1	K4BN52		CCAAT/enhancer-binding zeta			345	554	715	899	676	1000	697	44849.3	698	1000
Solyc11g068900.1.1	K4DA47	101246018	Late embryogenesis abundant (LEA) hydroxyproline-rich glycoprotein family	protein YLS9-like(LOC101246018)		264	292	847	764	598	755	606	47243	589	847
Solyc07g008860.3.1	K4CC05	101261533	transducin family protein / WD-40 repeat family protein	angio-associated migratory cell protein(LOC101261533)		259	317	585	549	487	600	516	15113.2	473	600
Solyc08g080110.3.1			Protein FAM63A			558	815	1239	1390	1164	1604	1350	118632	1160	1604
Solyc02g081660.3.1	K4BA35	101258428	GTP-binding family protein	enhancer of polycomb-like protein 1(LOC101258428)		146	153	377	326	308	395	304	8777.5	287	395
Solyc01g096920.3.1	K4B080	101251819	Nuclear fragile X mental retardation-interacting protein 1	GATA zinc finger domain-containing protein 14(LOC101251819)		334	384	862	933	617	1102	736	77529.8	710	1102
Solyc05g010660.3.1	K4BXN9	101255395	DNA-directed RNA polymerase	heat shock protein 81-1(LOC101255395)		374	362	787	829	581	848	657	36607.4	634	848
Solyc02g064680.3.1	K4B6Q4	101246688	Calcium-transporting ATPase	calcium-transporting ATPase 2, plasma membrane-type-like(LOC101246688)		158	574	454	490	453	586	941	60141.7	522	941
Solyc03g119250.3.1	K4BM74	101248759	Calmodulin binding protein-like, putative	uncharacterized LOC101248759(LOC101248759)		125	694	588	535	422	583	552	29550.5	500	694
Solyc02g092290.3.1	K4BD25	101263861	F-box family protein	putative F-box protein At1g49610(LOC101263861)		131	263	287	316	450	270	256	9814.03	282	450
Solyc05g007900.2.1	K4BWW5		LOW QUALITY:RING/U-box superfamily protein, putative			267	850	937	724	1893	644	903	297940	888	1893
Solyc03g019650.3.1	K4BET7	101247496	Major facilitator superfamily protein	probable transporter mch1(LOC101247496)		154	525	539	449	415	491	811	40247.4	483	811
Solyc12g056650.2.1	K4DFZ6	101258346	GIGANTEA	protein GIGANTEA-like(LOC101258346)		414	1673	1047	1766	2167	2172	1508	341689	1535	2172
Solyc01g007220.3.1	K4AST8	101262036	Late embryogenesis abundant (LEA) hydroxyproline-rich glycoprotein family	protein YLS9-like(LOC101262036)		658	2452	1562	2162	2169	1936	2736	415840	1954	2736
Solyc09g007860.3.1	K4CQH5	101245487	Calcium-dependent lipid-binding (CaLB domain) family protein	synaptotagmin-3(LOC101245487)		202	495	647	868	740	681	917	51997.5	650	917
Solyc01g097350.3.1	K4B0C2	101262051	Calcium-binding EF hand family protein	uncharacterized LOC101262051(LOC101262051)		184	528	748	798	583	779	691	38460.4	616	798
Solyc04g076220.3.1	K4BU60	101252483	AT hook motif DNA-binding family protein	putative DNA-binding protein ESCAROLA(LOC101252483)		516	1494	1607	2194	1690	2030	1475	260756	1572	2194
Solyc06g076020.3.1	H1ZXA7		heat shock protein 70 kD			373	309	1691	1305	1140	2438	1113	580698	1196	2438
Solyc08g067290.3.1	K4CLV5	101267630	RING/U-box superfamily protein	E3 ubiquitin-protein ligase AIP2(LOC101267630)		206	93	640	1108	557	2105	865	532733	796	2105
Solyc01g006170.3.1	K4ASI3		rRNA processing protein EBP2			202	269	968	1597	510	2022	548	509729	874	2022
Solyc01g010270.3.1	K4ATM2	101258583	SPIRAL1-like1	protein SPIRAL1-like 1(LOC101258583)		329	337	929	1493	615	2141	691	493547	934	2141
Solyc05g011990.3.1	K4BXS2	101261410	Nucleolar 14	nucleolar protein 14(LOC101261410)		490	663	1781	2953	1051	3382	1058	1.31031e+06	1625	3382
Solyc01g091820.3.1	K4AZC2	101264254	Flap endonuclease GEN-like 1	flap endonuclease GEN-like 1(LOC101264254)		108	150	587	550	233	616	237	44081.5	354	616
Solyc03g006420.3.1	K4BE65	101259026	Origin recognition complex subunit 1	origin recognition complex subunit 1-like(LOC101259026)		133	205	593	823	261	758	303	75290	439	823
Solyc10g084050.2.1	K4D3J1	101246391	cell division cycle 48	cell division cycle protein 48 homolog(LOC101246391)		2632	5254	18310	17679	6722	18137	8820	4.01885e+07	11079	18310
Solyc06g068820.3.1	K4C856	101252892	Mitochondrial import inner membrane translocase subunit TIM16	mitochondrial import inner membrane translocase subunit tim16(LOC101252892)		128	221	547	836	235	868	368	86437.2	458	868
Solyc11g008770.2.1	K4D5D7	101252646	LETM1 and EF-hand domain-containing protein 1	LETM1 and EF-hand domain-containing protein 1, mitochondrial(LOC101252646)		768	1076	3246	4569	1240	5120	1982	3.04025e+06	2572	5120
Solyc04g016530.3.1	K4BQF3	101255875	DNA-(apurinic or apyrimidinic site) lyase	apurinic endonuclease-redox protein(LOC101255875)		264	262	984	955	416	1312	437	177232	661	1312
Solyc01g094280.3.1	K4AZG9	101258003	Bifunctional protein FolD	bifunctional protein FolD 4, chloroplastic(LOC101258003)		176	146	525	695	241	742	261	60508.4	398	742
Solyc02g081680.3.1	K4BA38	101257525	Nucleolar complex protein 2 like	nucleolar complex protein 2 homolog(LOC101257525)		229	212	775	1047	371	1179	362	158074	596	1179
Solyc12g015880.2.1	Q6UJX4	543902	Heat shock protein 90-1	molecular chaperone Hsp90-1(Hsp90-1)		325	431	1296	1316	558	1850	496	359002	896	1850
Solyc07g066080.3.1	K4CHT4	101264951	Ubiquitin-conjugating enzyme E2	ubiquitin-conjugating enzyme E2 28(LOC101264951)		765	1035	2230	2971	1274	3663	1425	1.21902e+06	1909	3663
Solyc05g013170.2.1	K4BY38		GCK domain-containing protein			242	333	911	1213	516	1440	613	205226	753	1440
Solyc01g103510.3.1	K4B1S7		60S ribosomal protein L3			106	237	322	669	270	1108	379	136584	442	1108
Solyc04g015690.3.1	K4BQ71	101244763	Insulin degrading enzyme	zinc-metallopeptidase, peroxisomal-like(LOC101244763)		99	296	364	642	319	830	385	62541.1	419	830
Solyc09g090430.3.1	K4CW69		Cyanate hydratase			99	332	406	634	369	712	315	42022.2	410	712
Solyc02g082110.3.1	K4BA81		Zinc finger transcription factor 18			210	348	612	895	484	1105	525	100776	597	1105
Solyc09g090290.3.1	K4CW55	101262563	RNA-binding (RRM/RBD/RNP motifs) family protein	uncharacterized LOC101262563(LOC101262563)		186	335	776	1078	537	1168	527	130053	658	1168
Solyc08g078560.3.1	K4CNL5	101257198	nuclear fusion defective 6	uncharacterized LOC101257198(LOC101257198)		119	321	446	703	300	709	291	46671.2	413	709
Solyc07g054460.3.1	K4CFZ1		H/ACA ribonucleoprotein complex non-core subunit NAF1			147	370	808	949	364	957	455	93923.8	579	957
Solyc01g108600.3.1	K4B375	101250549	presequence protease 2	presequence protease 1, chloroplastic/mitochondrial-like(LOC101250549)		726	1663	3418	3914	1425	4282	1780	1.81045e+06	2458	4282
Solyc02g085320.1.1	K4BB44		Maturase K			137	467	964	1004	478	1420	575	193537	721	1420
Solyc05g051850.3.1	K4C1L6	543809	putative myo-inositol-1-phosphatase	inositol-3-phosphate synthase(LOC543809)		174	639	1183	1818	725	2519	711	707781	1110	2519
Solyc09g083080.3.1	K4CVT4		MAR-binding protein			850	1994	3895	5701	1732	6397	1939	4.58465e+06	3215	6397
Solyc10g008140.3.1	K4CXZ0	101268320	Prohibitin, putative	pre-rRNA-processing protein ESF2(LOC101268320)		714	1361	3123	5199	1513	5220	1781	3.30031e+06	2702	5220
Solyc10g085000.2.1	K4D3T4	101267464	Kinase family protein	probable serine/threonine-protein kinase At5g41260(LOC101267464)		116	365	626	1310	221	1357	320	259380	616	1357
Solyc02g081810.3.1	K4BA51		H/ACA ribonucleoprotein complex subunit 4			469	1188	2372	3734	699	3842	805	1.99946e+06	1873	3842
Solyc01g099780.3.1	K4B112	101255927	Translationally-controlled tumor protein homolog	translationally-controlled tumor protein homolog(LOC101255927)		126	274	1089	1525	234	2591	326	955896	881	2591
Solyc10g084400.2.1			Glutathione S-transferase family protein			1495	1659	4262	10897	2430	18719	2489	4.96177e+07	5993	18719
Solyc03g114960.3.1	K4BKZ7	101258351	ABC transporter B family protein	ABC transporter B family member 25(LOC101258351)		125	207	526	1766	464	2932	757	1.21326e+06	968	2932
Solyc07g065410.1.1	K4CHL9		LOW QUALITY:Melanin-concentrating hormone receptor 1			329	576	929	3772	859	4374	1020	2.84176e+06	1694	4374
Solyc03g007170.3.1	K4BEE0	101248075	Peptidyl-prolyl cis-trans isomerase FKBP53	peptidyl-prolyl cis-trans isomerase FKBP53(LOC101248075)		64	126	603	970	267	1264	353	213587	521	1264
Solyc03g097020.3.1	K4BJB9	101249619	AAA-type ATPase family protein	ATPase family AAA domain-containing protein 3-like(LOC101249619)		123	416	1486	2131	495	2515	713	857958	1126	2515
Solyc04g078540.3.1	K4BUT9	101246709	Cysteine protease	low-temperature-induced cysteine proteinase(LOC101246709)		330	641	1943	3752	943	4670	1890	2.77319e+06	2024	4670
Solyc02g062700.3.1	K4B6F8	101266596	AAA-type ATPase family protein	ATPase family AAA domain-containing protein 3C(LOC101266596)		106	226	738	1256	523	1405	722	230548	711	1405
Solyc11g066840.2.1	K4D9U1		Histone deacetylase-like protein-like			851	1862	3944	7826	3551	13323	3766	2.12963e+07	5018	13323
Solyc05g005290.3.1	K4BW60		Poly [ADP-ribose] polymerase			72	355	301	723	288	1578	674	299918	570	1578
Solyc08g075370.3.1	Q53U37	778320	Glycine-rich protein A3	uncharacterized LOC778320(LOC778320)		249	448	563	1307	741	2316	1239	574123	980	2316
Solyc03g114360.3.1	K4BKT8	101245634	Poly [ADP-ribose] polymerase	probable inactive poly [ADP-ribose] polymerase SRO5(LOC101245634)		170	1026	706	1729	1398	2062	1254	384049	1192	2062
Solyc03g120740.1.1	K4BMM3	101261900	LOW QUALITY:At1g15230/F9L1_18	uncharacterized LOC101261900(LOC101261900)		129	376	396	628	273	800	195	60832.4	400	800
Solyc00g053440.3.1			Bax inhibitor			400	1351	2317	3629	1322	3730	1112	1.58694e+06	1980	3730
Solyc09g065610.2.1	K4CUI7		Bax inhibitor			136	654	718	1231	475	1505	388	240847	730	1505
Solyc05g005260.2.1	K4BW57	101248673	Retrovirus-related Pol polyprotein from transposon TNT 1-94	uncharacterized LOC101248673(LOC101248673)		118	385	435	578	257	1169	236	148172	454	1169
Solyc08g082280.3.1	K4CIW5		Long-Chain Acyl-CoA Synthetase			224	491	536	1164	298	1343	286	209843	620	1343
Solyc01g100690.3.1	K4B1A0	101252823	Transmembrane protein, putative	uncharacterized LOC101252823(LOC101252823)		45	363	261	500	209	690	299	46346.4	338	690
Solyc11g006740.2.1	K4D4T5		F-box protein PP2			668	3148	1863	5364	1534	7190	1826	6.0444e+06	3085	7190
Solyc01g099370.3.1	K4B0X4	101248717	Calcium-dependent lipid-binding (CaLB domain) family protein	uncharacterized LOC101248717(LOC101248717)		763	2188	2203	3193	1662	4091	1877	1.23512e+06	2282	4091
Solyc05g007140.3.1	K4BWP0	101259436	Protein kinase	protein kinase 2B, chloroplastic-like(LOC101259436)		178	761	528	897	377	815	450	63027.5	572	897
Solyc02g031710.3.1	K4B5B8		SBP (S-ribonuclease binding protein) family protein			621	2801	1418	2668	1254	2729	1862	635604	1908	2801
Solyc04g072450.3.1	K4BTN2	101264924	Zinc finger CCCH domain-containing protein 54	acidic leucine-rich nuclear phosphoprotein 32 family member B-like(LOC101264924)		113	315	233	372	224	551	354	21015.2	309	551
Solyc10g081040.1.1	K4D2Z1		arginine/serine-rich 45			367	1085	914	1233	784	1632	983	158912	1000	1632
Solyc05g009720.3.1	K4BXE6	101263023	Two-component response regulator	uncharacterized LOC101263023(LOC101263023)		69	5450	1183	768	424	420	594	4.57263e+06	1273	5450
Solyc06g008620.1.1	K4C3P2	101247825	LOW QUALITY:tolB protein-like protein	uncharacterized LOC101247825(LOC101247825)		312	3837	2856	2787	612	1051	1597	1.7369e+06	1865	3837
Solyc03g123630.3.1			pectin methylesterase			31	1023	196	296	130	75	93	153981	263	1023
Solyc07g056510.3.1			Glutathione S-transferase			236	2734	1629	1118	674	341	253	972222	998	2734
Solyc09g007850.3.1	K4CQH4	101245790	RNA binding protein	29 kDa ribonucleoprotein A, chloroplastic(LOC101245790)		452	4182	4297	2011	1402	2176	1181	2.10374e+06	2243	4297
Solyc01g108910.3.1	K4B3A5	101255248	Maternal effect embryo arrest protein, putative	uncharacterized LOC101255248(LOC101255248)		766	5684	6140	3533	1665	2690	1593	4.2454e+06	3153	6140
Solyc06g069570.3.1	K4C8D0	101257479	Soluble N-ethylmaleimide-sensitive factor adaptor protein	SNAP25 homologous protein SNAP33-like(LOC101257479)		589	4197	4014	2401	1163	1861	1169	1.96445e+06	2199	4197
Solyc01g009380.3.1	K4ATD4	101248033	Nicalin	nicalin-1-like(LOC101248033)		296	1158	1262	674	398	411	442	155018	663	1262
Solyc07g054830.3.1	K4CG25	544171	diacylglycerol kinase	diacylglycerol kinase(DGK1)		497	1990	1942	1272	851	1141	862	304284	1222	1990
Solyc07g063940.2.1	Q00LP6	100301918	SCARECROW	GRAS2 protein(GRAS2)		186	1284	864	674	426	552	537	137218	646	1284
Solyc07g045190.2.1	K4CES6		RING/U-box superfamily protein, putative			206	741	767	582	221	502	196	58171.8	459	767
Solyc04g007230.3.1	K4BNN0	101254375	Regulator of Vps4 activity in the MVB pathway protein	IST1 homolog(LOC101254375)		379	1561	1438	1255	339	802	329	273848	872	1561
Solyc08g082750.3.1	K4CPS1		Plant regulator RWP-RK family protein			512	2735	2245	1898	565	1597	645	783590	1457	2735
Solyc01g090950.3.1	K4AZ35	104648977	Transcription factor GRAS	scarecrow-like protein 22(LOC104648977)		167	551	610	380	162	258	167	35875.7	328	610
Solyc06g005670.3.1	K4C349		Pumilio-like protein			2083	8398	8601	5682	2413	4264	2498	7417322	4848	8601
Solyc01g099790.3.1	K4B113	101256712	RING/U-box superfamily protein	E3 ubiquitin ligase AdBiL(AdBiL)		1147	3394	5825	3722	1203	2637	1176	3.34808e+06	2729	5825
Solyc02g080970.3.1	K4B9W7	101246782	Core-2/I-branching beta-1,6-N-acetylglucosaminyltransferase family protein	uncharacterized LOC101246782(LOC101246782)		593	2038	3408	1658	710	1546	659	1.16139e+06	1516	3408
Solyc03g098020.3.1	K4BJL8		alpha/beta-Hydrolases superfamily protein			89	438	921	475	211	259	150	95052.2	363	921
Solyc01g080220.3.1	K4AXR6	101261451	Endo-1,3-1,4-beta-d-glucanase, putative	endo-1,3;1,4-beta-D-glucanase-like(LOC101261451)		322	1161	2069	1766	713	1116	473	423513	1089	2069
Solyc05g008400.3.1	K4BX14	101261027	Repressor of RNA polymerase III transcription	repressor of RNA polymerase III transcription MAF1 homolog(LOC101261027)		77	454	645	458	148	425	149	44266.4	337	645
Solyc07g007170.3.1	K4CBI8	101251003	RING/U-box superfamily protein	uncharacterized LOC101251003(LOC101251003)		157	819	936	871	263	651	348	90099	578	936
Solyc09g011650.3.1	K4CRJ1		Glutathione S-transferase			331	1440	1222	1528	499	832	517	220561	910	1528
Solyc01g079507.1.1	K4AXJ5	101243636	DNA helicase	DNA replication licensing factor MCM7-like protein(LOC101243636)		176	469	801	472	173	484	236	56020.5	402	801
Solyc09g075020.3.1	K4CV79	101249208	Multidrug resistance protein ABC transporter family protein	ABC transporter C family member 4(LOC101249208)		1855	5078	10766	7011	2826	4439	3244	1.05674e+07	5031	10766
Solyc02g086300.3.1	K4BBD8	101261981	Class I glutamine amidotransferase-like superfamily protein	uncharacterized LOC101261981(LOC101261981)		102	1689	2276	736	296	686	386	697535	882	2276
Solyc03g116390.3.1	E1AZA3	100750252	Late embryogenesis abundant protein	late embryogenesis abundant protein(LOC100750252)		106	659	1497	458	312	769	174	265674	568	1497
Solyc04g054930.3.1	K4BSP1		Trehalose 6-phosphate phosphatase			121	650	451	385	541	263	125	40135.7	362	650
Solyc03g007890.3.1	K4BEL1		class 2 small heat shock protein Le-HSP17.6			3175	16613	9189	10667	11589	12468	6306	1.90672e+07	10001	16613
Solyc04g081890.1.1	K4BVR8	101245541	RING/U-box superfamily protein	E3 ubiquitin-protein ligase ATL23(LOC101245541)		1033	4561	3188	3276	2040	2359	1575	1.50305e+06	2576	4561
Solyc05g009550.3.1	K4BXC9	101258366	Regulator of Vps4 activity in the MVB pathway protein, putative	biorientation of chromosomes in cell division protein 1-like 1(LOC101258366)		700	4910	2989	3029	2757	1683	4231	1.97118e+06	2900	4910
Solyc05g050800.3.1	K4C1B2	101243998	phosphoglycerate mutase family protein	Phosphoglycerate mutase family protein(LOC101243998)		59	857	516	387	434	185	375	71357.5	402	857
Solyc01g005300.3.1	K4AS97		Flavin-binding kelch domain F box protein			83	676	460	229	343	336	363	36957	356	676
Solyc02g014860.3.1	K4B4T5	101265380	DnaJ domain-containing protein	uncharacterized LOC101265380(LOC101265380)		81	903	658	386	643	447	447	67400.8	509	903
Solyc05g008290.3.1	K4BX01	101257662	Cupredoxin superfamily protein	uncharacterized LOC101257662(LOC101257662)		56	440	431	129	178	118	192	22978.2	221	440
Solyc09g008770.3.1	K4CQR2	101265270	Late embryogenesis abundant protein, putative	embryonic protein DC-8(LOC101265270)		662	3721	3380	1834	2159	1185	1361	1.28391e+06	2043	3721
Solyc02g094030.3.1	K4BDJ9	101245413	DSR6	uncharacterized protein At3g27210-like(LOC101245413)		405	3645	918	1071	983	755	1526	1.46362e+06	1329	3645
Solyc04g071990.3.1	K4BTI6	101255788	GIGANTEA	protein GIGANTEA(LOC101255788)		397	2327	1027	1027	1664	996	1270	408203	1244	2327
Solyc08g074480.1.1	K4CMG7	101244981	14 kDa proline-rich protein DC2.15	14 kDa proline-rich protein DC2.15-like(LOC101244981)		335	3325	1523	1644	1498	708	758	1.13916e+06	1399	3325
Solyc10g084170.1.1	K4D3K3	101250069	BAG family molecular chaperone regulator 5	BAG family molecular chaperone regulator 5, mitochondrial-like(LOC101250069)		50	498	199	174	313	79	155	26826.4	210	498
Solyc10g078770.2.1			Seed maturation protein			834	1171	4099	3001	1966	3347	1418	1.51577e+06	2262	4099
Solyc05g015820.3.1	K4BYU8	101250989	BZIP transcription factor	uncharacterized LOC101250989(LOC101250989)		355	474	764	1068	541	1284	652	117382	734	1284
Solyc06g051620.3.1			PI-phospholipase C PLC2			208	251	439	655	326	587	406	27324.8	410	655
Solyc12g009860.2.1	K4DC74	101263976	Arginine decarboxylase	phosphopantothenoylcysteine decarboxylase subunit VHS3-like(LOC101263976)		206	213	512	605	308	643	294	32444.3	397	643
Solyc07g008800.3.1	K4CBZ9	101260655	chaperonin	10 kDa chaperonin-like(LOC101260655)		315	371	694	804	457	902	456	50997	571	902
Solyc12g013990.2.1	K4DCT4	101253561	Protein kinase, putative	50S ribosomal protein L1, chloroplastic(LOC101253561)		317	366	685	897	536	1029	568	69574.4	628	1029
Solyc03g119420.3.1	K4BM91	101253469	Anamorsin homolog	anamorsin homolog(LOC101253469)		291	316	788	584	420	680	436	35380.6	502	788
Solyc02g091640.3.1	K4BCW2	101253144	endoribonuclease E-like protein	uncharacterized protein At4g37920, chloroplastic(LOC101253144)		239	354	762	656	477	663	448	33179.2	514	762
Solyc09g005980.3.1	K4CQ88	101266446	Arginine/serine-rich splicing factor, putative	serine/arginine-rich splicing factor RS2Z33(LOC101266446)		716	1053	3054	2081	1466	2352	1378	688076	1729	3054
Solyc02g069260.3.1	K4B7Q8	101249141	Argonaute2a	argonaute 2A(AGO2A)		858	1564	3644	3916	2769	3408	1738	1.24791e+06	2557	3916
Solyc06g010000.3.1	K4C427	101244877	SUMO E3 ligase SIZ1	E3 SUMO-protein ligase SIZ1-like(LOC101244877)		523	549	1547	1510	927	1637	844	207935	1077	1637
Solyc01g086710.3.1	K4AY64		DNA-directed RNA polymerase subunit beta			399	524	1180	1242	681	1403	700	146469	876	1403
Solyc03g051900.3.1	K4BGJ1		Protein RRP5-like protein			400	664	1549	1413	789	1365	938	172020	1017	1549
Solyc03g112530.3.1	K4BKA6		Transducin/WD40 repeat-like superfamily protein			235	383	801	910	518	857	493	60833.1	600	910
Solyc07g007040.3.1	K4CBH4	101248789	G-patch domain-containing protein	transmembrane 9 superfamily member 4 pseudogene(LOC101248789)		1040	1466	3459	3306	2053	3781	2065	1.04405e+06	2453	3781
Solyc02g089340.3.1	K4BC86		DNA-directed RNA polymerase			157	281	683	578	298	604	304	38560.9	415	683
Solyc01g095740.3.1	K4AZW3	101245996	RNA helicase DEAD5	DEAD-box ATP-dependent RNA helicase 31-like(LOC101245996)		282	403	887	1083	518	992	501	93607.9	667	1083
Solyc01g097640.3.1	K4C126		Ribosome biogenesis protein BMS1			416	597	1457	1858	767	1729	859	312672	1098	1858
Solyc04g081580.3.1	K4BVN7	101266117	RNA helicase DEAD15	DEAD-box ATP-dependent RNA helicase 28(LOC101266117)		624	1080	2375	2792	1305	2896	1283	757256	1765	2896
Solyc10g080350.2.1	K4D2S5	101260591	DNA-directed RNA polymerase subunit	DNA-directed RNA polymerase I subunit rpa1(LOC101260591)		612	1041	1716	2084	1072	2284	1149	365692	1423	2284
Solyc02g070100.3.1	K4B7Z2	101255555	RNA helicase DEAD7	DEAD-box ATP-dependent RNA helicase 16(LOC101255555)		609	968	2025	2052	1180	2154	1197	337412	1455	2154
Solyc07g053470.3.1	K4CFP4	101257189	elongation factor family protein	translation factor GUF1 homolog, organellar chromatophore(LOC101257189)		582	974	1793	2138	1067	2051	1168	328416	1396	2138
Solyc04g072265.1.1	K4BTL3		Midasin			143	201	549	454	229	496	261	24845.7	333	549
Solyc06g071580.3.1	K4C8N0	101252891	MORC family CW-type zinc finger protein 4	MORC family CW-type zinc finger protein 3-like(LOC101252891)		166	197	448	550	160	407	244	24688.4	310	550
Solyc09g072590.3.1			Actin-depolymerizing factor			257	245	977	1069	291	727	412	121071	568	1069
Solyc10g074560.2.1	K4D1P8	101252639	Nucleolar complex 4	nucleolar complex protein 4 homolog(LOC101252639)		133	165	396	634	196	636	221	45421.8	340	636
Solyc03g120080.3.1	K4BMF7		WD40 repeat-like protein			123	228	503	591	227	587	235	35141.8	356	591
Solyc10g054860.2.1	K4D179	101247970	Urb2/Npa2, putative isoform 2	uncharacterized LOC101247970(LOC101247970)		259	343	717	977	401	949	441	82547.8	584	977
Solyc01g099220.3.1	K4B0W0	104644501	DNA polymerase	uncharacterized LOC104644501(LOC104644501)		724	724	2106	2132	938	1993	1227	376393	1406	2132
Solyc03g114280.3.1	K4BKT0	101247121	RING/U-box superfamily protein	E3 ubiquitin-protein ligase SIS3-like(LOC101247121)		140	142	461	503	253	428	267	21009.5	313	503
Solyc02g072090.2.1	K4B8I4		DNA polymerase III subunit gamma/tau			106	343	680	688	184	556	216	53937.3	396	688
Solyc09g065000.3.1	K4CUC7	101253124	Eukaryotic aspartyl protease family protein, putative	basic 7S globulin-like(LOC101253124)		119	303	728	855	241	584	265	77429.2	442	855
Solyc01g096550.3.1	K4B043	101244320	Arginine N-methyltransferase family protein	protein arginine methyltransferase(LOC101244320)		149	406	805	960	291	906	298	103112	545	960
Solyc02g071510.3.1	K4B8C7		Transcription factor GTE12-like protein			1036	3120	5419	6770	1860	6719	2177	5.23672e+06	3872	6770
Solyc01g101010.3.1	K4B1D1	101260378	F2P16.20 protein, putative isoform 1	putative RNA polymerase II subunit B1 CTD phosphatase RPAP2 homolog(LOC101260378)		1024	1651	4876	4417	1250	4339	1537	2.72883e+06	2728	4876
Solyc02g083350.3.1	K4BAJ1		RNA polymerase 2 largest subunit 1			1561	2225	5538	6823	2018	8010	2258	7.03826e+06	4062	8010
Solyc04g072260.2.1	K4BTL3		Midasin			422	640	2224	2253	676	2275	782	671928	1325	2275
Solyc03g115240.3.1	K4BL26		RNA polymerase-associated protein LEO1			422	647	1284	1684	628	1705	693	270861	1009	1705
Solyc03g115247.1.1	K4BL26		Leo1-like protein			800	1058	2621	3075	1092	3126	1148	997146	1846	3126
Solyc02g083470.3.1	K4BAL5	101268053	Pre-rRNA-processing protein ESF1, putative	pre-rRNA-processing protein esf1(LOC101268053)		572	1027	1827	2155	793	2168	848	427927	1341	2168
Solyc08g068310.3.1	K4CM55	101259467	La-like protein	la protein 1(LOC101259467)		1121	1729	3932	4328	1561	4709	1554	2.22764e+06	2705	4709
Solyc09g066290.3.1	K4CUQ4	101250730	Kinesin light chain, putative	uncharacterized LOC101250730(LOC101250730)		171	293	743	744	276	657	285	56309.4	453	744
Solyc05g048750.3.1	K4C107	101259937	coiled-coil protein	pre-mRNA-splicing factor CWC22 homolog(LOC101259937)		109	181	453	624	179	610	179	46433.6	334	624
Solyc11g006070.2.1	K4D4M0		Peptidyl-prolyl cis-trans isomerase			223	447	944	1473	466	1498	429	265016	783	1498
Solyc01g099680.3.1	K4B102	101253428	Rubber elongation factor protein, putative	REF/SRPP-like protein At3g05500(LOC101253428)		4306	9237	19440	26096	7686	26749	6927	8.51034e+07	14349	26749
Solyc12g056170.2.1	K4DFU8	101261498	Chromosome segregation in meiosis 3	uncharacterized LOC101261498(LOC101261498)		213	425	709	1062	306	1179	283	153645	597	1179
Solyc12g013750.2.1	K4DCR0		Mannan endo-1,4-beta-mannosidase 1			294	473	961	1314	395	1325	408	190702	739	1325
Solyc02g014310.3.1	Q02090		glycine rich protein X55695			3066	5753	10563	14837	4838	17246	5002	3.09005e+07	8758	17246
Solyc08g006880.3.1	K4CIH6	101253706	Multidrug resistance protein ABC transporter family protein	ABC transporter C family member 2-like(LOC101253706)		349	765	1119	1191	425	1312	463	150685	803	1312
Solyc09g092100.3.1	K4CWN6	101247370	Histidine kinase-, DNA gyrase B	uncharacterized LOC101247370(LOC101247370)		201	355	662	796	263	712	288	57349.5	468	796
Solyc07g054480.2.1	K4CFZ3	101261836	Pentatricopeptide repeat-containing protein	pentatricopeptide repeat-containing protein At1g73710(LOC101261836)		172	234	543	473	189	482	241	23735.2	333	543
Solyc08g081290.3.1	K4CPC6	101252909	ARID/BRIGHT DNA-binding domain-containing protein	AT-rich interactive domain-containing protein 2(LOC101252909)		252	378	693	873	289	765	307	65329.8	508	873
Solyc01g006800.3.1	K4ASP6		Methionine aminopeptidase 2			1135	1626	2907	3335	1407	3274	1338	876672	2146	3335
Solyc04g081030.3.1	K4BVI2	101251881	LTV1, putative	protein LTV1 homolog(LOC101251881)		510	705	1417	1674	636	1576	669	237064	1027	1674
Solyc06g082650.3.1	K4CAC0		60S ribosomal protein L10			911	1356	2644	2404	1023	2761	990	645127	1727	2761
Solyc01g060280.3.1	K4AWD1	101258096	AMSH-like ubiquitin thioesterase 1	AMSH-like ubiquitin thioesterase 3(LOC101258096)		401	621	1365	1162	432	1049	455	157064	784	1365
Solyc07g045150.3.1	K4CES2	101268776	period circadian protein	uncharacterized LOC101268776(LOC101268776)		268	436	884	759	280	735	296	66276.7	523	884
Solyc03g006660.3.1	K4BE89		Protein kinase-like			247	411	711	714	272	688	311	41410.9	479	714
Solyc06g007320.3.1	K4C3B5		Ubiquitin activating enzyme E1			1794	2981	6314	6438	2366	4775	2460	3.57177e+06	3875	6438
Solyc04g071860.3.1	K4BTH3	101252481	S-acyltransferase	protein S-acyltransferase 8(LOC101252481)		122	223	377	363	167	358	145	11219.2	251	377
Solyc02g094360.3.1	K4BDN1		Regulation of nuclear pre-mRNA domain-containing 1B			337	508	886	803	377	751	383	50152.1	578	886
Solyc12g006940.2.1	K4DBN1	101245430	RING/U-box superfamily protein	E3 ubiquitin-protein ligase At1g63170(LOC101245430)		347	634	1157	982	427	839	464	94750.5	693	1157
Solyc08g006650.3.1	K4CIF3	101246647	ER membrane protein complex subunit-like protein	ER membrane protein complex subunit 4(LOC101246647)		728	953	1459	1772	612	1681	685	231611	1127	1772
Solyc12g008910.2.1	K4DBX9	101244257	translation initiation factor SUI1 family protein	translation initiation factor SUI1 family protein(LOC101244257)		321	414	697	736	275	677	300	38672.1	489	736
Solyc06g007710.3.1	K4C3F2	101254390	Mitochondrial import receptor subunit tom40, putative	mitochondrial import receptor subunit TOM40-1(LOC101254390)		684	1085	1666	2127	771	1685	688	339681	1244	2127
Solyc08g062670.3.1	K4CL54	101251015	Protein kinase	serine/threonine-protein kinase tricorner(LOC101251015)		1109	1647	2611	2921	933	2590	903	709832	1816	2921
Solyc12g019000.2.1	K4DDC8	101263189	La-related protein 7	la-related protein 6B(LOC101263189)		475	760	1182	1193	478	1150	444	111095	812	1193
Solyc04g079920.3.1	K4CI10	101263922	Pre-mRNA-splicing factor CWC22-like protein	pre-mRNA-splicing factor CWC22 homolog(LOC101263922)		671	892	1614	1859	550	1473	603	284421	1095	1859
Solyc12g056340.2.1	K4DFW5	101259722	RNA helicase DEAD38	probable DEAD-box ATP-dependent RNA helicase 48(LOC101259722)		262	406	658	825	280	742	279	56181	493	825
Solyc04g080900.3.1	K4BVG9		GTPase obg			213	282	551	527	159	472	165	27495.2	338	551
Solyc06g067960.3.1	K4C7X1	101266646	Glutaredoxin	monothiol glutaredoxin-S15, mitochondrial(LOC101266646)		260	355	616	676	210	666	186	43677.6	424	676
Solyc07g064930.3.1	K4CHH2	101265457	GrpE protein homolog	grpE protein homolog, mitochondrial(LOC101265457)		391	504	1114	1045	384	850	368	103437	665	1114
Solyc02g067900.3.1	K4B7C2	101254447	Transcription factor GTE1	uncharacterized LOC101254447(LOC101254447)		292	395	844	745	279	704	299	57903.8	508	844
Solyc06g082520.3.1	K4CAB1	101245071	B3 domain-containing protein	B3 domain-containing transcription repressor VAL1-like(LOC101245071)		356	418	991	850	319	765	325	79918.4	575	991
Solyc01g099730.3.1	K4B107	101256223	transmembrane protein	uncharacterized LOC101256223(LOC101256223)		225	269	531	541	173	486	182	25469.2	344	541
Solyc10g074700.2.1	K4D1R2	101255745	Ethanolamine-phosphate cytidylyltransferase	ethanolamine-phosphate cytidylyltransferase(LOC101255745)		474	540	1074	1035	372	1018	395	94261	701	1074
Solyc10g086550.2.1	K4D485	101254253	ATP-dependent zinc metalloprotease FTSH protein	ATP-dependent zinc metalloprotease FTSH 8, mitochondrial-like(LOC101254253)		1470	1936	4072	3488	1284	3662	1202	1.45901e+06	2445	4072
Solyc05g009160.3.1	K4BX90	101250502	Chaperone protein dnaJ 15	chaperone protein dnaJ 15-like(LOC101250502)		399	415	809	866	321	905	317	66525	576	905
Solyc11g033280.2.1	K4D7R1		Dead box ATP-dependent RNA helicase, putative			1578	2151	3333	4159	1460	4887	1505	1.99873e+06	2725	4887
Solyc12g019470.2.1	K4DDH3	101267777	Nonsense-mediated mRNA decay protein 2 isoform 2	protein FAM133(LOC101267777)		257	319	536	533	249	537	233	18968.5	381	537
Solyc03g117940.3.1	K4BLU5	101248760	U2 small nuclear ribonucleoprotein A	U2 small nuclear ribonucleoprotein A'(LOC101248760)		1041	1497	2143	2326	1074	1992	962	309751	1576	2326
Solyc08g067020.3.1	K4CLS8	101262441	Cytochrome b-c1 complex subunit 7	cytochrome b-c1 complex subunit 7(LOC101262441)		2193	3257	4718	4614	2294	5372	1953	1.87558e+06	3486	5372
Solyc07g017940.1.1	K4CCK8	101265348	Ribosomal RNA processing protein 1 like	ribosomal RNA processing protein 1 homolog(LOC101265348)		386	449	878	858	391	730	359	50942	579	878
Solyc01g090290.3.1	K4AYX0	101258190	COP9 signalosome complex subunit 7	COP9 signalosome complex subunit 7(LOC101258190)		758	1015	1547	1636	767	1547	822	147766	1156	1636
Solyc08g016090.3.1	K4CJD4		Transcription factor 25			372	507	996	993	427	956	477	74405.5	675	996
Solyc03g007330.3.1	K4BEF6	101252055	ATP-dependent zinc metalloprotease FTSH protein	ATP-dependent zinc metalloprotease FTSH 11, chloroplastic/mitochondrial(LOC101252055)		248	261	624	569	255	647	272	33539.4	411	647
Solyc03g116060.3.1	K4BLA6		Exostosin family protein			154	169	473	410	189	376	195	17484.2	281	473
Solyc07g049230.1.1	K4CF26	101246360	RmlC-like cupins superfamily protein	uncharacterized LOC101246360(LOC101246360)		244	280	735	489	229	422	221	41462.5	374	735
Solyc08g069000.3.1	K4CMC0	101246165	Mg2+ transporter protein, CorA-like/Zinc transport protein ZntB	uncharacterized LOC101246165(LOC101246165)		174	179	526	380	145	400	138	24955.2	277	526
Solyc01g080690.3.1	K4AXW3	101247556	WD40 repeat-containing protein	LEC14B homolog(LOC101247556)		909	1420	3351	2291	1133	2056	925	896158	1726	3351
Solyc12g043120.2.1	K4DFA0	101265903	Heat shock 70 kDa protein, putative	heat shock 70 kDa protein 15-like(LOC101265903)		1523	2775	5493	3952	2273	3293	1817	2.10126e+06	3018	5493
Solyc02g084000.3.1	K4BAR8	101257425	Protein AF-9 like	transcription initiation factor TFIID subunit 14b(LOC101257425)		251	407	748	633	328	459	308	34871.1	448	748
Solyc03g119160.3.1	K4BM65		Ribosomal protein S24/S35, mitochondrial			239	400	664	635	285	469	227	31370.5	417	664
Solyc04g080850.3.1	K4BVG4	101248480	Thioredoxin	thioredoxin H-type 1(LOC101248480)		1626	3561	7604	6244	2293	5963	2752	5.16658e+06	4292	7604
Solyc08g078430.3.1	K4CNK2	101261054	U4/U6 small nuclear ribonucleoprotein Prp31	U4/U6 small nuclear ribonucleoprotein Prp31(LOC101261054)		1313	1875	5204	4184	1930	3886	1957	2.25228e+06	2907	5204
Solyc12g006930.2.1	K4DBN0		Acyl-[acyl-carrier-protein] hydrolase			999	1533	4350	3246	1473	2573	1400	1615200	2225	4350
Solyc04g081880.3.1	K4BVR7		DNA/RNA-binding protein Alba-like protein			3501	6298	11886	10312	4860	9094	4942	9.90036e+06	7270	11886
Solyc06g062690.3.1	K4C6Z9		Nucleosome assembly protein 1-1			338	620	1203	1115	549	1029	515	108187	767	1203
Solyc05g053470.3.1	K4C227	101263320	Chaperonin CPN60, mitochondrial	chaperonin CPN60-2, mitochondrial(LOC101263320)		1613	2738	6313	5398	2903	5098	2271	3.17266e+06	3762	6313
Solyc09g091180.3.1	K4CWE4	101250927	Chaperonin CPN60, mitochondrial	chaperonin CPN60-2, mitochondrial(LOC101250927)		1535	2957	5748	5010	2504	4270	1965	2.52275e+06	3427	5748
Solyc02g069310.3.1	Q6GUF2	543940	NIM1-like protein 1	NIM1-like protein 1(NML1)		428	603	876	858	680	662	740	21543.4	692	876
Solyc12g010110.2.1	K4DC98	101249436	Formin-like protein	formin-like protein 13(LOC101249436)		906	1281	2146	2007	1304	1973	1907	196895	1646	2146
Solyc10g008110.3.1	K4CXY8	101243641	Acyl-coenzyme A oxidase	acyl-coenzyme A oxidase 3, peroxisomal-like(LOC101243641)		590	713	1189	1393	732	1238	729	99966.4	941	1393
Solyc01g104480.3.1	K4B223	101262360	C-jun-amino-terminal kinase-interacting protein 3, putative	uncharacterized LOC101262360(LOC101262360)		553	647	1123	1343	663	1154	669	99098.8	879	1343
Solyc08g081340.3.1	K4CPD1	101251406	DNA repair helicase XPB1-like protein	DNA repair helicase XPB1(LOC101251406)		1448	1393	2924	2933	1764	2795	1768	442362	2146	2933
Solyc02g093880.3.1	K4BDI4	101248346	Transcription factor GTE8	transcription factor GTE8-like(LOC101248346)		1267	1647	3183	2541	1966	2778	1953	447910	2191	3183
Solyc07g044760.3.1	K4CEN4	101249660	RNA helicase DEAD23	DEAD-box ATP-dependent RNA helicase 53-like(LOC101249660)		2157	2972	5568	5114	3699	5170	3743	1.45918e+06	4060	5568
Solyc01g067070.3.1	K4AWV6	101250334	Mitochondrial substrate carrier family protein	mitochondrial thiamine pyrophosphate carrier-like(LOC101250334)		208	251	517	510	322	521	342	15479.1	382	521
Solyc07g053650.3.1	K4CFR0		26S proteasome regulatory subunit			2608	3096	5677	6118	3592	6538	4214	2.2642e+06	4549	6538
Solyc04g063360.3.1	K4BT26	101254686	ATP-dependent zinc metalloprotease FTSH	ATP-dependent zinc metalloprotease FtsH(LOC101254686)		198	292	468	451	276	487	269	12297.1	349	487
Solyc07g056490.4.1			Glutathione s-transferase			333	569	868	760	522	921	553	41592.9	647	921
Solyc01g087990.3.1	K4AYI9	101260573	MADS-box transcription factor AGAMOUS-like protein	agamous-like MADS-box protein AGL15(LOC101260573)		376	536	910	772	559	746	573	32306.8	639	910
Solyc03g097970.3.1	K4BJL4	101267974	B-cell receptor-associated-like protein	uncharacterized LOC101267974(LOC101267974)		481	802	1149	1109	672	1228	784	70633.6	889	1228
Solyc01g080510.3.1			PH-response transcription factor pacC/RIM101 isoform 1			166	223	356	418	266	372	227	8311.75	290	418
Solyc02g087170.3.1	K4BBM4		GPI ethanolamine phosphate transferase 1			143	220	289	328	225	272	217	3534.78	242	328
Solyc10g009430.3.1	K4CYB9	101263851	O-acyltransferase WSD1	O-acyltransferase WSD1-like(LOC101263851)		406	808	1113	1557	698	772	660	158192	859	1557
Solyc11g008510.2.1			60S ribosomal protein L38			596	1348	1209	1764	1099	1465	986	137958	1210	1764
Solyc11g066110.2.1	K4D9M0		Inner membrane protein			528	1068	1117	1362	722	1503	641	132908	992	1503
Solyc10g024320.2.1	K4CZ49		Lon protease homolog, mitochondrial			365	783	957	981	600	996	608	49972.8	756	996
Solyc08g074420.3.1	K4CMG2	101245976	Coiled-coil domain-containing protein, putative	coiled-coil domain-containing protein 94(LOC101245976)		1130	1847	2486	2451	1558	2559	1343	309637	1911	2559
Solyc10g005850.3.1	K4CXB7	101250255	WW domain-containing protein	formin-binding protein 4(LOC101250255)		585	1033	1264	1236	699	1263	738	74642.9	974	1264
Solyc12g099470.2.1	K4DHW8	101262400	eukaryotic translation initiation factor 2 gamma subunit	eukaryotic translation initiation factor 2 subunit gamma(LOC101262400)		672	1207	1448	1608	833	1543	831	132714	1163	1608
Solyc09g082780.3.1	K4CVQ4	101258898	Stem-specific protein TSJT1	stem-specific protein TSJT1(LOC101258898)		234	601	516	581	377	521	400	15032.4	461	601
Solyc03g120090.1.1	K4BMF8	101251664	Pyridoxin biosynthesis protein PDX1, putative	probable pyridoxal biosynthesis protein PDX1.2(LOC101251664)		449	1072	1102	1042	814	1105	588	60335	882	1105
Solyc04g050040.3.1	K4BRX7	101250210	mitochondrial substrate carrier family protein	mitochondrial substrate carrier family protein C(LOC101250210)		142	385	412	440	252	349	189	11966.2	310	440
Solyc09g064940.2.1			Phenazine biosynthesis PhzC/PhzF family protein			1712	5927	7713	6479	5819	5919	5145	3.12718e+06	5531	7713
Solyc01g091900.3.1	K4AZD0	101266867	Peroxisome biogenesis 16-like protein	peroxisome biogenesis protein 16(LOC101266867)		185	413	518	378	294	443	301	11891.1	362	518
Solyc03g080090.3.1	K4BHY5		Nam-like protein 1			1657	4878	5183	3833	3191	3543	3876	1.24268e+06	3737	5183
Solyc08g007970.3.1	K4CIT2	101251402	Myosin heavy chain-related protein, putative	E3 ubiquitin-protein ligase BRE1-like 2(LOC101251402)		904	2679	2961	2436	1718	2285	2156	417754	2163	2961
Solyc08g022030.3.1	K4CJM3	101265150	Myosin heavy chain-related protein	putative leucine-rich repeat-containing protein DDB_G0290503(LOC101265150)		211	458	675	464	457	527	472	18918.3	466	675
Solyc06g008940.3.1	K4C3S5		Elongation factor Tu			176	369	440	409	427	409	398	6639.78	375	440
Solyc10g047300.2.1	K4CZZ3	101244043	Translocon at the outer membrane of chloroplasts 64-V isoform 1	outer envelope protein 64, mitochondrial(LOC101244043)		226	362	523	487	445	487	423	8785.86	422	523
Solyc03g097180.3.1	K4BJD5	101255376	Plasma membrane isoform 2	uncharacterized LOC101255376(LOC101255376)		912	1631	3213	2456	1736	2061	2087	544660	2014	3213
Solyc05g018500.3.1	K4BZA4	101244187	Protein OBERON 3-like protein	protein OBERON 3-like(LOC101244187)		232	736	1146	818	690	819	757	72827	743	1146
Solyc07g049160.3.1	K4CF19		Ribonuclease 3 family protein			295	691	776	1043	507	999	894	64774.4	744	1043
Solyc10g017960.2.1	K4CYS0	101248523	F-box protein PP2-A13	F-box protein PP2-A13-like(LOC101248523)		161	368	390	412	250	408	341	7305.25	333	412
Solyc02g067460.3.1	K4B778	101264394	Mitochondrial outer membrane protein porin	mitochondrial outer membrane protein porin of 34 kDa(LOC101264394)		518	900	1075	1496	701	1289	908	113332	984	1496
Solyc01g100540.3.1	K4B187	101249962	HIT zinc finger,PAPA-1-like conserved region, putative	uncharacterized LOC101249962(LOC101249962)		205	366	467	559	309	584	353	17644.6	406	584
Solyc03g032150.3.1	K4BFI6	101264704	Kinase family protein	probable serine/threonine-protein kinase Cx32, chloroplastic(LOC101264704)		339	688	896	1032	502	1001	600	62552.8	723	1032
Solyc08g080500.3.1	K4CP50		Rhomboid-like protein			462	999	979	1476	901	1316	790	110024	989	1476
Solyc03g097270.3.1	B0LX65		cystatin 9			1387	2775	3170	3767	2518	4228	2898	804090	2963	4228
Solyc09g011880.3.1	K4CRL4	101259068	chaperone protein dnaJ-like protein	protein SSUH2 homolog(LOC101259068)		827	1719	1903	2153	1431	2210	1618	198026	1694	2210
Solyc03g116170.3.1			Nucleosome assembly protein family			234	562	761	1073	688	1165	715	92692	743	1165
Solyc07g047790.3.1	K4CEY5	101254814	Heat shock protein, putative	heat shock protein 83(LOC101254814)		1752	4656	5970	6685	4096	7531	3708	3.67204e+06	4914	7531
Solyc11g006200.2.1	K4D4N3	101266687	Homeodomain-like transcriptional regulator	uncharacterized LOC101266687(LOC101266687)		189	425	710	723	423	758	448	39394	525	758
Solyc01g097760.3.1	K4B0G3	101268144	60S ribosomal protein L7A-like protein	60S ribosomal protein L7a-2-like(LOC101268144)		2281	4158	5414	8250	3633	8204	3187	5.44241e+06	5018	8250
Solyc06g009970.3.1			Elongation factor 1-alpha			5225	9965	11179	17498	6653	19988	6382	33717832	10984	19988
Solyc09g005720.3.1	K4CQ62	101246658	60S ribosomal protein L23A	60S ribosomal protein L23a(LOC101246658)		2030	3715	4337	7161	2729	8712	2365	6.93583e+06	4436	8712
Solyc11g011140.2.1	K4D5S1	101256642	Ribosomal protein L23 family protein	uncharacterized LOC101256642(LOC101256642)		224	278	490	671	242	669	217	40511	399	671
Solyc01g097360.3.1	K4B0C3		Coiled-coil domain-containing protein 14			227	366	588	744	252	677	244	46972.9	443	744
Solyc04g009060.3.1	K4BP62	101266113	CD2 antigen cytoplasmic tail-binding 2	CD2 antigen cytoplasmic tail-binding protein 2(LOC101266113)		898	1498	2334	2817	1010	3150	1127	832106	1833	3150
Solyc04g016380.3.1	K4BQD8	101259142	Ribosome biogenesis protein brix, putative	ribosome biogenesis protein BRX1-like(LOC101259142)		546	1003	1422	1702	762	1864	674	264801	1139	1864
Solyc04g009970.3.1	K4BPF2		SWIM zinc finger family protein			200	463	473	628	258	689	276	34560.1	427	689
Solyc11g062410.2.1	K4D952	101258032	Non-specific serine/threonine protein kinase	CBL-interacting serine/threonine-protein kinase 3(LOC101258032)		432	895	948	1312	539	1508	771	152341	915	1508
Solyc07g063160.2.1	K4CGZ9		Cytochrome c oxidase copper chaperone			179	398	591	666	259	818	312	55819.4	460	818
Solyc11g072740.1.1	K4DAY1	101254869	Protein BPS1, chloroplastic	protein PXR1-like(LOC101254869)		294	516	868	878	370	998	420	77141.3	621	998
Solyc11g066870.2.1	K4D9U4	101247099	MORN (Membrane Occupation and Recognition Nexus) repeat-containing protein	uncharacterized LOC101247099(LOC101247099)		733	1279	1615	1962	805	1950	813	267959	1308	1962
Solyc06g036580.3.1	K4C523		U4/U6 small nuclear ribonucleoprotein Prp3			387	696	912	1122	420	1120	428	98004.5	726	1122
Solyc01g066690.3.1	K4AWS0		eukaryotic translation initiation factor 2 gamma subunit			572	989	1203	1680	609	1713	623	231600	1056	1713
Solyc04g054410.3.1	K4BSJ6	101245837	Regulation of nuclear pre-mRNA domain-containing 1B	regulation of nuclear pre-mRNA domain-containing protein 1B-like(LOC101245837)		200	388	475	663	232	687	252	39049.9	414	687
Solyc08g008040.3.1	K4CIT9		rRNA-processing protein UTP23 like			399	474	803	958	474	1081	457	77459.1	664	1081
Solyc01g009290.3.1	K4ATC5	101249197	Protein CLP1 homolog	protein CLP1 homolog(LOC101249197)		287	373	585	676	286	717	311	34502	462	717
Solyc04g054470.3.1			NAD(P)H-quinone oxidoreductase subunit 3, chloroplastic			477	698	1008	1345	557	1306	524	131791	845	1345
Solyc01g103090.3.1	K4B1N5	101257606	Zinc finger transcription factor 14	zinc finger CCCH domain-containing protein 5(LOC101257606)		543	1003	1277	1427	708	1831	745	221798	1076	1831
Solyc08g007490.3.1	K4CIN6	101267545	Class I peptide chain release factor	uncharacterized LOC101267545(LOC101267545)		187	291	384	482	227	544	246	18634.4	337	544
Solyc02g087310.3.1	K4BBN8	101264581	E2F transcription factor-like E2FE	E2F transcription factor-like E2FF(LOC101264581)		175	314	444	472	222	512	222	17583.2	337	512
Solyc01g110410.3.1	K4B3Q4	101248524	ubiquitin fusion degradation 1	ubiquitin fusion degradation protein 1 homolog(LOC101248524)		1370	2039	3282	3436	1591	3427	1790	755008	2419	3436
Solyc04g064560.3.1	K4BT47		Small RNA degrading nuclease			172	280	395	422	191	477	235	14012.9	310	477
Solyc07g025390.3.1			Peptidyl-prolyl cis-trans isomerase-like 3			185	254	392	482	235	450	231	13729.5	318	482
Solyc06g074840.3.1			Vacuolar protein sorting-associated protein 24 like 1			359	547	919	829	491	896	522	45659.5	652	919
Solyc03g006520.3.1	K4BE75		Splicing factor 3B subunit 2			620	850	1272	1433	747	1501	844	118498	1038	1501
Solyc09g009030.3.1	K4CQT3	101244607	Histone deacetylase HDT1	histone deacetylase HDT1(LOC101244607)		1399	2117	3042	3448	1923	3855	1976	816131	2537	3855
Solyc07g005060.3.1	K4CAX8	101257185	Defective in cullin neddylation protein	DCN1-like protein 4(LOC101257185)		170	294	446	438	224	514	288	15683.8	339	514
Solyc06g074010.3.1	K4C9B9		Transcription factor (E2F)			171	258	424	500	219	530	279	19306.2	340	530
Solyc01g103720.3.1	K4B1U7		Ribosome biogenesis protein BOP1 homolog			1028	1489	2717	2953	1515	3025	1601	613539	2047	3025
Solyc03g080050.3.1	K4BHY1	101254460	SPFH/Band 7/PHB domain-containing membrane-associated protein family	stomatin-like protein 2, mitochondrial(LOC101254460)		659	1053	1810	1789	913	1763	1051	204502	1291	1810
Solyc03g046590.3.1	K4BGG4	101260906	AUGMIN subunit 5	uncharacterized LOC101260906(LOC101260906)		213	315	434	697	294	659	304	35880.7	417	697
Solyc04g079090.3.1	K4BUZ3		phosphatidic acid phosphohydrolase 2			347	677	1061	1272	503	1162	539	125147	794	1272
Solyc07g045420.3.1	K4CEU8		ABC1 kinase			172	359	566	661	274	865	268	66420	452	865
Solyc07g047670.3.1	K4CEX3	101257580	Pescadillo homolog	pescadillo homolog(LOC101257580)		796	1605	2216	2927	1260	3353	1293	896037	1921	3353
Solyc09g066460.3.1	K4CUS1	101253125	Protein kinase family protein	serine/threonine-protein kinase tricorner-like(LOC101253125)		182	343	558	640	270	719	312	40723.9	432	719
Solyc11g028010.2.1	K4D7E4		P-loop containing nucleoside triphosphate hydrolases superfamily protein			2156	3616	5236	6653	2901	7516	3078	4.18278e+06	4451	7516
Solyc11g044310.2.1	K4D899		Proline iminopeptidase			155	330	439	481	279	511	223	16854.4	345	511
Solyc03g095220.3.1	K4BIU7		Translocase of chloroplast			539	1089	1284	1714	932	2068	924	281980	1221	2068
Solyc05g013380.3.1	K4BY59	101265236	Alanine aminotransferase 2	glutamate--glyoxylate aminotransferase 2(LOC101265236)		263	618	761	811	432	1125	404	92163.5	631	1125
Solyc12g009440.2.1	K4DC32	101257241	Chaperone DnaJ	uncharacterized LOC101257241(LOC101257241)		144	384	485	437	245	531	224	19771.1	350	531
Solyc01g109830.3.1	K4B3J6	101267455	Bifunctional dihydrofolate reductase-thymidylate synthase	bifunctional dihydrofolate reductase-thymidylate synthase(LOC101267455)		569	884	1355	1471	738	1539	553	168481	1016	1539
Solyc03g058190.3.1	K4BGM2	101249052	elongation factor family protein	translation factor GUF1 homolog, chloroplastic(LOC101249052)		1193	2422	2650	3117	1505	3956	1180	1.14104e+06	2289	3956
Solyc09g010390.2.1	K4CR66	101265953	LOW QUALITY:AT3g53630/F4P12_330	FK506-binding protein 5(LOC101265953)		291	794	1459	935	491	910	513	164621	770	1459
Solyc05g054830.3.1	K4C2G0	101255695	Ankyrin repeat family protein	ankyrin repeat-containing protein At3g12360(LOC101255695)		995	3902	4195	3901	1432	3251	1573	1.63122e+06	2750	4195
Solyc08g062690.2.1	K4CL56		CCCH-type zinc fingerfamily protein with RNA-binding domain-containing protein			341	994	1448	1294	511	1249	542	179168	911	1448
Solyc10g085020.2.1			Tubulin beta chain			104	316	413	387	189	539	174	24214.2	303	539
Solyc02g079110.3.1	K4B9D5	101253742	WD40 repeat-containing protein	telomerase Cajal body protein 1(LOC101253742)		84	259	476	401	175	405	199	19640.4	286	476
Solyc06g063090.3.1	K4C740	101260239	alanine aminotransferase 2	alanine aminotransferase 2-like(LOC101260239)		463	1267	2309	2354	726	2074	908	563429	1443	2354
Solyc01g111170.3.1			diageotropica			4544	8547	10290	10280	3972	12934	4355	1.24233e+07	7846	12934
Solyc11g069040.3.1			glyoxalase 1			166	332	475	490	192	626	171	33771.9	350	626
Solyc12g014080.2.1	K4DCU3	101256455	Rab family GTPase	ras-related protein Rab11B(LOC101256455)		549	918	1546	1367	496	1648	493	243047	1002	1648
Solyc06g082090.3.1	K4C3A3	101267411	Methionine aminopeptidase,related	proliferation-associated protein 2G4-like(LOC101267411)		1016	2209	3825	2841	926	3059	970	1.3581e+06	2121	3825
Solyc12g096450.2.1	K4DHB8	101255281	Zinc finger protein	zinc finger protein 622(LOC101255281)		539	995	2275	1546	590	1550	595	464339	1156	2275
Solyc00g009100.3.1			30S ribosomal protein S1			178	340	500	564	210	583	168	30835.2	363	583
Solyc04g050540.3.1	K4BS23	101246046	Pentatricopeptide repeat-containing protein, putative	uncharacterized LOC101246046(LOC101246046)		305	617	1098	916	408	965	316	103758	661	1098
Solyc02g087230.3.1	K4BBN0	101268336	Ferredoxin-thioredoxin reductase catalytic chain	ferredoxin-thioredoxin reductase catalytic chain, chloroplastic(LOC101268336)		236	598	994	980	313	1102	315	126803	648	1102
Solyc09g009890.3.1	K4CR18	101253016	RNA-binding (RRM/RBD/RNP motifs) family protein	heterogeneous nuclear ribonucleoprotein R(LOC101253016)		596	1751	2450	2449	737	2489	698	691490	1596	2489
Solyc11g020810.2.1	K4D732	101253343	FtsJ-like methyltransferase family protein	putative rRNA methyltransferase(LOC101253343)		1432	3465	6330	5140	1787	5477	1753	3907204	3626	6330
Solyc12g011440.2.1	K4DCM9	101244058	60S ribosomal protein L18a-like protein	60S ribosomal protein L18a-like protein(LOC101244058)		171	373	422	419	202	473	180	15369.5	320	473
Solyc07g064350.2.1	K4CHB6	101252507	Protein KRI1 like	protein KRI1 homolog(LOC101252507)		620	1311	1860	1816	616	1558	620	294556	1200	1860
Solyc01g005440.3.1	B2XVS2	100191114	Jasmonate ZIM-domain protein 3	jasmonate ZIM-domain protein 3(LOC100191114)		378	841	1069	1118	364	895	369	104224	719	1118
Solyc08g067790.3.1	K4CM03	101249111	SPOC domain/transcription elongation factor S-II, putative	uncharacterized LOC101249111(LOC101249111)		928	2032	2499	2284	1007	2060	936	434371	1678	2499
Solyc02g071180.3.1	K4B894	101252351	RNA polymerase II degradation factor-like protein (DUF1296)	uncharacterized LOC101252351(LOC101252351)		651	1719	1981	1833	676	1613	739	317247	1316	1981
Solyc06g065180.3.1	K4C7E7	101255306	SLL1 protein	uncharacterized LOC101255306(LOC101255306)		676	1563	1881	2001	638	1678	644	342394	1297	2001
Solyc08g076030.3.1	K4CMX0	101248902	TOPLESS 2	topless-related protein 1-like(LOC101248902)		484	885	1116	1194	415	994	427	104093	788	1194
Solyc11g007910.2.1	K4D552	101260292	RING/U-box superfamily protein	uncharacterized LOC101260292(LOC101260292)		560	1144	1428	1454	441	1333	502	183974	980	1454
Solyc08g077560.3.1	K4CNB5	101252910	Kinase family protein	probable receptor-like protein kinase At5g47070(LOC101252910)		646	1321	1898	1869	678	1680	789	280880	1269	1898
Solyc01g095990.3.1	K4AZY8	101252721	Phosphatidylinositol 3-and 4-kinase family protein	phosphatidylinositol 4-kinase gamma 4-like(LOC101252721)		939	1648	2557	2995	809	2366	1062	742958	1768	2995
Solyc10g006020.3.1	K4CXD4	101255437	Mitochondrial import inner membrane translocase subunit TIM50	mitochondrial import inner membrane translocase subunit TIM50(LOC101255437)		321	524	872	863	297	819	349	62875.8	578	872
Solyc11g008000.2.1	A0A172DZC7		NAC domain protein,			1480	2676	4638	4282	1360	3507	1814	1.72559e+06	2822	4638
Solyc07g005890.3.1	K4CB60	101249740	Dead box ATP-dependent RNA helicase, putative	DEAD-box ATP-dependent RNA helicase 1(LOC101249740)		345	652	919	936	335	899	361	71352.2	635	936
Solyc01g100170.3.1	K4B151	101265370	Syntaxin	syntaxin-43-like(LOC101265370)		502	765	1166	1159	388	1054	446	105108	783	1166
Solyc01g104510.3.1	K4D6Y1		WD-40 repeat protein			519	927	1448	1301	474	1163	510	158826	906	1448
Solyc01g109960.3.1	K4B3K9	101267748	SUMO-activating enzyme 2	SUMO-activating enzyme subunit 2(LOC101267748)		326	513	777	797	304	718	310	46233.1	535	797
Solyc04g081740.3.1	K4BVQ3		Glutathione S-transferase family protein			655	2064	1976	1655	1016	1191	915	281614	1353	2064
Solyc04g049120.3.1	K4BRP0		Nuclear receptor corepressor 1			1386	3648	3508	2802	1564	2256	1647	830305	2402	3648
Solyc10g011980.3.1	K4CYH5	101257410	Erythronate-4-phosphate dehydrogenase family protein	uncharacterized protein At1g01500(LOC101257410)		282	722	735	703	372	537	335	33984.2	527	735
Solyc08g008130.3.1	K4CIU7	101255315	E3 SUMO-protein ligase pli1	uncharacterized LOC101255315(LOC101255315)		296	665	799	661	425	512	414	30863.2	539	799
Solyc04g076360.3.1	K4BU74	101255687	Myb family transcription factor family protein	uncharacterized LOC101255687(LOC101255687)		187	397	420	378	222	300	223	8319.69	304	420
Solyc07g065080.4.1			Fimbrin-like potential actin filament bundling protein			852	1828	2075	2043	978	1388	1037	247350	1457	2075
Solyc04g081235.1.1	K4BVK3		Auxin response factor			875	2177	1929	1953	994	1461	1069	261991	1494	2177
Solyc08g082410.3.1	K4CPN7		LOW protein: zinc finger CCCH domain protein			1344	3686	2965	2782	1822	2303	1532	737973	2348	3686
Solyc04g024510.3.1			CCR4-NOT transcription complex subunit			128	262	259	282	116	258	115	5298.25	203	282
Solyc06g083210.3.1			Protein kinase superfamily protein			484	965	1039	1096	454	827	521	69799	769	1096
Solyc06g069780.3.1	K4C8F0	101254808	RING/FYVE/PHD zinc finger superfamily protein	uncharacterized LOC101254808(LOC101254808)		303	569	662	628	282	681	313	29118.7	491	681
Solyc09g064840.3.1	K4CUB1		Tudor/PWWP/MBT domain-containing protein			653	1616	1512	1560	805	1460	782	156583	1198	1616
Solyc01g028860.3.1	K4AV67	101253713	evolutionarily conserved C-terminal region 2	uncharacterized LOC101253713(LOC101253713)		5592	11836	13071	15483	6438	13840	7093	14853936	10479	15483
Solyc04g016370.3.1	K4BQD7	101260036	DNA helicase INO80-like protein	DNA helicase INO80(LOC101260036)		550	1088	1403	1375	644	1342	711	121465	1016	1403
Solyc07g042700.3.1	K4CED0	101264949	RNA-binding (RRM/RBD/RNP motifs) family protein	uncharacterized LOC101264949(LOC101264949)		289	460	634	698	338	560	278	27765.9	465	698
Solyc03g117120.3.1	K4BLL4		Nuclear pore complex Nup98-Nup96			572	901	1355	1203	635	1257	612	104622	934	1355
Solyc01g088505.1.1	K4AYP2		Dynamin, putative			846	1407	1778	1724	834	1599	876	164931	1295	1778
Solyc03g025280.3.1	K4BF01	101261199	RNA recognition motif (RRM)-containing protein	U2 snRNP-associated SURP motif-containing protein-like(LOC101261199)		1070	1809	2515	2319	1096	2158	1152	358776	1731	2515
Solyc09g010800.4.1			metallothionein II-like protein			47001	83915	106529	107470	61181	88667	52452	5.61297e+08	78174	107470
Solyc09g082490.3.1	K4CVM6	101252119	Protein XRI1-like protein	protein XRI1(LOC101252119)		159	286	364	331	174	300	157	7118.5	253	364
Solyc01g080850.3.1	K4AXX8	101250628	Protein transport protein SEC23	protein transport protein SEC23(LOC101250628)		803	1188	1628	1635	758	1278	696	147271	1141	1635
Solyc04g008010.3.1	K4BNV6	101265722	Protein VAC14 like	probable calcium-binding protein CML25(LOC101265722)		264	432	589	565	275	516	267	19295.8	415	589
Solyc02g087710.3.1	K4BBS7	101259798	FACT complex subunit SSRP1	FACT complex subunit SSRP1(LOC101259798)		1296	2430	3462	2911	1524	3053	1650	683424	2332	3462
Solyc08g042130.2.1			Phox (PX) domain-containing protein			278	490	613	563	279	533	311	19021.5	438	613
Solyc09g059625.1.1	K4CTP6	101252716	Sterile alpha motif domain-containing protein	SEC23-interacting protein(LOC101252716)		455	833	1093	988	556	1014	595	58664.2	791	1093
Solyc03g007280.3.1	K4BEF1		DnaJ domain-containing protein			169	395	463	415	250	437	243	11703	339	463
Solyc08g078440.3.1	K4CNK3	101260751	Sphingomyelin phosphodiesterase 4	uncharacterized LOC101260751(LOC101260751)		420	894	1158	1164	596	1103	658	78709.5	856	1164
Solyc12g099100.2.1	K4DHT1	101245444	Dihydrolipoyl dehydrogenase	dihydrolipoyl dehydrogenase, mitochondrial-like(LOC101245444)		602	1091	1264	1562	666	1187	779	125487	1022	1562
Solyc09g090940.3.1	K4CWC0	101245798	Nuclear transport factor 2	putative G3BP-like protein(LOC101245798)		356	531	753	768	405	644	445	25832.9	557	768
Solyc03g095840.3.1	K4BJ06	101257451	eukaryotic translation initiation factor 2 alpha subunit family protein	eukaryotic translation initiation factor 2 alpha subunit family protein(LOC101257451)		897	1527	1931	1872	1018	1515	1033	164911	1399	1931
Solyc12g098820.2.1	K4DHQ5	101252374	Protein kinase superfamily protein	PTI1-like tyrosine-protein kinase 3(LOC101252374)		776	1319	1556	1554	883	1326	1041	86866	1208	1556
Solyc05g012640.3.1	K4BXY6		T-box transcription factor, putative (DUF863)			215	448	490	457	223	415	278	12301.4	361	490
Solyc04g080730.3.1	D9J1Y9	100736512	mitogen-activated protein kinase 9	mitogen-activated protein kinase 9(MPK9)		263	536	598	590	283	649	395	22244.9	473	649
Solyc07g006760.3.1	K4CBE7		MAP kinase kinase kinase 43			218	530	602	516	268	556	377	20032.5	438	602
Solyc08g074500.2.1			TATA-binding protein associated factor-like protein			409	892	1000	918	527	970	600	49830.4	759	1000
Solyc09g092240.3.1	K4CWQ0	101248519	Small subunit processome component 20 like	small subunit processome component 20 homolog(LOC101248519)		625	1181	1755	1635	1037	1465	1134	139874	1262	1755
Solyc06g076390.3.1	K4C9Z9	101244295	Transcription initiation factor IIA subunit 1	transcription initiation factor IIA large subunit(LOC101244295)		754	1217	1956	1828	1033	1681	1159	188787	1375	1956
Solyc08g007750.3.1	K4CIR2		YTH domain-containing protein			266	382	629	597	340	627	349	21526.5	456	629
Solyc06g084520.3.1	K4CAV7	101247231	Cul1	cullin-1-like(LOC101247231)		1724	2430	4184	3626	1904	3529	1981	959004	2768	4184
Solyc10g084650.2.1	K4D3P9	101259496	Acyl-CoA N-acyltransferase with RING/FYVE/PHD-type zinc finger domain-containing protein	uncharacterized LOC101259496(LOC101259496)		1537	2412	3774	4093	1865	3728	2021	1.03084e+06	2776	4093
Solyc12g088340.2.1	K4DGQ5	101255378	Transducin/WD40 repeat-like superfamily protein	DNA excision repair protein ERCC-8-like(LOC101255378)		509	877	1209	1204	637	1143	678	75851.9	894	1209
Solyc02g085140.3.1	K4BB28		U-box domain-containing family protein			296	593	621	653	314	599	366	21662.5	492	653
Solyc01g005430.3.1	K4ASB0	101251912	UBX domain-containing protein	UBX domain-containing protein 6(LOC101251912)		385	623	865	1019	495	762	567	49851.9	674	1019
Solyc05g054170.3.1	K4C296		GRAS family transcription factor			249	524	518	659	409	548	470	15779.5	482	659
Solyc12g019460.2.1	Q84MI6	543792	mitogen-activated protein kinase 1	Mitogen-activated protein kinase(mpka1;1)		179	383	578	836	304	782	270	64714.8	476	836
Solyc02g085610.3.1	K4BB72		LEGBF4G L.esculentum GBF4G-box binding protein			170	494	751	812	307	748	277	62401.4	508	812
Solyc06g072040.1.1	K4C8S6		CONSTANS interacting protein 2a			286	631	903	1133	414	1003	385	107212	679	1133
Solyc10g076360.1.1	K4D1X8	101245109	PRA1 family protein	PRA1 family protein B4-like(LOC101245109)		313	700	1188	1294	456	984	447	144610	769	1294
Solyc01g106210.3.1	K4B2I9	101267273	Heat shock protein 70	heat shock 70 kDa protein, mitochondrial(LOC101267273)		2253	5635	9429	9977	3425	8746	3391	9.47865e+06	6122	9977
Solyc11g065690.2.1			kinase superfamily with octicosapeptide/Phox/Bem1p domain-containing protein			473	1130	1982	1706	657	1758	639	359509	1192	1982
Solyc07g008320.3.1	K4CBV1	100736245	Calcium-transporting ATPase	auto-inhibited Ca2 -transporting ATPase 10(ACA10)		902	2356	3102	4027	1432	3469	1348	1.3737e+06	2377	4027
Solyc10g008340.3.1	K4CY11	101263763	Structural constituent of cell wall, putative	bromodomain-containing protein 4(LOC101263763)		347	884	1039	1275	470	1098	432	129371	792	1275
Solyc04g076010.3.1	K4BU40	101247909	RING/FYVE/PHD zinc finger superfamily protein	uncharacterized LOC101247909(LOC101247909)		928	2837	2925	4479	1892	4774	1960	1.89104e+06	2828	4774
Solyc07g053990.3.1	K4CFU4		Structural constituent of cell wall, putative			484	1225	1714	1766	876	2314	1041	394225	1346	2314
Solyc08g082610.3.1	K4CPQ7	101251606	DCD (Development and Cell Death) domain protein	B2 protein(LOC101251606)		1566	3612	4875	6058	3010	6127	3383	2.57398e+06	4090	6127
Solyc01g111420.3.1	K4B404	101263646	Ribosomal protein L1p/L10e family	ribosomal L1 domain-containing protein 1-like(LOC101263646)		457	1124	2131	2298	1090	2325	1153	477656	1511	2325
Solyc12g098190.2.1	K4DHJ3	101264909	F-box family protein	putative F-box protein PP2-B12(LOC101264909)		168	578	976	938	410	854	484	82148.4	630	976
Solyc12g014530.2.1	K4DCY8		L-aspartate oxidase			152	734	541	933	349	907	409	79538.7	575	933
Solyc05g009520.1.1	K4BNM0	104646741	LOW QUALITY:BnaA06g07410D protein	uncharacterized LOC104646741(LOC104646741)		411	1656	1494	2057	717	1895	972	352205	1315	2057
Solyc09g074560.3.1	K4CV33	101258781	CONSTANS-like zinc finger protein	zinc finger protein CONSTANS-LIKE 13(LOC101258781)		384	1459	1491	1852	571	1375	885	273907	1145	1852
Solyc06g062780.3.1	K4C709	101259344	Phospholipid-transporting ATPase	phospholipid-transporting ATPase 6(LOC101259344)		413	2032	2036	2080	832	1403	1099	380894	1414	2080
Solyc07g042550.3.1	E0Z1D0	543731	Sucrose synthase	sucrose synthase(sus3)		2067	7357	6252	9874	4602	7041	3341	7125494	5791	9874
Solyc01g111020.3.1	K4B3W5		Pentatricopeptide repeat-containing protein, putative			347	1176	1393	1261	746	1135	608	134137	952	1393
Solyc10g087010.2.1	K4D4B0	101256638	Cytochrome P450	premnaspirodiene oxygenase-like(LOC101256638)		234	885	911	1086	555	921	384	92359.8	711	1086
Solyc04g009500.3.1	K4BPA6		Mediator of RNA polymerase II transcription subunit 15-like protein			700	1659	2225	2268	656	2408	647	595372	1509	2408
Solyc09g082200.2.1			Major facilitator superfamily protein			291	543	655	957	249	671	204	79396.2	510	957
Solyc03g019680.3.1	K4BEU0	101247790	CBS domain-containing protein	CBS domain-containing protein CBSCBSPB5-like(LOC101247790)		698	952	1462	1398	425	1294	394	183238	946	1462
Solyc06g009380.3.1	K4C3W8	101264013	Transmembrane protein, putative	uncharacterized LOC101264013(LOC101264013)		1116	1795	2642	2663	739	1892	851	589334	1671	2663
Solyc07g063900.3.1	K4CH73	101264445	RNA binding protein, putative	glycine-rich RNA-binding protein 4, mitochondrial(LOC101264445)		1606	2615	5002	4035	1325	3275	997	2.2679e+06	2694	5002
Solyc01g103700.3.1	K4B1U5	101259492	WEB family protein	WEB family protein At1g75720(LOC101259492)		422	643	1360	1299	404	1181	290	196386	800	1360
Solyc05g007670.3.1	K4BWU1	101267890	RING/FYVE/PHD zinc finger superfamily protein	uncharacterized LOC101267890(LOC101267890)		408	571	1135	1067	274	871	280	125354	658	1135
Solyc04g080300.3.1	K4BVA9	101257764	Erythronate-4-phosphate dehydrogenase family protein	uncharacterized protein At1g01500-like(LOC101257764)		1080	3181	5178	4115	775	3593	1144	2.9091e+06	2724	5178
Solyc10g083460.1.1	C4NAK8	101260386	Zinc finger A20 and AN1 domain-containing stress-associated protein	stress-associated protein 9(SAP9)		150	396	693	539	141	483	129	50296	362	693
Solyc08g066870.3.1			Casein kinase I-like protein			262	880	1185	945	240	727	265	144926	643	1185
Solyc08g066875.1.1	K4CLR3		Casein kinase family protein			775	1883	3322	3094	738	2204	733	1.1846e+06	1821	3322
Solyc10g085200.2.1	K4D3V4		Acyl-coenzyme A oxidase 4			96	253	349	368	110	368	120	13987.2	238	368
Solyc01g006870.3.1	K4ASQ2	101261847	polyketide cyclase/dehydrase/lipid transport superfamily protein	iron-sulfur cluster co-chaperone protein HscB, mitochondrial(LOC101261847)		293	678	1042	993	327	871	395	93644.2	657	1042
Solyc03g019950.3.1	K4BEW7	101254569	Endosomal targeting BRO1-like domain-containing protein	uncharacterized LOC101254569(LOC101254569)		851	2185	2765	3375	977	2603	1123	966305	1983	3375
Solyc03g032130.3.1			High mobility group protein			4486	13551	14647	15905	4069	14522	5062	2.58115e+07	10320	15905
Solyc10g012430.3.1	K4CYM0	101252725	Signal peptide peptidase-like protein	signal peptide peptidase-like 4(LOC101252725)		160	451	769	736	180	580	219	63170.3	442	769
Solyc08g079180.3.1	K4CNS6	101245683	Elongation factor G, chloroplastic	elongation factor G, chloroplastic(LOC101245683)		762	1986	1761	1587	538	1578	486	355447	1243	1986
Solyc02g068050.3.1	K4B7D7		Rubisco methyltransferase family protein			292	477	647	602	226	622	182	34689.1	435	647
Solyc12g042770.2.1	K4DF66		post-illumination chlorophyll fluorescence increase			927	1516	1979	1937	722	1942	460	353735	1355	1979
Solyc01g095430.3.1	K4AZT2	101248140	Protein CURVATURE THYLAKOID 1A, chloroplastic	protein CURVATURE THYLAKOID 1A, chloroplastic(LOC101248140)		517	1122	1691	1183	415	1142	306	261065	911	1691
Solyc07g043160.1.1			Glycosyltransferase			273	612	873	634	282	565	172	63953.6	487	873
Solyc05g055470.3.1	K4C2M3	101265827	NAC domain protein,	NAC domain-containing protein 78-like(LOC101265827)		997	2126	3247	2650	1163	2089	810	836475	1869	3247
Solyc09g007130.3.1	K4CQA3	101263146	3-methyl-2-oxobutanoate hydroxymethyltransferase	3-methyl-2-oxobutanoate hydroxymethyltransferase 1, mitochondrial-like(LOC101263146)		238	388	811	549	232	461	173	55676.2	407	811
Solyc02g082760.3.1	A0A1B1FIK8		ethylene-responsive catalase			1334	1923	4054	2787	1234	2119	999	1.29762e+06	2064	4054
Solyc02g085740.3.1	K4BB85	101248829	Ribosome biogenesis ERB1	uncharacterized LOC101248829(LOC101248829)		289	488	850	694	266	586	239	56356.8	487	850
Solyc04g008620.3.1	K4BP18	101252075	Calcium-dependent lipid-binding domain-containing protein	tricalbin-3(LOC101252075)		415	682	1288	936	394	970	403	126570	727	1288
Solyc04g009830.3.1	K4BPD8	101250882	Vacuolar protein sorting-associated protein 72 like	SWR1 complex subunit 2(LOC101250882)		256	517	669	516	269	519	289	25655.2	434	669
Solyc08g080410.3.1	K4CP41	101244402	UBX domain-containing protein	UBX domain-containing protein(LOC101244402)		2134	4062	6587	4577	2123	4128	2575	2.85147e+06	3741	6587
Solyc11g008890.2.1	K4D5E9	101255850	GDT1-like protein	GDT1-like protein 3(LOC101255850)		736	1607	2182	1597	825	1280	873	297290	1300	2182
Solyc04g079770.3.1	K4BV56	101245644	DNA-directed RNA polymerase subunit beta (DUF616)	uncharacterized LOC101245644(LOC101245644)		168	321	569	375	159	288	172	24947.7	293	569
Solyc12g035250.2.1	K4BBF9	101258214	Zinc finger transcription factor 77	zinc finger CCCH domain-containing protein 41(LOC101258214)		383	677	1185	972	348	734	439	103645	677	1185
Solyc02g086880.3.1	Q5NE18	544250	formate dehydrogenase	formate dehydrogenase(fdh)		4471	12239	13248	10515	4387	9387	4408	1.40292e+07	8379	13248
Solyc06g053330.3.1	K4C620		DNA-directed RNA polymerase I subunit rpa49, putative			591	1434	2011	1594	599	1326	593	326593	1164	2011
Solyc07g066630.3.1	K4CHY6	101254404	NAD(P)-binding Rossmann-fold superfamily protein	peroxisomal 2,4-dienoyl-CoA reductase(LOC101254404)		894	1954	2275	1855	826	1561	705	373176	1439	2275
Solyc11g006820.2.1	K4D4U3	101264989	Small nuclear ribonucleoprotein family protein	probable small nuclear ribonucleoprotein G(LOC101264989)		690	1471	1976	1470	738	1328	708	252441	1197	1976
Solyc01g110990.2.1	K4CDT1	101267328	RNA helicase DEAH-box6	probable pre-mRNA-splicing factor ATP-dependent RNA helicase(LOC101267328)		742	1368	2044	1537	565	1194	655	306215	1158	2044
Solyc07g064060.3.1	K4CH89		Breast carcinoma-amplified sequence 3			2216	4828	7065	6095	2298	4058	2339	3.85759e+06	4128	7065
Solyc01g091020.3.1	K4AZ42		Golgi SNAP receptor complex member 1			200	396	441	409	190	358	180	11896.1	311	441
Solyc12g099090.2.1	K4DHT0	101245931	evolutionarily conserved C-terminal region 2	uncharacterized LOC101245931(LOC101245931)		1010	1802	2613	2078	847	1761	805	480471	1559	2613
Solyc05g013670.3.1	K4BY88	101244485	chloroplast sensor kinase	uncharacterized LOC101244485(LOC101244485)		207	517	575	421	220	392	170	24597.5	357	575
Solyc08g061500.2.1	K4CKU1		myosin			373	818	1156	873	478	713	391	87329.4	686	1156
Solyc01g107170.2.1	I3NN78	101055585	Zinc finger protein	ZF2 protein(ZF2)		2694	6409	5550	5513	2505	5490	2190	2.87031e+06	4336	6409
Solyc03g123370.3.1	K4BN36	101251456	RelA/SpoT-like protein	probable GTP diphosphokinase RSH2, chloroplastic(LOC101251456)		1036	2916	2556	2568	954	1839	905	695340	1825	2916
Solyc07g053525.1.1			Glyceraldehyde-3-phosphate dehydrogenase-like family protein			324	1217	921	795	337	650	337	124926	654	1217
Solyc04g077920.3.1	K4BUM9	101260429	Interferon-related developmental regulator family protein	interferon-related developmental regulator 2(LOC101260429)		237	1214	538	535	307	615	474	123472	560	1214
Solyc03g118425.1.1	K4BLZ3		NF-X1-type zinc finger protein NFXL1			745	3977	2294	1841	978	2200	1007	1.43833e+06	1863	3977
Solyc07g048120.3.1	K4CF16	101248592	Ubiquitin fusion degradation 1	uncharacterized LOC101248592(LOC101248592)		480	3078	1411	1104	754	1370	718	926911	1274	3078
Solyc01g106060.3.1	K4B2H5	101267066	Class I glutamine amidotransferase	putative glutamine amidotransferase YLR126C(LOC101267066)		301	2154	740	990	316	696	573	498282	824	2154
Solyc01g005140.3.1	K4AS81	101259871	Cytochrome b561	probable ascorbate-specific transmembrane electron transporter 1(LOC101259871)		872	7162	3370	3069	1476	2458	2195	5.13191e+06	2943	7162
Solyc12g094620.2.1	K4DH34		catalase			5992	33943	17938	20596	10701	19115	10674	95195892	16994	33943
Solyc01g096320.3.1	K4B020	101262661	Homeobox-leucine zipper protein	homeobox-leucine zipper protein ATHB-12(LOC101262661)		662	3480	1610	1723	1013	2280	1134	1.02485e+06	1700	3480
Solyc12g015640.2.1	K4DD00	101267870	Mitochondrial transcription termination factor family protein	uncharacterized LOC101267870(LOC101267870)		100	496	277	208	137	277	121	21945.5	231	496
Solyc01g008850.3.1			Non-specific serine/threonine protein kinase			858	4356	3418	1991	1303	2342	1709	1.60212e+06	2282	4356
Solyc05g055940.3.1	K4C2R9	101257079	Myb-like transcription factor family protein	protein PHR1-LIKE 1(LOC101257079)		107	406	253	227	92	201	189	12436.5	211	406
Solyc01g102500.3.1	K4B1H8	101245888	Plant/F18B3-190 protein, putative	uncharacterized LOC101245888(LOC101245888)		269	652	715	723	216	887	334	65441.3	542	887
Solyc01g105290.3.1	K4B299		1,8-cineole synthase			252	670	815	745	277	1093	344	102845	599	1093
Solyc08g078340.3.1	K4CNJ3	101262741	MYB transcription factor	transcription factor MYB1R1(LOC101262741)		152	383	354	632	137	764	201	61150.5	375	764
Solyc09g074050.3.1	K4CUY2	101267646	2OG-Fe(II) oxygenase family oxidoreductase	uncharacterized LOC101267646(LOC101267646)		155	447	347	552	128	614	161	38468.3	343	614
Solyc04g079120.3.1	K4BUZ6	101257069	Protein phosphatase 2C family protein	probable protein phosphatase 2C 12(LOC101257069)		231	923	697	808	236	899	409	80507.7	600	923
Solyc02g083420.3.1	K4BAL0	101244247	Protein phosphatase 2C family protein	probable protein phosphatase 2C 60(LOC101244247)		492	1611	1124	1675	469	1794	590	314989	1108	1794
Solyc02g093840.3.1	K4BDI0	101249223	F-box family protein	F-box protein SKIP14-like(LOC101249223)		287	864	756	827	232	829	311	72755.3	587	864
Solyc04g079280.3.1	K4BV12	101262413	alpha/beta-Hydrolases superfamily protein	uncharacterized LOC101262413(LOC101262413)		135	499	323	332	165	378	182	18152.9	288	499
Solyc05g046300.3.1	K4C0W3	101265643	Ethanolamine-phosphate cytidylyltransferase	ethanolamine-phosphate cytidylyltransferase(LOC101265643)		183	650	455	587	242	620	253	35194.1	427	650
Solyc03g082920.3.1	K4BI68		Heat shock protein 70			2972	12697	6596	8309	3053	8304	2965	1.46005e+07	6414	12697
Solyc04g081730.3.1	K4BVQ2	101267887	JHL20J20.12 protein, putative	exocyst complex component 6(LOC101267887)		1014	4287	2418	2909	1446	3692	1758	1.43571e+06	2503	4287
Solyc05g053290.3.1			Protein phosphatase 2C family protein			237	1262	1021	941	377	1060	278	166907	739	1262
Solyc11g013030.2.1	K4D6A7	101253650	DIS3-like exonuclease 2	DIS3-like exonuclease 2(LOC101253650)		390	2417	1623	1936	479	1705	457	658452	1287	2417
Solyc04g080960.3.1	K4BVH5	544144	pre-pro-cysteine proteinase	pre-pro-cysteine proteinase(LOC544144)		2028	11845	9313	8819	4313	9758	3435	1.30742e+07	7073	11845
Solyc04g007270.3.1	K4BNN4	101251672	PHD finger protein family	PHD finger protein At1g33420(LOC101251672)		488	2809	2900	3282	873	3364	1029	1.34928e+06	2106	3364
Solyc09g011360.3.1	K4CRG2	101246369	Mitochondrial substrate carrier family protein	mitochondrial substrate carrier family protein B(LOC101246369)		173	646	623	740	233	768	234	60435.7	488	768
Solyc04g082200.2.1			LOW QUALITY:dehydrin			39910	245878	201979	223582	53156	239789	65518	7.7058e+09	152830	245878
Solyc02g093520.3.1	K4BDE8	101258318	E3 ubiquitin-protein ligase RGLG2	E3 ubiquitin-protein ligase RGLG2-like(RFP1)		2089	14882	12413	13587	2203	10526	2728	29736403	8347	14882
Solyc03g119305.1.1	K4BM79	101263990	zinc finger protein-like protein	uncharacterized LOC101263990(LOC101263990)		240	1619	1161	1181	235	820	383	292651	806	1619
Solyc12g089300.2.1	K4DH01	101248656	Gibberellin-regulated protein 2	gibberellin-regulated protein 1-like(LOC101248656)		581	618	1318	3913	512	2800	464	2.07033e+06	1458	3913
Solyc02g089110.3.1	K4BC65	101253441	Mitochondrial carrier family protein	solute carrier family 25 member 44(LOC101253441)		178	199	668	1121	176	1030	165	180384	505	1121
Solyc08g083380.2.1			Mitochondrial import inner membrane translocase subunit Tim13			151	268	659	963	177	912	157	127111	470	963
Solyc12g096690.2.1	K4DHE2	101249537	Cytosolic Fe-S cluster assembly factor NBP35	cytosolic Fe-S cluster assembly factor NBP35(LOC101249537)		558	1026	2720	3195	710	4229	735	2.2508e+06	1882	4229
Solyc02g082020.3.1	K4BA72	101249230	BnaC08g09400D protein	uncharacterized LOC101249230(LOC101249230)		210	273	463	736	228	942	208	93278.2	437	942
Solyc07g008330.3.1	K4CBV2	101250131	Nucleolar and coiled-body phosphoprotein 1	suppressor protein SRP40(LOC101250131)		525	610	1181	1713	632	2039	591	396652	1042	2039
Solyc01g081150.3.1	K4AY07	101256121	DNA-directed RNA polymerases I, II, and III subunit rpabc3	DNA-directed RNA polymerases II, IV and V subunit 8B(LOC101256121)		377	535	767	1067	463	1541	510	200750	751	1541
Solyc02g021400.2.1	K4B4Z0	101248825	40S ribosomal protein S28	40S ribosomal protein S28(LOC101248825)		173	259	350	518	198	828	248	64490.4	368	828
Solyc08g005900.3.1			Trihelix transcription factor GT-3a-like protein			539	813	1268	1765	697	2016	674	347371	1110	2016
Solyc04g074090.3.1	K4BTU7		Nucleolar complex protein 3 like			323	473	665	962	340	1140	415	107852	617	1140
Solyc06g008260.3.1	K4C3K6	101265930	60S ribosomal protein L14, putative	60S ribosomal protein L14-1(LOC101265930)		1061	1769	2294	3365	1252	4181	1379	1.48539e+06	2186	4181
Solyc01g100240.3.1	K4B158		Calmodulin-binding protein			222	284	464	982	361	779	375	85099	495	982
Solyc04g051700.3.1	K4BSC9		Ras-related small GTP-binding family protein			167	160	423	586	253	621	248	36074.9	351	621
Solyc05g008190.3.1	K4BWZ3	101255588	Transducin/WD40 repeat-like superfamily protein	probable U3 small nucleolar RNA-associated protein 7(LOC101255588)		363	367	744	1256	469	1248	498	149779	706	1256
Solyc01g096800.3.1	K4B068	101249211	PETER PAN-like protein	peter Pan-like protein(LOC101249211)		225	258	524	840	290	879	330	75819	478	879
Solyc02g063280.3.1	K4B6L3	101254758	stress response protein	glutamic acid-rich protein(LOC101254758)		316	393	800	1176	448	1206	536	131936	696	1206
Solyc01g009170.3.1	Q94FV3	544228	EIL-EIN3/EIL	EIL2 protein(EIL2)		820	1145	2175	3047	1505	3526	1419	1.04447e+06	1948	3526
Solyc12g015780.2.1	K4DD13	101248458	DNA-directed RNA polymerase family protein	DNA-directed RNA polymerases I and III subunit rpac1(LOC101248458)		200	321	577	711	330	934	318	75109.2	484	934
Solyc03g114370.3.1	K4BKT9	101245343	RNA helicase DEAD13	DEAD-box ATP-dependent RNA helicase 51-like(LOC101245343)		657	1028	1850	2679	1040	2749	904	726217	1558	2749
Solyc04g064820.3.1	K4BT73	101264116	vacuolar protein sorting 45	vacuolar protein sorting-associated protein 45 homolog(LOC101264116)		245	345	595	896	338	946	362	80476.2	532	946
Solyc11g011120.2.1	K4D5R9	101256054	Calmodulin-binding heat-shock protein	uncharacterized LOC101256054(LOC101256054)		442	343	955	1863	377	1590	551	398255	874	1863
Solyc02g092380.3.1	K4BD34	101261768	Peptidyl-prolyl cis-trans isomerase-like protein	peptidyl-prolyl cis-trans isomerase CYP65(LOC101261768)		309	340	855	1429	405	1864	426	409748	804	1864
Solyc09g090740.3.1	K4CWA0	101265585	RNA helicase DEAD29	DEAD-box ATP-dependent RNA helicase 13(LOC101265585)		315	402	1076	1742	438	1891	436	451744	900	1891
Solyc05g054580.3.1	K4C2D6	101261521	60S acidic ribosomal protein P0	60S acidic ribosomal protein P0(LOC101261521)		2604	5043	6920	12091	3190	16605	3292	3.12151e+07	7106	16605
Solyc12g008700.2.1			peroxisomal ABC transporter 1			260	437	650	1038	282	1389	299	208760	622	1389
Solyc06g007520.3.1	K4C3D3		60S ribosomal protein L10			1386	1995	2807	4582	1182	5462	1161	3.13425e+06	2654	5462
Solyc08g008160.3.1	K4CIV0	101255904	WD-repeat protein	WD repeat-containing protein 74(LOC101255904)		221	311	484	846	226	932	232	94055	465	932
Solyc05g007560.3.1	K4BWT1	101266720	60S ribosomal protein L34	60S ribosomal protein L34(LOC101266720)		665	872	1407	2605	540	3203	541	1.2342e+06	1405	3203
Solyc07g065180.3.1	K4CHJ7	101255512	Cytokinin riboside 5'-monophosphate phosphoribohydrolase LOG	probable cytokinin riboside 5'-monophosphate phosphoribohydrolase LOGL10(LOC101255512)		137	191	314	580	149	664	159	50030	313	664
Solyc08g082440.3.1	K4CPP0	101254509	UDP-glucose 4-epimerase	UDP-glucose 4-epimerase GEPI48(LOC101254509)		142	174	298	692	170	1034	146	138830	379	1034
Solyc05g051000.3.1	K4C1D2	101264827	40S ribosomal protein S13	40S ribosomal protein S13(LOC101264827)		127	228	294	728	176	713	168	66786.2	348	728
Solyc02g079415.1.1	K4CFB0		S-adenosyl-L-methionine-dependent methyltransferases superfamily protein			230	308	546	1271	359	1600	340	318607	665	1600
Solyc06g069890.3.1	K4C8G1	101252497	Nucleosome assembly protein family	NAP1-related protein 2-like(LOC101252497)		432	660	1013	2170	759	2838	746	903662	1231	2838
Solyc12g049420.2.1	K4DFM2	101261994	25. vesicle transport protein	25.3 kDa vesicle transport protein(LOC101261994)		222	287	732	889	131	930	172	116683	480	930
Solyc01g059880.3.1	K4AW95	101263147	ATP-citrate synthase, putative	ATP-citrate synthase beta chain protein 2-like(LOC101263147)		235	208	496	532	108	536	118	33742.9	319	536
Solyc08g061480.3.1	K4CKT7	101265262	Chalcone--flavonone isomerase	fatty-acid-binding protein 2(LOC101265262)		286	267	619	747	149	632	158	59495.6	408	747
Solyc01g008330.3.1			Biotin Carboxylase			603	1004	1395	1985	599	2181	438	481573	1172	2181
Solyc04g008710.3.1	K4BP27	101250594	tRNA 2-thiocytidine biosynthesis TtcA	glutamic acid-rich protein-like(LOC101250594)		419	572	913	1243	376	1349	316	178225	741	1349
Solyc01g098990.3.1	K4B0T6		DUF1995 domain protein, putative (DUF1995)			329	482	779	954	303	951	250	87604	578	954
Solyc03g082980.3.1	K4BI74	101261995	RNA-binding KH domain-containing protein	KH domain-containing protein At4g18375(LOC101261995)		1152	1590	2813	3937	910	3360	910	1.55927e+06	2096	3937
Solyc01g103710.3.1	K4B1U6	101245296	NIFU-like protein 2	nifU-like protein 2, chloroplastic(LOC101245296)		700	1155	1876	2076	620	1999	508	432230	1276	2076
Solyc09g007170.3.1	K4CQA7	101261950	Protein kinase-like protein	serine/threonine-protein kinase PBS1(LOC101261950)		449	852	1284	1541	450	1564	386	252388	932	1564
Solyc07g063870.3.1	K4CH70	101263228	HEAT repeat-containing 8	uncharacterized LOC101263228(LOC101263228)		2142	3622	6116	6484	1628	6100	1868	4.2918e+06	3994	6484
Solyc08g006940.3.1	K4CII1	101254923	F-box family protein	F-box protein SKIP19-like(LOC101254923)		323	517	1065	1164	255	1144	254	165821	675	1164
Solyc03g116140.3.1	K4BLB6	101266012	Activating signal cointegrator 1	activating signal cointegrator 1(LOC101266012)		358	433	1081	947	375	1014	346	108938	651	1081
Solyc01g095030.3.1	K4AZP3	101257705	Myb family transcription factor family protein	protein REVEILLE 3(LOC101257705)		765	1047	2327	2641	903	2370	840	663034	1556	2641
Solyc07g056550.3.1			bystin-like protein			821	1045	2140	2509	800	2530	858	617949	1529	2530
Solyc06g005570.3.1	K4C339		DCD (Development and Cell Death) domain protein			696	800	1787	2024	607	2393	678	566253	1284	2393
Solyc09g074680.3.1	K4CV45	101255534	cullin 1	cullin-1(LOC101255534)		1278	1257	3752	3457	984	3703	1060	1608690	2213	3752
Solyc03g093510.2.1	K4BIM8	101266402	alpha/beta-Hydrolases superfamily protein	putative lipase YOR059C(LOC101266402)		188	291	568	655	176	800	186	67658.5	409	800
Solyc03g096960.3.1	K4BJB4	101266804	LOW QUALITY:D-serine dehydratase	uncharacterized LOC101266804(LOC101266804)		726	1084	1878	2511	710	2817	816	786385	1506	2817
Solyc08g067810.3.1	K4CM05	101252511	CTC-interacting domain protein, putative	polyadenylate-binding protein-interacting protein 6(LOC101252511)		299	489	760	1050	298	1075	320	114350	613	1075
Solyc11g005370.2.1	K4D4F0	101264277	Small nuclear ribonucleoprotein family protein	U6 snRNA-associated Sm-like protein LSm3(LOC101264277)		592	1119	1661	2251	707	2249	689	494267	1324	2251
Solyc03g025160.3.1	K4BEY9	101263287	Translational activator gcn1	uncharacterized LOC101263287(LOC101263287)		151	308	689	671	171	581	191	54141.5	395	689
Solyc05g056290.3.1	K4C2V2	101247022	biotin carboxylase carrier	U1 snRNP-associated protein usp106-like(LOC101247022)		702	1476	2786	2991	741	2985	847	1.05214e+06	1790	2991
Solyc11g017070.2.1	K4D6L1	101262979	Eukaryotic translation initiation factor 3 subunit I	eukaryotic translation initiation factor 3 subunit I-like(LOC101262979)		855	1313	2899	3003	978	3375	953	1.1848e+06	1911	3375
Solyc12g008760.2.1	K4DBW4	101266393	arginine methyltransferase 11	protein arginine N-methyltransferase 1.1(LOC101266393)		431	785	1875	1761	535	2011	566	460814	1138	2011
Solyc01g096930.3.1	K4B081	101252122	Phospholipid-transporting ATPase	phospholipid-transporting ATPase 1(LOC101252122)		276	258	664	719	208	684	203	53877.2	430	719
Solyc10g086410.3.1	K4D473	101247772	LEHSC270 hsc-2heat shock protein cognate 70	heat shock cognate 70 kDa protein 2(LOC101247772)		1232	2003	4776	4573	990	4831	1129	3.0044e+06	2791	4831
Solyc01g110130.3.1	K4B3M6	101264867	DNA helicase	DNA replication licensing factor MCM4(LOC101264867)		421	763	1399	1482	336	1755	475	328749	947	1755
Solyc06g005500.3.1	K4C332		tomato protein kinase 1b			190	403	524	723	154	680	198	53717.2	410	723
Solyc06g065640.3.1	K4C7J3	101244675	Transcriptional corepressor LEUNIG	transcriptional corepressor LEUNIG(LOC101244675)		1177	1868	3766	5251	1178	3946	1361	2.78938e+06	2650	5251
Solyc07g005970.3.1	K4CB68	101251393	Autophagy-related protein 11	uncharacterized LOC101251393(LOC101251393)		262	514	884	1106	253	841	278	121950	591	1106
Solyc01g057460.3.1	K4AVV7	101250919	mediator of RNA polymerase II transcription subunit 15a-like protein	mediator of RNA polymerase II transcription subunit 15a(LOC101250919)		148	96	399	425	104	747	133	67380.5	293	747
Solyc02g083360.1.1	K4BAK4	101245715	methionine-S-oxide reductase	uncharacterized LOC101245715(LOC101245715)		188	169	478	544	159	955	193	102786	384	955
Solyc01g008440.3.1	K4AT42	101265949	Calcium-dependent protein kinase	calcium-dependent protein kinase 8(LOC101265949)		458	240	1135	1022	300	961	278	145177	628	1135
Solyc11g008440.2.1			Amino acid transporter family protein			312	203	719	876	324	639	314	66579.5	484	876
Solyc01g104950.3.1	K4B267	543515	LEXYL2	beta-D-xylosidase 2(LOC543515)		274	131	669	819	139	385	96	84155.4	359	819
Solyc03g118060.3.1	K4BLV7	101246122	NADH-ubiquinone reductase complex 1 MLRQ subunit	uncharacterized LOC101246122(LOC101246122)		808	872	1705	1796	688	912	153	322790	991	1796
Solyc01g104320.3.1	K4B207		Plastid-lipid associated protein PAP / fibrillin family protein			152	434	1759	1623	382	1435	432	435502	888	1759
Solyc10g007880.3.1	K4CXW7	101248428	Cytochrome P450	cytochrome P450 CYP72A219-like(LOC101248428)		131	578	2340	2727	378	1931	383	1135514	1210	2727
Solyc11g008620.2.1	K4D5C2	101249417	Phosphoglycolate phosphatase	phosphoglycolate phosphatase 1B, chloroplastic(LOC101249417)		150	219	488	706	105	902	99	108109	381	902
Solyc02g090890.3.1	A5JV19	544162	zeaxanthin epoxidase	zeaxanthin epoxidase, chloroplastic(LOC544162)		458	1296	1787	3874	591	3141	491	1943086	1663	3874
Solyc01g097160.3.1	K4B0A4	101257708	FAD/NAD(P)-binding oxidoreductase family protein	uncharacterized LOC101257708(LOC101257708)		194	484	780	1098	224	1229	146	195048	594	1229
Solyc10g011770.3.1	K4CYF5	101260274	Protein CURVATURE THYLAKOID 1A, chloroplastic	protein CURVATURE THYLAKOID 1A, chloroplastic-like(LOC101260274)		198	558	662	1082	180	1116	125	166420	560	1116
Solyc11g006510.2.1			Nuclear transport factor 2 (NTF2) family protein			144	444	871	794	185	837	170	100351	492	871
Solyc08g078010.3.1	K4CNG0	101245574	Ribosomal protein L19 family protein	50S ribosomal protein L19-2, chloroplastic-like(LOC101245574)		121	213	441	572	142	490	77	39101.5	294	572
Solyc10g006030.3.1	K4CXD5	101248722	Ribosomal protein S10	30S ribosomal protein S10, chloroplastic(LOC101248722)		141	330	554	676	196	764	152	65503.6	402	764
Solyc09g098310.3.1	K4CX01		Adhesive/proline-rich protein homolog			1929	4901	7331	10121	2070	16832	2633	3.40784e+07	6545	16832
Solyc11g008010.2.1			NAC domain protein,			860	3219	2506	5649	723	9555	1059	1.21123e+07	3367	9555
Solyc01g007100.3.1	K4ASS6	101266854	Digalactosyldiacylglycerol synthase 1	digalactosyldiacylglycerol synthase 1, chloroplastic-like(LOC101266854)		181	405	885	963	78	967	82	153801	509	967
Solyc04g080880.3.1	K4BVG7		Cysteine protease family protein			124	380	906	875	104	1095	120	176760	515	1095
Solyc02g062390.3.1	K4B6C8	101248072	Dehydrin	desiccation-related protein clone PCC27-04(LOC101248072)		7712	22035	22397	29007	5445	28068	3714	1.05931e+08	16911	29007
Solyc09g083090.3.1	K4CVT5		Non-specific serine/threonine protein kinase			253	1329	1096	1594	178	1525	238	364412	888	1594
Solyc03g115930.2.1	K4BL95	101249625	Calcium-binding EF-hand family protein	probable calcium-binding protein CML30(LOC101249625)		159	404	472	1146	111	791	127	165838	459	1146
Solyc08g078650.3.1			Nucleotide-diphospho-sugar transferases superfamily protein			322	831	774	1347	164	1140	276	203032	693	1347
Solyc10g077040.2.1	D3VMQ8		putative magnesium-protoporphyrin monomethyl ester cyclase			162	431	529	709	99	920	130	102018	426	920
Solyc03g081240.3.1	K4BI01	101250283	Two-component response regulator-like protein	two-component response regulator-like APRR5(LOC101250283)		76	1583	791	708	264	1468	271	345932	737	1583
Solyc05g052410.2.1	A0A1J0M687	101261712	Dehydration responsive element binding protein	ethylene-responsive transcription factor 1(LOC101261712)		105	2398	1340	1485	448	2214	446	770241	1205	2398
Solyc10g051020.2.1			Cytochrome P450			64	1214	647	1728	177	1745	359	471624	848	1745
Solyc02g076800.1.1	K4B8Q7	101258519	LOW QUALITY:DUF4228 domain protein	probable WRKY transcription factor protein 1(LOC101258519)		105	1721	1166	1986	343	1547	492	508436	1051	1986
Solyc02g085315.1.1			Sec14p-like phosphatidylinositol transfer family protein			110	1343	1943	2432	481	3205	574	1.32072e+06	1441	3205
Solyc02g085285.1.1	K4BB43		Protein with RING/U-box and TRAF-like domain			92	1080	891	1090	288	1749	454	343032	806	1749
Solyc02g085310.3.1			plant invertase/pectin methylesterase inhibitor superfamily protein			114	1061	1246	1454	366	2457	643	681726	1049	2457
Solyc11g011440.1.1	K4D5U9	101262373	LOW QUALITY:Eukaryotic aspartyl protease family protein	aspartic proteinase PCS1(LOC101262373)		170	1488	692	2502	134	1316	488	808726	970	2502
Solyc01g010430.3.1	K4ATN8		Actin cross-linking protein, putative			196	2120	1546	1439	245	1732	365	597657	1092	2120
Solyc05g005460.3.1	K4BW77		Cysteine/Histidine-rich C1 domain family protein			127	809	827	1298	224	1245	301	215565	690	1298
Solyc06g035960.3.1	K4C4W5	101265548	4-coumarate:CoA ligase-like protein	oxalate--CoA ligase-like(LOC101265548)		516	4594	2961	1582	440	1090	555	2.77653e+06	1677	4594
Solyc10g055810.2.1			chitinase Z15140			2932	20905	17768	8737	5133	4730	3325	5.5654e+07	9076	20905
Solyc10g085010.2.1	K4D3T5	101267755	PAR1 protein	uncharacterized LOC101267755(LOC101267755)		425	4157	2047	2859	742	3153	668	2.08339e+06	2007	4157
Solyc08g014010.3.1	K4BD30		Transmembrane protein, putative			218	1007	768	657	185	657	308	96550.5	543	1007
Solyc06g066370.3.1	K4C7R3	101255501	WRKY transcription factor 31	WRKY transcription factor 33A(SlWRKY33A)		1943	6833	4685	4013	1784	3660	2288	3.6068e+06	3601	6833
Solyc10g079130.2.1	K4D2F4	101260188	MAP kinase kinase kinase 76	calcium-dependent protein kinase 32-like(LOC101260188)		629	2063	1690	1624	760	2175	916	366882	1408	2175
Solyc07g053140.3.1	K4CFL2	101265452	Zinc finger, B-box	zinc finger protein CONSTANS-LIKE 4-like(LOC101265452)		448	1570	1026	930	192	1202	157	283817	789	1570
Solyc04g051800.3.1	K4BSD7	101256375	ABC transporter family protein	ABC transporter F family member 5(LOC101256375)		3792	24929	11690	7947	2399	9342	2264	7.57915e+07	8909	24929
Solyc07g061990.3.1	Q09IV6	101253007	solanesyl diphosphate synthase	solanesyl diphosphate synthase(SppS)		815	5459	3908	1949	466	1851	495	3.91851e+06	2135	5459
Solyc07g005440.1.1	K4CB16	101264440	Non-specific serine/threonine protein kinase	CBL-interacting serine/threonine-protein kinase 6-like(LOC101264440)		228	1282	941	658	130	710	145	199195	585	1282
Solyc05g056200.1.1	K4C2U4	101249551	Kinase family protein	lysM domain receptor-like kinase 3(LOC101249551)		291	1426	947	670	122	616	141	243273	602	1426
Solyc12g013620.2.1	Q9SQL0	543526	jasmonic acid 2	jasmonic acid 2(JA2)		1689	6873	6224	3897	1051	4443	839	5.73e+06	3574	6873
Solyc01g086870.3.1	K4AY80	101265165	bHLH transcription factor 076	transcription factor bHLH130-like(LOC101265165)		499	1986	1634	1275	315	1713	340	464361	1109	1986
Solyc04g081970.3.1	K4BVS6	101248098	Thioredoxin	thioredoxin-like protein CDSP32, chloroplastic(LOC101248098)		515	3817	2696	2081	386	2303	374	1.83747e+06	1739	3817
Solyc10g083970.1.1	K4D3I3	101245012	S-adenosylmethionine synthase	S-adenosylmethionine synthase 3-like(LOC101245012)		174	876	784	502	125	344	117	97400.2	417	876
Solyc09g083230.1.1	K4CUW7		F-box associated interaction domain-containing protein			276	1075	862	571	181	438	169	126852	510	1075
Solyc10g086420.1.1	K4D474	101258910	LOW QUALITY:HSP20-like chaperones superfamily protein	uncharacterized LOC101258910(LOC101258910)		607	2541	1573	1319	394	1050	366	677388	1121	2541
Solyc03g122300.2.1	K4BN28		DUF1677 family protein (DUF1677)			470	3162	1650	1075	263	729	373	1.26081e+06	1103	3162
Solyc02g036370.3.1	K4B5T0	101261079	Myb family transcription factor	protein REVEILLE 1(LOC101261079)		450	2947	1826	1593	366	1413	507	965260	1300	2947
Solyc03g119140.3.1	K4BM63	101263689	MAP kinase kinase kinase 30	serine/threonine-protein kinase EDR1(LOC101263689)		443	2370	1619	1456	309	1101	404	622984	1100	2370
Solyc05g012770.3.1	K4BXZ9	101253782	WRKY transcription factor 4	probable WRKY transcription factor 4(LOC101253782)		631	3645	1929	1625	489	1305	519	1480843	1449	3645
Solyc02g088910.3.1	K4BC45	101259390	Ninja-family protein AFP2	ninja-family protein AFP3(LOC101259390)		138	1020	311	328	113	462	136	124892	358	1020
Solyc01g086650.3.1	K4AY58	101261158	Siroheme synthase	uroporphyrinogen-III C-methyltransferase(LOC101261158)		306	2281	682	1186	182	692	273	652579	800	2281
Solyc04g078090.3.1	K4BUP6	101263110	Acyl-CoA-binding domain protein	acyl-CoA-binding domain-containing protein 3(LOC101263110)		1265	10547	2584	3402	768	2399	1257	1.45978e+07	3175	10547
Solyc02g078210.3.1	K4B946	101250073	Ubiquitin-conjugating enzyme family protein	probable ubiquitin-conjugating enzyme E2 24(LOC101250073)		158	3895	483	581	154	794	277	2.33666e+06	906	3895
Solyc10g086180.2.1	A0A291EWU0		Phenylalanine ammonia-lyase			122	2006	907	465	88	678	170	554601	634	2006
Solyc09g009840.1.1	K4CR13	101254416	LOW QUALITY:At2g36220/F2H17.17	uncharacterized LOC101254416(LOC101254416)		190	2196	1537	1659	279	1443	202	655998	1072	2196
Solyc03g113380.3.1	K4BKJ1		Pentatricopeptide repeat-containing protein, putative			384	3762	2711	2461	281	1961	445	1.87059e+06	1715	3762
Solyc02g089610.2.1	B0F6U7	100134880	S-adenosylmethionine decarboxylase 2	S-adenosylmethionine decarboxylase(SAMDC)		1924	18138	13655	14377	1859	11120	2813	4.37489e+07	9127	18138
Solyc02g089615.1.1			S-adenosylmethionine decarboxylase uORF			1132	10484	8492	9255	1107	6306	1626	1.55164e+07	5486	10484
Solyc01g107820.2.1			TOMATO WOUND-INDUCED 1			1732	25219	14889	15360	2255	8589	2989	8.31869e+07	10148	25219
Solyc10g055800.2.1	K4D1H0	101267358	Chitinase	endochitinase 4(LOC101267358)		2946	37580	27188	20535	2730	11746	2257	2.01397e+08	14997	37580
Solyc07g043130.3.1	K4CEH3	101259171	Phototropic-responsive NPH3 family protein	root phototropism protein 2(LOC101259171)		815	8852	5511	2830	343	3116	464	1.09759e+07	3133	8852
Solyc07g005760.3.1	K4CB47	544249	hydroxycinnamoyl CoA quinate transferase	hydroxycinnamoyl CoA quinate transferase(hqt)		554	5656	3257	1574	217	1201	338	4.57704e+06	1828	5656
Solyc01g099840.3.1	K4B118	101259198	Dormancy/auxin associated protein	auxin-repressed 12.5 kDa protein(LOC101259198)		175	2487	1070	725	107	696	142	856092	772	2487
Solyc11g007590.2.1	K4D520	101253339	OTU domain-containing protein	uncharacterized LOC101253339(LOC101253339)		981	11888	5906	3117	585	2766	926	1.96175e+07	3738	11888
Solyc11g010380.2.1	K4D5J9	101265986	Protein DETOXIFICATION	protein TRANSPARENT TESTA 12-like(LOC101265986)		742	9323	7152	6681	416	4558	632	1.29303e+07	4215	9323
Solyc03g096670.3.1	C8KHU4	100316895	Protein phosphatase 2C	protein phosphatase 2C AHG3 homolog(PP2C-2)		742	18286	5458	5402	749	6320	958	47147653	5416	18286
Solyc09g061280.3.1	K4CTW1	543785	p27KIP1-related-protein 2	p27KIP1-related-protein 2(krp2)		80	2727	851	927	71	577	87	1.096e+06	760	2727
Solyc02g071730.3.1	Q8H283		Tomato AGAMOUS 1 (TAG1)			669	6408	10229	8423	1036	6745	520	1.5513e+07	4861	10229
Solyc01g109720.3.1	K4B3I5	101265594	alpha/beta-Hydrolases superfamily protein	monoacylglycerol lipase abhd6-A(LOC101265594)		69	699	1025	1009	114	699	146	159465	537	1025
Solyc03g098320.3.1	K4BJP7	101255972	Myb transcription factor	protein REVEILLE 7(LOC101255972)		107	771	1180	1038	196	1319	165	247868	682	1319
Solyc07g006035.1.1	K4CB74	101252601	Tetratricopeptide repeat (TPR)-like superfamily protein	clustered mitochondria protein homolog(LOC101252601)		1211	10197	12110	5466	975	5223	592	21409700	5111	12110
Solyc09g082690.3.1	K4CVP6		superoxide dismutase			856	12607	11400	4795	979	4961	534	2.51557e+07	5162	12607
Solyc12g011310.2.1	K4DCL8	101266488	Glutathione S-transferase	glutathione S-transferase U25-like(LOC101266488)		3496	29098	30398	12417	4995	7666	2136	1.41943e+08	12887	30398
Solyc04g054740.3.1	K4BS45		myo-inositol-1-phosphate synthase			614	6189	5508	3007	835	2982	721	5.22962e+06	2837	6189
Solyc11g073120.2.1	K4DB18	101262486	R2R3MYB transcription factor 58	transcription factor MYB48(LOC101262486)		1033	15176	10480	6198	1222	3960	1512	3.19831e+07	5654	15176
Solyc10g077120.2.1	K4D254		Photosystem II core complex proteins psbY			643	1262	1938	1632	375	1948	110	504269	1130	1948
Solyc12g005630.2.1	K4DBA1	101243864	Cytochrome b6-f complex iron-sulfur subunit	cytochrome b6-f complex iron-sulfur subunit, chloroplastic(LOC101243864)		709	1362	1788	1747	331	1946	124	491448	1144	1946
Solyc01g111630.3.1	B2D2G3		D-3-phosphoglycerate dehydrogenase			532	1571	1760	1227	199	1132	106	401169	932	1760
Solyc02g065400.3.1	A0A1D3L5W7		33kDa precursor protein of oxygen-evolving complex			1425	5596	6906	5321	689	4843	308	6.65876e+06	3584	6906
Solyc11g008250.2.1	K4D585	101265790	P-loop containing nucleoside triphosphate hydrolases superfamily protein	uncharacterized protein ycf45(LOC101265790)		284	1070	1610	1374	210	1058	212	327199	831	1610
Solyc03g118090.3.1	K4BLW0	101244269	Mitochondrial substrate carrier family protein	calcium-binding mitochondrial carrier protein SCaMC-1-like(LOC101244269)		208	776	853	962	115	598	137	119824	521	962
Solyc04g074180.4.1			cryptochrome 1			1321	4745	4448	5076	648	3537	722	3.41809e+06	2928	5076
Solyc07g066610.3.1	K4CHY3	101254111	phosphoglycerate kinase	phosphoglycerate kinase(LOC101254111)		1072	2515	2914	2682	697	2825	437	1.01229e+06	1877	2914
Solyc08g074560.3.1	K4CMH4	101243810	ABC1-like kinase 1	ABC1-like kinase 1(ABC1K1)		397	1208	1270	1079	332	1071	223	181464	797	1270
Solyc08g014130.3.1	K4CJ46	101251907	Isopropylmalate synthase	isopropylmalate synthase(IPMS2)		37543	119375	145851	91554	22185	63775	14713	2.51322e+09	70714	145851
Solyc03g031700.3.1	K4BFE2	101254666	ATP-binding-cassette transporter family protein	UPF0051 protein ABCI8, chloroplastic-like(LOC101254666)		1790	3662	4384	3762	800	3164	670	2051759	2605	4384
Solyc10g005050.3.1	K4CX39	101262260	Thylakoid membrane phosphoprotein, chloroplastic	protein CURVATURE THYLAKOID 1B, chloroplastic(LOC101262260)		170	444	619	374	88	341	66	42070.8	300	619
Solyc01g010640.3.1	K4ATQ7	101252419	Cytochrome b6-f complex subunit 5	uncharacterized LOC101252419(LOC101252419)		388	1623	1836	1152	157	1572	164	483005	985	1836
Solyc03g097370.3.1	K4BJF4	101246606	DNA-binding SMUBP-2	DNA-binding protein SMUBP-2(LOC101246606)		1038	2370	4093	2908	364	2454	349	1996618	1939	4093
Solyc07g054060.3.1	K4CFV1		Phospho-N-acetylmuramoyl-pentapeptide-transferase, putative			180	644	733	740	65	590	74	83239.5	432	740
Solyc08g076880.3.1	K4CN48	101244894	Nodulin26-like intrinsic protein 31	uncharacterized LOC101244894(LOC101244894)		162	795	1348	814	167	842	83	230459	602	1348
Solyc10g086580.2.1	K4D489		Ribulose bisphosphate carboxylase/oxygenase activase			565	2414	3060	2311	489	2752	234	1.30159e+06	1689	3060
Solyc05g052600.3.1	C0KFP2		Sedoheptulose-1,7-bisphosphatase			384	1241	1770	1761	249	1853	148	520666	1058	1853
Solyc10g005040.3.1	K4CX38	101262567	Late embryogenesis abundant (LEA) hydroxyproline-rich glycoprotein family	protein YLS9(LOC101262567)		822	2190	3450	4261	412	3335	281	2.4925e+06	2107	4261
Solyc02g082920.3.1	H9L791		acidic extracellular 26 kD chitinase			181	496	825	997	280	631	89	113571	500	997
Solyc11g013810.2.1	F6KTI6	100736473	Nitrate reductase	nitrate reductase(NR)		2095	8864	10375	11492	2576	5808	721	1.74112e+07	5990	11492
Solyc01g005560.3.1	K4ASC2	101268602	Isocitrate dehydrogenase [NADP]	isocitrate dehydrogenase [NADP](LOC101268602)		7003	16691	22312	21426	3696	16355	3406	5.93129e+07	12984	22312
Solyc09g075450.3.1	K4CVC2	101265278	Fumarate hydratase	fumarate hydratase 1, mitochondrial(LOC101265278)		1297	2211	3196	3221	679	1942	622	1.07552e+06	1881	3221
Solyc01g106090.3.1	K4B2H7	101264980	PsbP-domain protein 1	psbP domain-containing protein 1, chloroplastic(LOC101264980)		271	702	1002	858	183	643	143	111993	543	1002
Solyc03g063730.3.1	K4BHB4		Protein DETOXIFICATION			652	1722	2656	1727	474	1385	346	737292	1280	2656
Solyc02g078900.3.1	K4B9B4	101258913	Internal alternative NAD(P)H-ubiquinone oxidoreductase A1, mitochondrial	internal alternative NAD(P)H-ubiquinone oxidoreductase A1, mitochondrial-like(LOC101258913)		468	1703	2058	1784	257	1284	279	543553	1119	2058
Solyc04g076880.3.1	K4BUC5	543812	phosphoenolpyruvate carboxykinase	phosphoenolpyruvate carboxykinase(LOC543812)		12631	39186	55651	51073	9480	38151	6801	3.84776e+08	30425	55651
Solyc03g097980.3.1			Guanine nucleotide-binding alpha-2 subunit			237	1121	1640	1024	197	750	205	323924	739	1640
Solyc04g005670.2.1	K4BNH3		Kelch repeat-containing F-box family protein, putative			908	3187	3213	2914	565	2439	671	1.28309e+06	1985	3213
Solyc11g072630.2.1	E2GLN8	100736513	mitogen-activated protein kinase 4	mitogen-activated protein kinase 4(MAPK4)		653	1741	2942	2275	500	1667	557	909764	1476	2942
Solyc01g105560.3.1	K4B2C6	544238	GTP cyclohydrolase II/3,4-dihydroxy-2-butanone 4-phosphate synthase	GTP cyclohydrolase II / 3,4-dihydroxy-2-butanone-4-phosphate synthase(ribA)		1326	2927	5093	3165	1006	2390	1034	2.4282e+06	2420	5093
Solyc03g096390.3.1	K4BJ60	543530	proline transporter 1	proline transporter 1(ProT1)		281	713	1100	799	202	587	167	125200	550	1100
Solyc04g015585.1.1			Ozone-responsive stress related protein			258	488	635	647	168	555	141	42060.4	413	647
Solyc09g061310.3.1	K4CTW4	101257806	PPPDE putative thiol peptidase family protein	desumoylating isopeptidase 1(LOC101257806)		1135	2514	2831	2410	835	2018	641	713092	1769	2831
Solyc04g071770.3.1	K4BTG7	101251084	Ethylene-responsive transcription factor	ethylene-responsive transcription factor ABR1-like(LOC101251084)		2085	5965	5970	9085	1390	6103	1862	8.47701e+06	4637	9085
Solyc12g056590.2.1	E1U2K8		Ethylene Response Factor D.2			952	3898	3693	4101	841	4423	874	2.48591e+06	2683	4423
Solyc04g051500.3.1	K4BSB0		Transporter-related family protein			187	547	977	902	180	590	219	108415	515	977
Solyc09g083210.3.1	K4CVU7	101266670	Receptor-like protein kinase	protein LYK5-like(LOC101266670)		333	1801	1982	1829	382	1175	429	499192	1133	1982
Solyc10g074570.2.1	K4D1P9	101252935	Calcium-dependent protein kinase family protein	calcium-dependent protein kinase 4(LOC101252935)		445	1818	2140	1917	489	1556	403	537212	1253	2140
Solyc11g069800.1.1			Allene oxide synthase			505	1688	1372	1790	161	1116	104	450016	962	1790
Solyc02g093050.3.1	K4BDA1	544202	WRKY transcription factor 8	probable WRKY transcription factor 7(LOC544202)		143	433	694	765	109	542	86	76395	396	765
Solyc05g005160.3.1	K4BW47	101246135	ATP-citrate synthase, putative	ATP-citrate synthase alpha chain protein 2(LOC101246135)		388	691	1234	1268	211	1151	152	212740	728	1268
Solyc08g083115.1.1			Cystathionine gamma-synthase, putative			101	276	525	448	43	330	46	36800.5	253	525
Solyc04g016260.3.1	K4BQC6	101262099	Calcium-transporting ATPase	putative calcium-transporting ATPase 11, plasma membrane-type(LOC101262099)		96	420	876	613	91	478	89	97339.5	380	876
Solyc02g079170.3.1	K4B9E1	101252838	External alternative NAD(P)H-ubiquinone oxidoreductase B2, mitochondrial	external alternative NAD(P)H-ubiquinone oxidoreductase B2, mitochondrial(LOC101252838)		833	2982	8266	5812	615	3768	857	9054246	3305	8266
Solyc05g008370.1.1	K4BX11	101260137	Ribose-5-phosphate isomerase-like protein	probable ribose-5-phosphate isomerase 2(LOC101260137)		110	242	710	454	62	362	68	62940.6	287	710
Solyc05g009120.3.1	K4BX86		Core-2/I-branching beta-1,6-N-acetylglucosaminyltransferase family protein			412	2494	2895	1985	198	1309	156	1.23192e+06	1350	2895
Solyc07g065090.2.1			polygalacturonase inhibitor protein			94	420	1015	710	60	399	44	144437	392	1015
Solyc06g071070.1.1			NAD(P)-binding Rossmann-fold superfamily protein			121	747	1007	663	48	330	47	148548	423	1007
Solyc12g005850.2.1	K4DBC3	101248172	Protein DETOXIFICATION	protein TRANSPARENT TESTA 12(LOC101248172)		361	1744	2856	1603	232	609	192	1112752	1085	2856
Solyc12g042830.2.1	K4DF72		Small heat-shock protein, putative			799	11369	11230	2630	606	893	326	2.52388e+07	3979	11369
Solyc02g093600.3.1	K4BDF6	101256536	Class I heat shock protein	class I heat shock protein-like(LOC101256536)		61	1067	306	184	88	149	40	168976	271	1067
Solyc03g080100.3.1	K4BHY6	101253261	Heavy metal transport/detoxification superfamily protein	uncharacterized LOC101253261(LOC101253261)		98	1034	336	265	41	142	27	156709	278	1034
Solyc07g055060.3.1	K4CG46	101248407	Phosphoenolpyruvate carboxylase	phosphoenolpyruvate carboxylase-like(LOC101248407)		4353	59638	13820	9640	1665	3780	1690	5.61574e+08	13512	59638
Solyc01g095090.3.1	K4AZP8	101255628	RING/U-box superfamily protein	uncharacterized LOC101255628(LOC101255628)		280	2078	779	845	12	341	17	626675	622	2078
Solyc02g082450.3.1	K4BAB5	101263965	Auxin efflux carrier family protein	uncharacterized transporter C5D6.04-like(LOC101263965)		239	5260	4617	2292	91	947	167	4.81549e+06	1945	5260
Solyc04g007210.3.1	K4BNM8	101255581	CONSTANS-like zinc finger protein	zinc finger protein CONSTANS-LIKE 16(LOC101255581)		526	2477	1683	1561	123	776	108	829786	1036	2477
Solyc08g075210.2.1	K4CMN8	101247356	HXXXD-type acyl-transferase family protein	deacetylvindoline O-acetyltransferase-like(LOC101247356)		773	8988	2841	1636	107	1280	196	1.22869e+07	2260	8988
Solyc06g074390.3.1	K4B1Z5		Fatty acyl-CoA reductase			73	221	1576	727	20	161	24	400070	400	1576
Solyc01g106700.3.1	K4B2N7	101252236	Transcription factor, MADS-box	agamous-like MADS-box protein AGL62(LOC101252236)		345	1048	1694	2014	24	749	60	610877	848	2014
Solyc05g010340.3.1	K4BXK7	101249548	Uridine kinase	uridine-cytidine kinase C(LOC101249548)		65	407	817	824	25	403	26	115568	367	824
Solyc10g080850.1.1	K4D2X3		LOW QUALITY:plant U-box 17			101	1154	2063	2566	39	888	51	1.06042e+06	980	2566
Solyc06g063370.3.1			Type I (26 kD) CP29 polypeptide			131	1509	1202	776	27	886	11	354697	649	1509
Solyc10g006330.3.1	K4CXG4		Plastid movement impaired protein			59	486	658	393	8	622	6	75576.5	319	658
Solyc05g052950.3.1	K4C1X5		Regulator of chromosome condensation (RCC1) family protein			65	549	753	531	28	888	16	126008	404	888
Solyc07g053360.3.1	K4CFN3	101259649	Late embryogenesis abundant domain-containing family protein	seed biotin-containing protein SBP65-like(LOC101259649)		186	1411	1559	1290	80	1167	61	405642	822	1559
Solyc08g080050.3.1	K4CP05		PGRL1A transmembrane protein			179	928	944	945	61	1163	24	217088	606	1163
Solyc07g061790.3.1	K4CGL2	101255814	SOUL heme-binding family protein	heme-binding protein 2(LOC101255814)		76	383	807	752	46	923	31	142262	431	923
Solyc10g018300.2.1			Transketolase			41	201	556	365	9	520	8	53660.5	243	556
Solyc04g072620.1.1	K4BTP9		LOW QUALITY:sterile alpha motif (SAM) domain-containing protein			25	462	870	2023	121	1835	270	669537	801	2023
Solyc10g081970.2.1	K4D383		Late embryogenesis abundant (LEA) hydroxyproline-rich glycoprotein family			12	347	585	1359	95	1160	76	301314	519	1359
Solyc01g086660.2.1			LOW QUALITY:agenet domain protein (DOMAIN OF UNKNOWN FUNCTION 724 2)			6	752	444	1447	46	1494	125	391556	616	1494
Solyc08g075540.4.1			alternative oxidase 1au			371	18295	20221	19937	2217	11692	3286	6.82465e+07	10860	20221
Solyc10g054440.2.1	B9VCZ6	543807	arginine decarboxylase 1	arginine decarboxylase(adc1)		147	3202	10236	9252	494	9096	356	1.97041e+07	4683	10236
Solyc11g008540.2.1	K4D5B3		Dicer-like 2b			167	1976	4379	10778	1022	10226	740	2.01931e+07	4184	10778
Solyc05g055870.3.1	K4C2R2	101257375	F-box protein family	putative F-box protein PP2-B12(LOC101257375)		152	2561	3730	5569	401	6338	588	6264911	2763	6338
Solyc07g006145.1.1	K4CB85	101255604	Cytochrome P450	cytochrome P450 CYP72A219-like(LOC101255604)		129	2220	2203	6055	429	3960	679	5.07867e+06	2239	6055
Solyc05g005170.3.1	K4BW48	101246713	Pectin lyase-like superfamily protein	polygalacturonase At1g48100-like(LOC101246713)		48	656	239	1353	111	1454	21	376675	555	1454
Solyc01g098760.3.1	K4B0R2	101260179	RING/U-box superfamily protein	probable E3 ubiquitin-protein ligase LUL4(LOC101260179)		100	569	980	1666	91	2929	173	1.27366e+06	930	2929
Solyc08g078960.3.1	K4CNQ5	101249395	Oxysterol-binding family protein	oxysterol-binding protein-related protein 2A(LOC101249395)		43	385	412	1020	59	830	60	158662	401	1020
Solyc02g089720.2.1	K4BCC3	101265981	Glycoside hydrolase, family 81	putative endo-1,3(4)-beta-glucanase 2(LOC101265981)		1064	13703	11872	18333	972	20482	1071	6.76449e+07	9642	20482
Solyc02g061770.3.1	K4B667		chitinase 2			101	897	1568	2116	86	1693	83	719221	935	2116
Solyc02g082930.3.1			acidic extracellular 27 kD chitinase			768	9531	12186	15616	759	10535	590	3.78273e+07	7141	15616
Solyc01g105370.3.1	K4B2A7	101251627	Phospho-2-dehydro-3-deoxyheptonate aldolase	nitronate monooxygenase(LOC101251627)		242	1896	5468	7582	411	5961	303	9527562	3123	7582
Solyc04g072020.3.1	K4BTI8	101256583	Choline/ethanolamine kinase	carboxypeptidase D(LOC101256583)		65	828	1256	2176	62	1587	88	726026	866	2176
Solyc09g009130.3.1	Q7PCA9	100736498	Phytosulfokine 3, putative	putative phytosulfokine peptide(PSK1)		65	463	1064	1314	34	883	51	278877	553	1314
Solyc03g118100.3.1			(+)-neomenthol dehydrogenase			96	114	422	2026	38	839	60	650098	514	2026
Solyc05g053620.3.1	K4C242	101260051	F-box protein PP2	putative F-box protein PP2-B12(LOC101260051)		359	906	2210	9379	409	16819	392	4.78074e+07	4353	16819
Solyc10g052880.1.1	K4D0Y5	101262461	LOW QUALITY:Leucine-rich repeat receptor-like protein kinase family protein	probably inactive leucine-rich repeat receptor-like protein kinase At2g25790(LOC101262461)		69	1729	3628	1770	132	746	63	1.97657e+06	1162	3628
Solyc02g093270.3.1	K4BDC3	101265187	caffeoyl-CoA O-methyltransferase	caffeoyl-CoA O-methyltransferase-like(LOC101265187)		90	311	1037	859	296	1015	56	169463	523	1037
Solyc05g053600.3.1			Pleiotropic drug resistance ABC transporter			249	966	2591	1479	260	2476	137	1.05148e+06	1165	2591
Solyc04g064880.3.1	K4BT79	101265726	Pathogen-related protein	pathogen-related protein(LOC101265726)		69	142	1307	1238	31	939	3	336859	533	1307
Solyc02g036480.1.1	K4B5U1	104645573	LOW QUALITY:Late embryogenesis abundant (LEA) hydroxyproline-rich glycoprotein family	NDR1/HIN1-like protein(LOC104645573)		34	59	575	1151	110	2768	48	1.25038e+06	678	2768
Solyc01g006950.3.1	K4ASR1	101262338	Syntaxin, putative	syntaxin-121-like(LOC101262338)		10	159	972	1283	64	1823	25	568276	619	1823
Solyc09g091670.3.1	K4CWJ2	101259884	Pleiotropic drug resistance ABC transporter	pleiotropic drug resistance protein 1(LOC101259884)		4	138	900	1174	45	2599	17	1.09788e+06	697	2599
